# Supplementary material for: Systemic circulating microRNA landscape in Lynch syndrome
Source: Int J Cancer. 2022 Nov 2;152(5):932–44. doi: 10.1002/ijc.34338 (PMC10092425; doi:10.1002/ijc.34338)
Supplement: Supplementary file 2 — File S2. Supporting Information [file IJC-152-932-s003.xlsx]

## Sheet: Overview
Systemic circulating microRNA landscape in Lynch syndrome
Tero Sievänen, Tia-Marje Korhonen, Tiina Jokela, Maarit Ahtiainen, Laura Lahtinen, Teijo Kuopio, Anna Lepistö, Elina Sillanpää, Jukka-Pekka Mecklin, Toni T. Seppälä & Eija K. Laakkonen
Supplementary file 2
Overview	Content
Supplementary table S1	Raw circulating microRNA counts
Supplementary table S2	Filtered circulating microRNA counts
Supplementary table S3	mirWalk target gene prediction scores
Supplementary table S4	Pedicted target genes for differentially expressed circulating microRNAs
Supplementary table S5	Gene ontology biological processes mirWalk GSEA
Supplementary table S6	Gene ontology biological processes with FDR < 0.05
Supplementary table S7	Top 30 significant Gene ontology biological processes
Supplementary table S8	The most enriched target genes in the top 30 Gene ontology biological processes
Supplementary table S9	Kyoto encyclopedia of genes and genomes pathways mirWalk GSEA
Supplementary table S10	Kyoto encyclopedia of genes and genomes pathways with FDR < 0.05
Supplementary table S11	Top 30 Kyoto encyclopedia of genes and genomes pathways
Supplementary table S12	The most enriched target genes in the top 30 Kyoto encyclopedia of genes and genomes pathways

## Sheet: Table S1
c-miR	Sample 1	Sample 2	Sample 3	Sample 4	Sample 5	Sample 6	Sample 7	Sample 8	Sample 9	Sample 10	Sample 11	Sample 12	Sample 13	Sample 14	Sample 15	Sample 16	Sample 17	Sample 18	Sample 19	Sample 20	Sample 21	Sample 22	Sample 23	Sample 24	Sample 25	Sample 26	Sample 27	Sample 28	Sample 29	Sample 30	Sample 31	Sample 32	Sample 33	Sample 34	Sample 35	Sample 36	Sample 37	Sample 38	Sample 39	Sample 40	Sample 41	Sample 42	Sample 43	Sample 44	Sample 45	Sample 46	Sample 47	Sample 48	Sample 49
hsa-let-7a-3p	0	3	7	0	0	0	0	0	0	0	18	0	0	0	0	0	4	7	11	0	19	6	16	0	0	0	31	0	0	31	10	0	0	0	0	0	46	15	8	0	26	0	0	53	0	0	0	0	0
hsa-let-7a-5p	53522	114190	30573	89870	10454	45008	26033	40918	95989	63981	52854	20708	24925	204192	78534	50577	26384	96101	30795	57089	53292	20072	45404	99428	2985	34928	175836	69566	102625	64438	41024	62440	7677	61943	5073	80905	135676	109873	24226	152900	109501	132671	26371	14616	107241	41524	83615	49621	35983
hsa-let-7b-3p	0	29	22	9	0	11	44	6	79	121	0	0	0	2	10	12	6	33	20	8	38	36	35	0	0	59	63	44	0	25	63	38	18	91	0	35	23	43	41	55	96	59	0	0	7	0	0	1	31
hsa-let-7b-5p	62638	215776	32399	281650	17961	87971	46503	58784	149420	98101	63712	47925	85814	146848	133718	30184	35054	120363	52518	76243	77519	27023	46244	243404	4891	41519	300862	209723	130249	186963	49194	142655	8364	106385	14687	96373	282288	107593	42135	184770	179126	126895	37626	30346	162430	88385	68549	82197	64639
hsa-let-7c-3p	0	0	0	0	0	0	0	0	0	0	0	0	0	0	0	0	0	0	0	0	4	0	0	0	0	0	0	0	0	0	0	0	0	0	0	9	0	0	0	0	0	0	0	0	0	0	0	0	0
hsa-let-7c-5p	1451	1463	486	1279	199	889	854	792	2848	1234	947	141	873	3287	1437	149	312	2103	620	916	1066	397	441	2013	33	744	3195	1799	3548	960	267	990	98	1861	117	2596	1223	1542	439	1717	3748	2024	726	238	1354	881	555	1291	208
hsa-let-7d-3p	496	548	213	165	30	161	231	222	371	180	56	53	37	343	162	0	106	390	302	88	325	464	435	150	58	298	325	275	538	267	1226	192	32	597	0	239	452	466	378	1303	1192	135	109	53	585	88	87	223	130
hsa-let-7d-5p	1448	3212	1345	3119	372	1938	514	1043	1873	1773	1017	205	587	2641	1565	1525	894	1925	639	1241	3357	2023	3322	1587	184	1634	1987	1866	1494	3782	6249	1864	286	1839	24	1672	6064	5706	1605	5157	3882	2973	385	315	3626	1352	1429	1855	764
hsa-let-7e-3p	0	0	0	0	0	0	0	0	0	0	0	0	0	10	0	0	2	0	0	0	0	3	0	0	0	0	0	0	0	0	0	0	0	0	0	0	0	0	0	0	9	0	0	0	5	0	0	0	0
hsa-let-7e-5p	1532	1079	321	327	68	377	641	393	1968	853	2141	234	188	5329	1065	475	294	2055	474	691	587	557	396	1784	97	422	2702	780	5152	113	404	422	63	776	59	1831	531	1036	597	1718	2992	2010	561	401	2072	501	1449	1279	230
hsa-let-7f-1-3p	0	27	9	6	0	0	0	0	0	0	0	0	0	0	0	0	0	0	0	20	3	5	7	0	0	13	0	12	0	13	15	15	0	12	0	0	0	25	0	10	26	0	0	0	10	0	0	0	0
hsa-let-7f-2-3p	8	5	3	0	23	36	29	0	0	43	0	0	0	11	0	0	0	8	0	52	5	8	26	0	0	0	30	0	0	13	9	27	0	20	0	0	9	31	1	0	36	0	0	0	19	0	0	0	0
hsa-let-7f-5p	47678	29413	31342	25428	5346	24320	21436	19723	42812	45439	42475	7664	12049	90395	25573	26643	13748	58444	17883	51664	35892	13730	31692	45823	1886	33333	82341	27523	75920	37623	23459	27376	4073	35662	4034	37631	77919	104632	17500	69510	50912	60216	15488	8111	60437	20151	37706	23480	7717
hsa-let-7g-3p	0	8	0	8	0	0	0	0	0	0	0	0	0	0	0	0	2	0	0	0	8	3	13	0	0	18	0	0	0	4	0	10	0	0	0	0	0	14	0	0	12	0	0	0	0	0	0	0	0
hsa-let-7g-5p	3338	10090	4461	5045	425	6001	1714	2217	5418	3627	2941	1082	1720	7598	4910	6045	2342	5854	4027	6402	8973	3403	11472	1593	321	6415	5918	5696	4195	13425	7561	5066	1034	5253	112	4824	20893	23799	2423	15203	13273	7278	665	733	8117	3899	2944	1868	4899
hsa-let-7i-3p	5	33	0	3	0	31	0	0	31	0	0	0	36	16	0	0	0	0	32	2	31	12	56	0	0	52	0	27	0	41	52	8	0	13	0	0	48	63	29	117	19	0	0	0	30	7	0	0	0
hsa-let-7i-5p	31604	38774	21353	31236	5170	27141	21571	16002	26460	35751	30831	9278	18242	74711	25262	29637	10435	33832	24051	58815	50495	11450	31893	27740	2086	33614	47147	24463	33053	47492	30180	22303	4917	31496	3896	29098	74068	73961	19131	59428	55999	68885	15871	8186	44429	19690	41010	17900	15099
hsa-mir-1-3p	584	68	19	41	22	36	83	169	162	211	85	0	0	33	0	0	29	34	10	76	86	108	39	82	0	78	130	16	238	16	57	26	0	26	69	40	7	162	53	276	160	69	0	0	50	91	81	103	0
hsa-mir-1-5p	0	0	0	0	0	0	0	0	0	0	0	0	0	0	0	0	0	0	0	0	0	0	0	0	0	0	0	0	0	0	2	0	0	0	0	0	0	0	0	0	0	0	0	0	0	0	0	0	0
hsa-mir-100-5p	135	39	59	63	9	15	0	0	95	141	81	46	97	116	0	0	30	36	0	0	72	86	101	43	9	0	91	67	113	93	77	0	15	68	0	74	26	61	30	107	260	67	27	38	37	29	59	124	0
hsa-mir-101-2-5p	0	0	0	0	0	0	0	0	0	0	0	0	0	0	0	0	0	0	0	0	0	0	0	0	0	0	0	0	0	2	0	0	0	0	0	0	15	8	0	5	0	0	0	0	0	0	0	0	0
hsa-mir-101-3p	1811	1361	1389	3096	1010	1820	1352	1370	1129	981	1549	204	687	667	477	1162	210	690	785	3332	3419	497	2909	1573	56	4251	1120	1630	1404	2553	1430	1575	123	230	814	390	6570	5586	2041	2773	1906	1261	47	273	1697	630	450	110	583
hsa-mir-101-5p	0	2	0	0	0	8	0	0	0	0	0	0	0	0	0	0	0	0	0	0	4	3	6	0	0	0	0	0	0	0	3	12	0	0	0	0	8	0	0	0	0	0	0	0	1	0	0	0	0
hsa-mir-10393-3p	0	0	0	0	0	0	0	0	0	0	0	0	0	0	0	0	0	0	0	0	0	0	0	0	0	0	0	0	0	0	0	0	0	0	0	0	0	0	0	0	0	0	0	0	0	0	0	0	0
hsa-mir-10393-5p	0	0	0	0	0	0	0	0	0	0	0	0	0	0	0	0	0	0	0	0	0	0	0	0	0	0	0	0	0	0	0	0	0	0	0	0	0	0	0	0	0	0	0	0	0	0	0	0	0
hsa-mir-10395-3p	0	0	0	0	0	0	0	0	0	0	0	0	0	0	0	0	0	0	0	0	0	0	0	0	0	0	0	0	0	0	0	9	0	0	0	0	0	0	0	0	0	0	0	0	0	0	0	0	0
hsa-mir-10399-3p	0	0	0	0	0	0	0	0	0	0	0	0	0	0	0	0	4	0	0	0	0	0	0	0	0	0	0	0	0	0	0	0	0	0	0	0	0	0	0	0	0	0	0	0	0	0	0	0	0
hsa-mir-10399-5p	0	0	4	0	0	0	0	0	0	0	0	0	0	0	0	0	5	0	0	0	11	4	2	49	0	0	0	16	0	2	0	0	0	0	0	0	0	5	0	0	0	9	0	13	5	0	49	1	0
hsa-mir-103a-1-5p	0	0	0	0	0	0	0	0	0	0	0	0	0	0	0	0	0	0	0	0	0	0	0	0	0	0	0	0	0	1	0	0	0	0	0	0	0	0	0	0	0	0	0	0	0	0	0	0	0
hsa-mir-103a-2-5p	0	0	0	0	0	0	0	0	0	0	15	0	0	0	0	0	0	0	0	0	4	3	4	0	0	0	0	0	0	8	0	0	0	0	0	0	7	0	0	0	0	0	0	0	0	0	0	0	0
hsa-mir-103a-3p	4840	3422	4037	3756	815	2745	2458	2988	4369	4714	4694	1022	1797	5187	2088	1463	1462	3917	1669	5988	5199	3132	4978	6933	344	4940	8410	2877	8697	8933	4106	3519	114	3396	1128	2372	8660	14331	2249	7311	7268	4235	879	718	5383	2030	1499	2510	1338
hsa-mir-103b	1648	1278	1447	1314	294	1022	816	1069	1516	1518	1606	309	649	1867	724	464	507	1370	619	2125	1874	1094	1778	2396	145	1729	2851	980	3003	3076	1496	1230	74	1183	411	860	3137	5058	773	2600	2530	1435	322	284	1841	690	521	874	460
hsa-mir-10400-5p	0	0	0	0	0	0	0	0	0	0	0	0	0	0	0	0	0	0	0	0	0	0	0	0	0	0	0	0	0	0	1	0	0	0	0	0	0	0	0	0	0	0	0	0	0	0	0	0	0
hsa-mir-10527-5p	35	15	0	28	0	7	0	0	0	0	0	0	0	12	17	0	2	0	0	0	29	15	9	47	0	0	0	31	0	11	22	28	12	11	0	0	3	17	12	22	22	17	0	39	21	0	0	0	0
hsa-mir-106a-5p	26	25	9	10	0	40	0	0	2	0	0	0	30	34	69	1	6	2	0	2	49	24	20	0	0	58	0	17	1	155	9	16	0	8	0	1	131	83	0	16	0	31	6	0	2	0	0	0	5
hsa-mir-106b-3p	275	441	136	699	82	259	177	256	154	532	235	101	220	262	66	85	136	186	98	260	560	306	546	44	54	334	319	326	180	980	273	345	15	256	115	320	884	851	162	416	733	341	26	44	417	82	122	332	143
hsa-mir-106b-5p	46	376	84	122	0	225	68	106	103	134	6	0	71	236	194	51	17	76	120	254	312	68	333	0	0	102	19	123	110	543	105	71	0	15	0	22	374	360	78	237	186	96	30	0	178	79	61	8	99
hsa-mir-107	289	525	209	803	40	197	149	197	304	123	153	0	128	195	183	44	77	213	93	139	702	232	637	243	16	333	442	374	392	827	852	431	12	161	33	113	927	1096	187	601	475	142	27	37	493	123	46	128	97
hsa-mir-10a-3p	38	2	0	0	0	0	49	0	0	0	8	0	0	15	0	0	1	13	25	0	10	8	3	0	0	0	0	0	0	20	24	0	0	31	0	18	5	8	13	6	23	0	18	0	6	0	0	44	0
hsa-mir-10a-5p	985	384	492	340	48	330	210	280	634	417	814	39	114	525	333	32	171	526	116	140	408	741	508	360	20	347	934	680	390	278	689	506	42	722	91	873	265	684	225	819	1835	417	284	65	441	185	356	509	26
hsa-mir-10b-3p	14	13	9	19	13	0	0	0	44	0	35	0	36	7	0	0	4	0	0	0	5	10	0	50	0	51	24	16	0	8	4	0	40	0	0	0	4	8	7	7	21	12	0	0	5	0	0	0	0
hsa-mir-10b-5p	1149	409	416	424	57	295	303	471	493	693	477	152	370	467	403	114	163	696	102	332	369	780	393	352	56	593	724	759	463	332	384	724	49	572	154	960	218	677	167	573	2236	449	157	91	457	207	136	483	60
hsa-mir-11399	0	0	0	0	0	0	0	0	0	0	0	0	0	0	0	0	0	0	0	0	0	0	0	0	0	0	0	0	0	0	0	0	0	0	0	0	0	0	0	0	0	0	0	0	0	0	0	0	0
hsa-mir-11400	264	29	72	0	35	32	87	0	72	144	39	0	0	102	31	0	13	96	54	181	36	34	79	203	0	99	9	51	143	58	31	4	0	162	0	37	55	135	55	65	121	47	62	0	107	19	24	83	16
hsa-mir-11401	0	0	0	0	0	0	0	0	0	0	0	0	0	0	0	0	0	0	0	0	3	0	0	0	0	0	0	0	0	0	3	0	0	0	0	0	0	0	0	0	0	0	0	0	4	0	0	0	0
hsa-mir-1179	25	0	0	11	0	0	0	0	0	0	21	0	0	0	0	0	0	0	0	0	0	0	2	0	0	0	0	0	0	3	0	10	0	0	0	0	9	22	0	0	3	0	0	0	8	22	0	0	0
hsa-mir-1180-3p	57	132	44	204	0	87	0	0	97	15	40	35	37	97	80	0	25	38	46	0	137	47	108	24	8	18	143	65	63	251	131	93	18	96	0	37	230	161	59	147	92	112	34	38	108	71	164	55	110
hsa-mir-1185-1-3p	0	0	10	0	0	0	0	0	0	25	0	0	0	0	0	0	6	8	27	0	2	0	6	0	0	0	0	0	0	4	11	0	0	18	0	0	7	0	0	12	38	0	0	0	5	0	0	0	0
hsa-mir-1185-2-3p	0	0	0	0	0	0	0	0	0	0	0	0	0	0	0	0	0	0	0	0	0	0	0	0	0	0	0	0	0	0	0	0	0	0	0	0	1	0	0	0	0	0	0	0	0	0	0	0	0
hsa-mir-1193	0	0	0	0	0	0	0	0	0	0	0	0	0	0	0	0	0	0	0	0	0	0	0	0	0	0	0	0	0	0	0	0	0	0	0	0	0	0	0	0	0	0	0	0	0	0	0	0	0
hsa-mir-1197	0	0	0	0	0	0	0	0	0	0	0	0	0	0	0	0	0	0	0	0	0	0	2	0	0	0	18	0	0	0	0	0	0	0	0	0	0	1	9	0	0	0	0	0	0	0	0	0	0
hsa-mir-12125	0	0	0	0	0	0	0	0	0	0	0	0	0	0	0	0	0	0	0	0	0	0	0	0	0	0	0	0	0	0	0	0	0	0	0	0	0	0	0	0	0	0	0	0	0	0	0	0	0
hsa-mir-12129	0	0	0	0	0	0	0	0	0	0	0	0	0	0	0	0	0	0	0	0	0	0	0	0	0	0	0	0	0	0	0	0	0	0	0	0	0	0	0	0	0	0	0	0	0	0	0	0	0
hsa-mir-122-3p	0	7	6	0	0	19	24	0	0	0	0	0	0	14	0	0	0	0	0	0	25	13	14	0	0	5	64	0	0	0	0	0	0	13	0	18	0	16	0	0	13	0	0	0	4	0	0	0	0
hsa-mir-122-5p	4710	64850	11423	16241	5861	15813	121162	22298	115656	29064	60210	4821	25642	168411	36589	9795	7660	41766	60049	51817	85298	27673	20935	24960	1770	54229	74519	38300	27198	3746	7065	6914	20233	48098	9184	55294	15219	40197	42316	29027	243397	88215	6328	13965	17750	11956	18144	48420	2620
hsa-mir-1225-5p	0	0	0	0	0	0	0	0	0	0	0	0	0	0	0	0	0	0	0	0	0	0	0	0	0	0	19	0	0	0	0	0	0	0	0	0	0	0	0	0	0	0	0	0	0	0	0	0	0
hsa-mir-1226-3p	20	17	0	0	0	28	0	0	0	0	24	0	0	0	0	0	4	9	0	0	1	0	0	0	0	0	0	0	0	3	11	0	0	0	0	0	8	17	0	0	8	14	0	0	7	0	0	0	0
hsa-mir-1228-3p	0	0	0	0	0	0	0	0	0	0	0	0	0	0	0	0	0	0	0	0	0	0	0	0	0	0	0	0	0	0	0	0	0	0	0	0	0	0	0	0	0	0	0	0	0	0	0	0	0
hsa-mir-1228-5p	0	5	0	0	0	0	0	0	0	0	0	0	0	0	0	0	0	0	0	0	1	0	1	0	0	0	0	11	0	0	0	0	0	0	0	0	0	0	0	0	0	0	0	0	0	0	0	0	0
hsa-mir-1229-3p	0	23	8	0	0	0	0	0	0	0	0	0	0	4	0	0	1	0	0	0	0	7	0	0	0	0	0	0	39	0	3	0	0	0	0	0	0	0	0	0	0	0	0	0	0	0	0	0	0
hsa-mir-1229-5p	0	0	0	0	0	7	0	0	0	0	0	0	0	0	0	0	0	0	0	0	0	0	0	0	0	0	0	0	0	0	0	0	0	0	0	0	0	0	0	0	0	0	0	0	0	0	0	0	0
hsa-mir-122b-3p	970	13294	2096	3040	1192	3755	22438	3894	24766	5656	12107	1270	4646	37303	8230	2224	1564	9648	10291	11585	16785	4304	4689	5651	329	10370	16442	8320	6414	849	2046	1379	3933	8171	1870	15097	3041	7185	11806	8092	49368	19599	1379	3106	4047	2508	4264	7723	488
hsa-mir-122b-5p	0	4	0	0	0	0	0	0	0	0	0	0	0	3	0	0	0	0	0	0	6	4	6	0	0	1	0	0	0	0	0	0	0	0	0	0	2	3	0	1	0	0	0	0	0	0	0	0	0
hsa-mir-1233-5p	14	0	0	0	0	0	0	0	0	0	0	0	0	0	0	0	0	0	0	0	0	0	0	0	0	0	0	0	0	0	0	0	0	0	0	0	0	0	0	0	0	0	0	0	0	0	0	0	0
hsa-mir-1234-3p	0	0	0	0	0	0	0	0	0	0	0	0	0	0	0	0	0	0	0	0	0	0	0	0	0	0	0	0	0	0	0	0	0	0	0	0	0	0	0	0	0	0	0	0	0	0	0	0	0
hsa-mir-1236-5p	0	0	0	0	0	0	0	0	0	0	0	0	0	0	0	0	0	11	0	0	1	0	0	0	0	0	0	0	0	0	0	0	0	0	0	0	0	0	0	0	0	0	0	0	0	0	0	0	0
hsa-mir-1237-3p	0	0	0	0	0	0	0	0	0	0	0	0	0	0	0	0	0	6	0	0	0	0	0	0	0	0	0	0	0	0	0	0	0	0	0	0	0	0	0	0	0	0	0	0	5	0	0	0	0
hsa-mir-124-3p	0	0	0	0	0	0	0	0	0	0	0	0	0	0	0	0	0	0	0	0	0	0	0	0	0	0	0	0	0	0	0	0	0	0	0	0	0	0	0	0	0	0	0	0	0	0	0	0	0
hsa-mir-124-5p	0	0	0	0	0	0	0	0	0	0	0	0	0	0	0	0	0	0	0	0	0	0	0	0	0	0	0	0	0	0	0	0	0	0	0	0	0	0	0	0	0	0	0	0	0	0	0	0	0
hsa-mir-1247-5p	0	0	8	9	0	18	0	0	0	32	0	0	0	0	0	0	0	0	0	0	0	1	0	0	0	7	0	40	0	0	5	0	0	0	0	0	0	4	0	0	28	25	0	0	0	0	0	11	0
hsa-mir-1248	0	0	0	0	0	0	0	0	0	0	0	0	0	0	0	0	0	0	0	0	0	0	2	0	0	0	0	0	0	0	0	7	0	0	0	0	0	0	0	0	0	0	0	0	0	0	0	0	0
hsa-mir-1249-3p	2	6	3	0	0	0	32	0	0	0	0	0	0	6	0	0	0	0	0	0	9	40	5	0	0	0	0	0	0	0	4	0	0	15	0	0	11	1	12	23	39	0	0	0	15	0	0	40	0
hsa-mir-1250-5p	0	0	0	0	0	0	0	0	0	0	0	0	0	0	0	0	3	0	0	0	3	0	16	0	0	0	0	0	0	0	0	0	0	0	0	0	0	3	0	0	1	0	0	0	4	0	0	0	0
hsa-mir-1251-5p	0	0	0	0	0	0	0	0	0	0	0	0	0	0	0	0	0	0	0	0	0	0	0	0	0	0	0	0	0	0	0	0	0	0	0	0	0	0	0	0	0	0	0	0	0	0	0	0	0
hsa-mir-1255a	0	0	0	0	0	0	0	0	0	0	0	0	0	4	0	0	0	0	0	0	0	1	6	0	0	0	0	0	0	1	4	0	0	0	0	0	0	5	0	28	0	0	0	0	0	0	0	0	0
hsa-mir-1255b-2-3p	0	0	0	0	0	0	0	0	0	0	0	0	0	0	0	0	0	0	0	0	0	0	0	0	0	0	0	0	0	0	0	0	0	0	0	0	0	2	0	0	0	0	0	0	0	0	0	2	0
hsa-mir-1255b-5p	30	97	8	152	0	29	0	0	19	41	36	0	65	15	42	33	7	7	33	23	32	8	21	61	0	9	71	100	0	83	54	60	0	25	0	0	52	47	20	49	24	71	0	0	43	0	16	34	20
hsa-mir-1256	0	0	0	0	0	0	0	0	0	0	0	0	0	0	0	0	0	0	0	0	0	0	0	0	0	19	0	0	0	0	0	0	0	0	0	0	0	0	0	0	0	0	0	0	0	0	0	0	0
hsa-mir-1258	0	0	0	0	0	0	0	0	0	0	0	0	0	0	0	0	0	0	0	0	0	0	0	0	0	0	0	0	0	0	0	0	0	0	0	23	0	0	0	0	0	0	0	0	0	0	0	0	0
hsa-mir-125a-3p	0	0	0	0	0	0	0	0	0	0	0	0	0	0	14	0	0	15	17	0	5	6	18	0	0	0	0	0	0	0	0	0	18	0	0	0	6	5	0	52	21	0	0	0	15	0	0	0	0
hsa-mir-125a-5p	1779	1120	691	660	137	700	550	613	1088	1290	1226	130	426	1847	515	121	440	972	1796	680	1470	2786	693	945	178	1030	1256	876	1400	245	1517	956	225	2440	274	2095	367	1305	532	1683	6856	693	391	152	1286	291	483	2738	241
hsa-mir-125b-1-3p	0	2	7	0	0	16	0	0	15	0	0	0	29	0	0	0	0	0	0	0	0	4	0	0	0	0	0	27	0	0	7	0	0	0	0	0	0	0	0	4	3	9	0	0	0	0	0	0	0
hsa-mir-125b-2-3p	0	0	0	0	0	0	0	0	0	0	0	0	0	5	0	0	0	7	0	0	3	1	6	0	0	0	0	0	0	0	0	0	0	0	0	0	0	0	0	0	3	0	0	0	0	0	0	0	0
hsa-mir-125b-5p	558	314	323	192	31	302	609	245	562	265	457	84	86	394	196	24	148	271	615	323	514	1006	363	117	25	631	478	328	258	240	488	241	76	844	131	685	140	613	158	377	2595	269	78	101	295	99	25	463	4
hsa-mir-126-3p	76040	24342	45239	12772	5928	27765	49491	20903	27773	47082	44652	5779	14181	42647	17034	10951	11183	39536	47535	76769	50649	30478	30977	24184	4314	64319	31143	19527	43816	24531	23629	14264	10169	53855	4778	49753	44841	94355	22764	54171	110008	28562	14823	7548	60456	16018	22753	26778	6403
hsa-mir-126-5p	19318	3446	8435	4021	1786	4048	8214	4948	5679	5553	7009	638	2234	2930	1888	369	1719	6105	5490	9996	10287	5961	6698	5326	547	12395	6239	5411	10259	5132	3836	3705	299	6350	2123	4887	10841	21530	3358	12723	18265	1905	1082	1063	7952	2522	879	2403	740
hsa-mir-1262	8	0	0	0	0	0	39	0	0	0	0	0	0	0	0	0	0	0	0	23	0	0	0	0	0	21	0	0	0	0	4	0	0	0	0	0	0	0	0	0	0	0	0	0	0	0	0	0	0
hsa-mir-1264	0	0	0	0	0	0	0	0	0	0	0	0	0	0	0	0	0	0	0	0	0	0	0	0	0	0	0	0	0	0	0	0	0	0	0	0	0	0	0	0	0	0	0	0	0	0	0	0	0
hsa-mir-1266-5p	0	0	0	0	0	0	0	0	0	0	0	0	0	0	0	0	0	0	0	0	0	0	0	0	0	0	0	0	0	0	0	0	0	0	0	0	0	0	0	0	0	0	0	0	0	0	0	0	0
hsa-mir-1269a	0	0	0	0	0	0	0	0	0	0	0	0	0	0	0	0	0	0	0	0	0	0	0	0	0	0	0	0	0	0	0	0	0	0	0	0	0	0	0	0	0	0	0	0	0	0	0	0	0
hsa-mir-127-3p	165	38	14	13	11	4	27	24	47	165	25	18	10	14	26	13	21	64	34	99	32	19	84	133	0	37	70	0	161	32	65	0	0	326	0	88	46	45	55	102	140	24	43	19	47	21	0	14	27
hsa-mir-127-5p	0	0	0	0	0	0	0	0	0	0	0	0	0	0	0	0	0	0	0	0	0	0	1	0	0	0	0	0	0	0	0	0	0	0	0	0	0	0	0	14	0	0	0	0	5	0	0	0	0
hsa-mir-1270	0	6	0	19	0	0	0	31	0	67	0	0	0	0	0	0	8	6	0	30	5	0	4	0	0	11	0	0	0	8	14	0	0	14	0	35	0	12	0	0	14	3	17	0	8	0	35	0	14
hsa-mir-1271-5p	0	0	7	0	0	0	0	0	0	0	11	0	0	0	0	0	0	11	0	0	0	1	5	0	0	0	0	0	0	0	13	0	0	0	0	0	0	8	0	0	15	0	0	0	0	0	0	0	0
hsa-mir-1273c	0	0	0	0	0	11	0	0	0	0	0	0	0	5	0	0	0	0	0	0	4	6	0	0	0	0	0	0	0	3	0	0	0	0	0	0	5	1	0	0	0	0	0	0	0	0	0	0	0
hsa-mir-1273h-3p	16	6	0	0	0	2	77	18	0	0	15	0	33	0	0	0	0	30	0	114	25	11	14	0	7	0	31	0	32	3	14	0	18	4	0	56	0	23	0	25	43	0	0	0	17	0	0	0	0
hsa-mir-1273h-5p	0	0	0	0	0	0	0	0	0	0	0	0	0	0	0	0	0	0	0	0	0	0	0	0	0	0	0	0	0	0	0	0	0	0	0	0	0	0	0	0	0	0	0	0	0	0	0	0	0
hsa-mir-1277-3p	11	0	67	0	0	11	0	29	0	28	0	0	0	36	0	0	0	24	0	89	37	2	33	46	0	92	21	16	0	28	5	0	0	0	72	29	12	121	0	48	12	0	0	0	19	0	0	0	1
hsa-mir-1277-5p	861	141	326	54	16	147	95	61	102	199	298	0	2	105	14	0	33	260	58	516	433	33	488	84	50	782	63	59	292	164	149	86	0	65	18	72	374	1172	301	451	400	56	33	42	477	73	0	0	28
hsa-mir-1278	0	0	0	0	0	0	0	0	0	0	0	0	0	0	0	0	0	0	0	0	0	0	5	0	0	0	0	0	0	5	0	0	0	0	0	0	0	7	0	0	0	0	0	0	0	0	0	0	0
hsa-mir-128-1-5p	0	0	0	0	0	0	0	0	0	21	0	0	28	0	0	0	0	0	0	0	2	0	5	0	0	0	0	0	0	0	5	0	0	0	0	0	0	0	0	0	5	9	0	0	0	0	0	0	0
hsa-mir-128-3p	404	443	238	233	51	235	392	61	146	384	171	0	70	343	163	78	164	311	586	263	557	448	669	161	93	393	306	212	416	386	571	196	47	434	71	474	372	857	207	660	1372	190	127	45	441	110	102	535	52
hsa-mir-1283	0	0	0	0	0	0	0	0	0	0	0	0	0	0	0	0	0	0	0	0	0	0	0	0	0	0	0	0	0	0	0	0	0	0	0	0	0	0	0	0	0	0	0	0	0	0	0	0	0
hsa-mir-1284	0	0	0	8	0	0	0	0	0	0	0	0	0	0	0	0	0	0	0	0	3	1	13	0	0	14	0	0	0	3	6	0	0	0	0	0	0	5	0	0	0	0	0	0	0	0	0	0	0
hsa-mir-1285-3p	0	4	8	21	0	5	0	0	0	0	0	0	0	4	0	0	0	0	0	0	9	2	6	0	0	0	0	24	0	9	10	0	0	0	0	0	0	26	0	17	4	11	0	0	7	12	0	0	0
hsa-mir-1285-5p	0	0	0	0	0	0	0	0	0	0	0	0	0	0	0	0	0	0	0	0	1	0	0	0	0	0	0	0	0	5	0	0	0	0	0	0	0	0	0	4	0	0	0	0	0	0	0	0	0
hsa-mir-1287-5p	28	4	4	0	0	29	0	0	66	0	0	0	0	13	0	21	9	19	0	50	16	2	17	0	0	0	37	30	0	19	24	12	0	43	0	0	0	26	0	18	26	25	0	0	5	3	0	0	11
hsa-mir-1288-3p	2	0	0	0	0	0	0	0	0	0	0	0	0	0	0	0	0	0	0	0	0	0	0	0	0	0	0	0	0	0	0	0	0	0	0	0	0	0	0	0	0	0	0	0	0	0	0	0	0
hsa-mir-1289	0	0	0	12	0	0	0	0	0	0	0	0	0	0	0	0	0	0	0	24	0	0	0	0	0	0	0	0	0	2	0	0	0	0	0	0	0	0	0	0	0	0	0	0	0	0	0	0	0
hsa-mir-129-5p	0	0	0	0	0	0	0	0	0	0	0	0	0	0	0	0	1	0	0	0	0	0	0	0	0	25	0	0	0	0	0	8	0	0	0	0	0	1	0	0	21	0	0	0	0	0	0	0	0
hsa-mir-1291	0	0	0	0	0	0	0	0	0	0	0	0	0	0	0	0	0	0	0	0	0	0	0	0	0	0	0	0	0	0	0	0	0	0	0	0	0	0	0	0	0	0	0	0	0	0	0	0	0
hsa-mir-1292-5p	0	7	0	0	0	0	0	0	15	0	0	0	0	0	0	0	3	0	0	45	4	4	5	0	0	0	0	0	0	12	3	3	0	2	0	0	0	4	8	10	16	0	0	0	14	0	66	0	11
hsa-mir-1294	18	59	0	264	0	30	36	47	29	0	9	0	72	34	11	55	37	53	0	66	56	3	25	0	0	54	50	42	33	53	41	66	0	22	0	23	97	47	60	22	14	28	0	45	41	13	20	0	17
hsa-mir-1295a	0	0	0	0	0	0	0	0	0	0	0	0	0	8	0	0	0	0	0	0	0	0	0	0	0	0	22	0	0	0	0	0	0	0	0	0	0	0	0	0	0	0	0	0	0	0	0	0	0
hsa-mir-1295b-3p	0	0	0	0	0	0	0	0	0	0	0	0	0	0	0	0	0	0	0	0	0	0	0	0	0	0	0	0	0	0	0	0	0	0	0	0	0	0	0	0	0	0	0	0	0	0	0	0	0
hsa-mir-1295b-5p	0	0	0	0	0	0	0	0	0	0	0	0	0	0	0	0	0	0	0	0	0	0	0	0	0	0	0	0	0	0	0	0	0	0	0	0	0	0	0	0	0	0	0	0	0	0	0	0	0
hsa-mir-1296-5p	0	9	17	0	0	0	0	0	0	0	13	0	0	3	0	0	2	11	0	0	7	0	27	0	0	0	28	0	0	1	6	0	0	0	0	22	11	26	0	21	54	11	0	0	4	0	0	0	0
hsa-mir-1298-5p	0	0	0	7	0	0	0	0	0	0	0	0	0	0	0	0	0	0	0	0	0	0	0	0	0	0	0	0	0	0	0	0	0	0	0	0	0	0	0	0	0	0	0	0	0	0	0	0	0
hsa-mir-1299	13	0	4	0	12	123	0	0	0	0	31	0	0	28	0	0	0	0	0	0	6	0	0	0	0	0	48	9	0	256	0	76	0	3	0	0	0	2	0	14	35	7	0	0	0	38	0	0	0
hsa-mir-1301-3p	106	112	103	0	0	24	50	0	69	79	45	54	30	94	30	0	22	120	55	153	67	95	47	130	33	61	94	15	300	29	71	0	0	241	0	100	85	112	5	95	210	34	50	0	89	110	36	110	21
hsa-mir-1303	0	40	0	8	0	0	0	0	56	36	0	0	0	0	4	0	3	10	0	0	5	1	14	0	14	0	0	12	0	0	0	17	0	20	0	0	0	16	23	22	25	0	0	0	8	13	0	0	0
hsa-mir-1304-3p	50	9	10	0	0	10	0	69	29	73	0	0	34	0	0	0	5	0	21	0	15	28	35	83	0	20	50	0	0	20	55	22	0	50	0	32	26	34	0	0	39	12	0	0	9	0	0	19	0
hsa-mir-1304-5p	0	0	0	0	0	0	0	0	0	0	0	0	0	0	0	0	0	0	0	0	0	0	0	0	0	0	0	0	0	0	0	0	0	0	0	0	2	0	0	6	0	0	0	0	0	0	0	0	0
hsa-mir-1306-5p	48	44	55	29	0	22	0	0	67	40	4	0	44	47	59	0	15	56	25	0	51	26	11	0	34	49	19	17	121	9	51	44	0	153	0	0	38	46	33	118	87	10	0	0	96	54	0	144	42
hsa-mir-1307-3p	305	228	168	118	66	153	148	110	383	424	119	142	204	530	266	113	106	374	43	272	188	150	178	406	37	277	811	182	509	84	160	101	18	391	0	410	171	286	110	409	766	160	76	37	485	192	276	472	0
hsa-mir-1307-5p	57	4	68	21	0	77	0	0	17	0	44	0	0	7	0	0	1	19	100	29	82	26	98	0	0	119	19	57	27	45	48	27	0	0	0	20	18	121	26	76	114	3	0	52	119	0	0	0	15
hsa-mir-130a-3p	266	394	298	149	86	186	99	73	316	184	159	67	97	158	65	138	38	153	354	309	361	172	541	292	34	237	315	138	415	416	566	84	41	267	0	118	516	611	266	869	422	117	107	0	375	83	123	72	65
hsa-mir-130a-5p	0	0	0	0	0	0	0	0	0	0	0	0	0	0	0	0	0	0	0	0	1	0	6	0	0	0	0	0	0	4	0	0	0	0	0	0	0	1	0	0	0	0	0	0	0	0	0	0	0
hsa-mir-130b-3p	96	121	30	100	23	53	43	38	75	87	108	0	11	75	24	0	11	81	11	100	80	46	77	58	10	46	78	82	10	81	195	88	17	21	0	128	25	108	45	251	143	54	25	0	113	31	0	64	29
hsa-mir-130b-5p	0	13	22	0	0	0	0	1	0	45	0	0	0	7	19	0	3	7	0	0	8	8	3	0	16	0	0	42	47	12	18	0	0	0	0	28	8	36	6	14	0	0	0	0	5	24	0	1	15
hsa-mir-132-3p	209	59	58	58	0	46	89	35	110	166	157	59	105	119	105	29	43	161	82	25	131	62	112	0	8	37	160	126	35	71	92	52	27	124	0	207	115	147	58	172	279	156	17	37	149	62	164	31	40
hsa-mir-132-5p	0	0	8	0	0	0	0	0	0	0	0	0	0	9	0	0	0	16	0	0	0	5	3	0	0	0	0	0	0	8	4	8	0	10	0	0	0	2	0	7	16	0	0	0	0	0	0	0	0
hsa-mir-1323	0	0	0	0	0	0	0	0	0	0	0	0	0	0	0	0	0	0	0	0	0	0	0	0	0	0	0	0	0	0	0	0	0	0	0	0	0	0	0	0	0	0	0	0	0	0	0	0	0
hsa-mir-133a-3p	61	7	0	0	0	0	0	0	0	1	0	0	0	0	0	0	0	2	21	0	14	26	8	0	0	0	26	0	92	21	16	0	0	0	0	0	0	7	0	103	31	0	0	0	19	0	0	0	25
hsa-mir-133a-5p	0	0	0	0	0	0	0	0	0	37	0	0	0	0	0	0	0	0	0	0	0	0	0	0	0	0	0	0	0	0	0	0	0	0	0	0	0	0	0	0	0	0	0	0	0	0	0	0	0
hsa-mir-133b	0	0	0	0	0	0	0	0	0	0	0	0	0	0	0	0	0	0	0	0	0	0	0	0	0	0	0	0	0	0	0	0	0	0	0	0	0	0	0	0	0	0	0	0	0	0	0	0	0
hsa-mir-134-5p	326	128	82	95	0	77	232	64	236	121	43	121	82	32	44	0	95	198	179	198	103	11	105	50	8	68	553	76	596	54	147	12	57	350	1	203	36	64	119	263	803	71	124	30	163	34	17	48	44
hsa-mir-1343-3p	0	0	0	0	0	0	0	0	0	0	0	0	0	15	0	0	0	18	0	0	9	4	0	0	0	16	0	0	0	0	0	0	0	0	0	26	3	2	0	0	0	0	0	0	0	0	0	0	0
hsa-mir-135a-3p	0	0	0	0	0	0	0	0	0	0	0	0	0	0	0	0	0	0	0	0	0	0	0	0	0	0	0	0	0	0	0	0	0	0	0	0	0	0	0	0	0	0	0	0	5	0	0	0	0
hsa-mir-135a-5p	4	0	0	0	0	34	0	0	0	0	14	0	0	11	0	0	0	0	0	23	16	7	16	0	0	7	0	0	0	6	0	11	0	0	0	0	0	14	0	0	0	0	0	0	35	14	0	0	0
hsa-mir-135b-5p	0	0	0	0	0	0	0	0	0	0	0	0	0	0	0	0	0	0	0	0	0	0	0	0	0	0	0	0	0	0	0	0	0	0	0	0	0	0	0	0	0	0	0	0	0	0	0	0	0
hsa-mir-136-3p	19	8	0	0	19	12	41	0	31	0	0	0	0	0	0	0	6	13	0	0	16	4	32	51	0	42	0	14	44	18	21	0	12	13	0	0	0	15	31	58	26	0	0	0	14	0	0	0	0
hsa-mir-136-5p	142	21	26	0	0	11	0	0	0	0	0	0	0	5	0	0	0	22	0	9	41	15	36	67	0	25	0	10	278	3	8	0	0	56	0	0	13	46	55	95	10	14	42	0	34	0	0	0	29
hsa-mir-137-3p	0	0	0	0	0	0	0	0	0	0	0	0	0	0	0	0	0	0	0	0	0	3	2	0	0	0	0	0	0	0	0	0	0	0	0	0	0	0	0	0	0	0	0	0	0	0	0	0	0
hsa-mir-138-1-3p	0	0	0	0	0	0	0	0	0	0	0	0	0	0	0	0	0	0	0	0	0	0	0	0	0	0	0	0	0	0	0	0	0	0	0	0	0	0	0	0	0	0	0	0	0	0	0	0	0
hsa-mir-138-2-3p	0	0	0	0	0	0	0	0	0	0	0	0	0	0	0	0	0	0	0	0	0	0	0	0	0	0	0	0	0	0	0	0	0	0	0	0	0	2	0	0	0	0	0	0	0	0	0	0	0
hsa-mir-138-5p	0	0	0	0	0	0	0	0	0	0	0	0	0	0	0	0	0	0	0	0	0	5	4	0	0	0	21	0	0	0	0	0	0	0	0	0	0	0	0	0	0	0	0	0	0	0	0	0	0
hsa-mir-139-3p	75	142	30	9	10	15	181	35	122	106	36	0	58	126	106	3	25	203	68	17	27	74	24	150	0	43	318	35	257	4	26	25	15	198	1	357	10	32	23	76	217	62	30	0	138	56	121	145	21
hsa-mir-139-5p	30	51	68	3	0	61	101	32	0	114	0	1	33	82	0	0	17	77	0	0	53	88	52	108	0	73	112	1	122	37	32	67	0	94	0	123	46	93	47	113	225	11	35	0	122	16	24	38	25
hsa-mir-140-3p	72	339	72	335	41	131	53	188	248	164	55	51	182	136	222	167	44	90	228	299	302	118	223	248	0	188	176	161	276	267	234	224	54	107	0	152	337	227	86	304	320	102	17	73	270	208	93	210	122
hsa-mir-140-5p	219	541	198	102	39	205	129	231	596	405	154	0	268	579	154	167	60	241	241	305	257	87	443	199	13	133	287	175	400	371	122	107	27	190	150	245	342	406	125	872	572	179	34	131	394	138	191	28	128
hsa-mir-141-3p	192	133	170	139	26	136	80	442	124	85	147	145	70	163	168	821	9	572	321	253	88	30	206	155	0	396	307	205	85	152	20	401	0	333	0	116	54	248	48	243	191	306	109	44	255	85	79	0	0
hsa-mir-141-5p	0	0	0	6	0	0	0	0	0	0	0	0	0	0	0	0	0	17	0	0	9	1	4	0	0	0	0	0	0	0	0	0	0	0	0	0	0	0	0	0	6	3	0	0	4	0	0	0	0
hsa-mir-142-3p	45345	25225	38680	5592	2745	18931	18281	11551	42264	31346	40617	8935	5164	67520	20953	9316	6118	61251	10240	61763	33627	8688	36589	28750	1637	38884	44843	15472	73113	24223	11094	10694	2278	21044	3042	16965	26547	97178	16372	68705	40264	22046	11226	6115	50967	21309	11826	7067	5642
hsa-mir-142-5p	2509	1833	2556	2369	690	1695	1614	2414	4024	1996	1932	390	831	1085	1300	1236	253	1642	1889	3982	2814	1020	3308	2778	77	3052	3030	2350	4877	3111	1098	2536	658	704	420	796	2714	6100	1486	2894	3120	1015	118	231	2919	934	346	182	814
hsa-mir-143-3p	5477	1052	2247	1342	753	2501	1880	2304	2242	4736	2887	227	1455	1317	1014	1695	553	2249	824	2001	2633	2332	3898	1219	157	2443	2635	1771	2688	1385	2215	1576	492	1987	552	2372	1531	2829	902	2960	7139	4837	798	445	2384	725	4864	1159	558
hsa-mir-143-5p	0	12	32	0	0	16	40	0	21	0	16	0	29	0	0	0	0	10	0	37	7	17	33	0	0	56	0	43	19	11	6	0	0	0	40	0	8	35	13	21	19	6	0	0	9	0	32	0	0
hsa-mir-144-3p	547	1450	2058	998	355	2528	417	499	1072	939	1015	100	775	691	364	746	103	431	1192	2035	2034	383	4128	1032	30	2203	759	1566	800	11620	1017	903	72	554	0	145	7227	10303	497	5530	1130	927	72	170	1396	315	75	143	1898
hsa-mir-144-5p	793	346	1063	1052	418	527	199	417	416	558	539	0	229	363	155	179	172	424	189	484	761	428	1075	700	26	1098	563	990	484	2623	1026	756	23	303	218	159	2464	4094	251	1184	950	258	75	89	470	276	54	50	41
hsa-mir-145-3p	0	0	5	0	0	0	0	13	0	0	0	0	38	0	0	0	2	0	20	0	5	5	13	0	0	13	0	16	60	4	16	17	0	16	0	0	7	8	0	41	51	0	0	0	7	15	0	13	0
hsa-mir-145-5p	139	72	68	20	23	94	0	0	62	73	49	0	62	39	119	0	46	73	108	108	82	327	350	0	15	131	23	51	37	203	469	45	1	273	45	116	65	223	10	393	682	43	0	0	42	48	0	120	0
hsa-mir-1468-5p	0	2	0	0	0	0	0	0	0	0	0	0	0	5	0	0	0	28	0	0	6	0	7	0	0	13	0	0	0	0	0	0	0	0	0	0	12	1	0	0	15	0	0	0	0	0	0	0	0
hsa-mir-146a-3p	0	0	0	0	0	0	0	0	27	0	0	0	0	5	0	0	0	19	0	0	0	0	0	0	0	21	0	0	0	3	0	10	0	0	0	0	0	9	0	0	0	0	0	0	0	0	39	0	0
hsa-mir-146a-5p	12640	6046	7281	2192	984	3539	5375	3561	6796	7241	6206	1334	2444	7626	3098	933	2218	7799	5996	10731	10013	5808	8618	5936	597	11591	9326	3419	12795	4956	6131	3548	641	10141	703	9260	3327	17673	4804	11188	24287	3576	1540	1290	12503	2570	2548	4743	496
hsa-mir-146b-3p	20	7	0	10	10	27	107	0	0	0	0	0	0	42	25	26	0	5	19	0	5	9	13	0	0	0	0	0	43	0	7	14	0	11	11	0	14	17	0	16	22	6	0	0	21	0	0	0	0
hsa-mir-146b-5p	538	326	590	399	88	192	129	335	293	666	503	2	367	604	106	149	85	175	404	794	402	464	758	486	18	795	629	242	951	331	337	569	31	430	1	432	303	1466	213	665	1199	267	116	4	428	167	70	462	33
hsa-mir-147b-3p	0	0	0	0	0	0	0	0	0	0	0	0	0	0	0	0	0	0	0	0	0	0	0	0	0	0	0	0	0	0	5	0	0	0	0	0	9	0	0	10	0	0	0	0	0	0	0	0	0
hsa-mir-147b-5p	0	3	10	0	0	0	0	0	0	0	0	0	0	0	0	0	0	0	0	0	0	0	0	0	0	13	0	0	0	0	0	0	0	0	0	0	0	3	0	0	0	0	0	0	0	0	0	0	0
hsa-mir-148a-3p	7818	17934	4901	9122	2535	8899	16306	5967	23416	18527	10807	3409	8233	37796	11453	12585	2243	12140	6106	16790	16612	4034	12625	8295	582	12589	17478	9211	12239	9507	13708	4499	1963	12013	2460	26844	13549	16262	7312	25561	32217	25734	7424	2726	11336	6224	13052	10868	4878
hsa-mir-148a-5p	13	25	21	0	0	21	0	0	0	43	39	0	0	0	0	0	0	0	0	53	15	18	37	0	8	26	0	0	0	4	14	0	0	0	0	18	43	53	0	0	44	25	22	0	7	0	0	0	0
hsa-mir-148b-3p	4628	1382	2136	1031	390	1246	1948	888	1654	2194	2011	253	1008	2297	879	1047	690	2093	1031	4561	3414	1435	2629	1131	254	4163	1138	1174	3454	1523	2337	646	194	2658	129	2206	3267	5518	1802	3675	4258	1760	587	368	3254	925	1513	1155	479
hsa-mir-148b-5p	12	0	0	0	0	0	0	0	0	0	0	0	0	2	0	0	0	0	0	0	0	0	0	0	0	0	0	0	0	3	0	0	0	0	0	0	0	3	0	0	17	0	0	0	11	0	0	0	0
hsa-mir-149-5p	0	0	0	9	0	0	0	82	0	0	0	0	0	0	0	0	0	7	0	0	0	0	1	0	0	0	16	0	0	0	0	8	0	13	0	0	0	0	0	0	0	0	0	49	0	13	0	0	31
hsa-mir-150-3p	0	6	4	11	0	3	0	0	24	0	0	0	0	6	28	0	2	0	0	2	4	3	2	66	5	37	22	22	37	0	14	12	6	10	0	30	0	10	0	0	26	12	0	0	10	0	0	29	0
hsa-mir-150-5p	710	3324	1370	2347	136	401	726	2075	2295	1579	732	470	723	1309	2567	1487	808	1175	3968	1208	973	2282	1896	746	115	1654	1787	1293	836	774	3093	7734	578	3120	130	3352	808	2791	417	2803	10953	502	79	6	872	519	369	2042	454
hsa-mir-151a-3p	4823	2363	2089	1184	1068	1139	3086	1738	2744	5584	3952	363	2313	4624	1329	1245	871	3556	2450	4794	2941	1377	1661	3890	204	3210	4303	1202	5502	1328	1176	700	680	4286	353	5277	2393	3689	1245	4863	5025	4134	1434	628	4910	1270	4899	2632	266
hsa-mir-151a-5p	218	461	218	96	10	165	76	213	580	131	183	77	49	448	242	0	79	497	240	273	288	135	211	211	0	313	287	222	416	473	170	148	19	519	0	188	324	501	92	843	383	77	195	54	380	204	0	320	45
hsa-mir-152-3p	294	109	135	60	35	84	43	49	144	268	207	0	0	125	48	120	26	151	86	316	146	86	144	151	19	238	267	44	178	39	130	37	33	152	1	317	98	254	98	257	354	164	28	35	140	48	155	0	34
hsa-mir-152-5p	0	0	0	0	0	0	0	0	0	0	0	0	0	0	0	0	0	0	0	0	0	0	0	0	0	0	0	0	0	0	0	0	0	0	0	0	0	0	0	0	0	0	0	0	0	0	0	0	0
hsa-mir-153-3p	0	0	7	11	0	0	0	0	0	0	0	0	0	0	0	0	0	0	0	0	3	0	3	0	0	0	0	0	0	2	0	0	0	0	0	0	25	8	0	0	0	6	0	0	0	0	0	0	0
hsa-mir-1537-3p	20	0	5	0	0	0	0	0	0	0	0	0	0	0	0	0	0	0	0	0	16	11	24	0	0	0	6	0	0	3	0	0	0	0	0	0	23	22	10	39	13	0	0	0	0	0	0	0	0
hsa-mir-1537-5p	0	0	0	0	0	0	0	0	0	0	0	0	0	0	0	0	0	0	0	0	0	0	0	0	0	20	0	0	0	0	0	0	0	0	0	0	0	0	0	0	0	0	0	0	0	0	0	0	0
hsa-mir-1538	0	0	0	0	0	0	22	0	0	0	0	0	0	6	0	0	0	0	0	0	0	1	0	0	0	0	0	0	0	0	0	0	0	0	0	0	0	4	0	0	0	0	0	0	0	0	0	0	0
hsa-mir-154-3p	0	0	0	0	0	0	0	0	0	0	0	0	0	0	0	0	1	0	0	0	0	0	3	0	0	0	35	0	0	0	0	0	0	0	0	0	0	0	0	0	0	0	0	0	4	0	0	0	0
hsa-mir-154-5p	38	0	11	0	0	0	4	0	21	0	16	0	0	0	21	0	5	0	0	0	1	0	10	0	0	0	29	0	0	6	16	0	0	0	0	26	0	14	10	7	33	8	0	0	16	20	0	0	0
hsa-mir-155-5p	1204	778	529	771	224	419	321	1217	1050	1554	996	135	486	1414	744	1967	205	816	220	1788	619	251	482	1102	15	963	2100	704	1452	266	261	1359	86	753	94	1267	740	1145	418	547	1872	1699	266	161	862	423	857	608	54
hsa-mir-1587	0	0	0	0	0	0	0	0	0	0	0	0	0	0	0	0	0	0	0	0	0	0	0	0	0	0	0	0	0	0	0	0	0	0	0	0	0	0	0	0	0	0	0	0	0	0	0	0	0
hsa-mir-15a-3p	0	0	0	0	0	16	0	0	0	0	23	0	0	10	0	0	0	0	0	0	0	0	5	0	0	0	30	9	0	7	0	0	0	0	0	0	0	3	0	13	0	0	0	0	4	0	0	0	0
hsa-mir-15a-5p	1043	1520	1055	1593	314	951	334	545	726	923	452	0	365	388	418	120	322	667	608	989	2778	1184	3382	677	109	1993	666	1445	884	3488	4355	992	54	548	58	246	4625	4905	1215	3074	2429	308	27	103	1367	605	98	121	455
hsa-mir-15b-3p	42	128	62	107	18	21	0	66	29	177	15	0	39	61	60	22	52	31	66	47	194	139	341	53	0	74	0	131	36	369	329	34	0	56	0	72	295	416	56	258	336	42	10	0	80	32	0	30	34
hsa-mir-15b-5p	527	677	544	597	84	251	314	237	397	779	271	0	134	336	294	93	201	319	371	239	658	665	1644	287	36	447	447	496	590	1704	1207	457	12	575	6	454	1074	2448	226	1159	1281	67	38	25	518	156	25	122	220
hsa-mir-16-1-3p	0	3	0	1	0	0	0	0	0	0	0	0	0	0	0	0	0	11	0	0	6	0	4	0	0	0	0	13	0	8	0	21	0	0	0	0	24	6	0	0	0	0	0	0	10	0	0	0	0
hsa-mir-16-2-3p	0	0	9	4	0	0	0	0	0	0	0	0	0	6	0	0	0	0	0	0	6	9	5	0	0	0	0	8	0	6	27	12	0	16	0	0	20	13	0	16	13	0	0	0	0	0	0	0	0
hsa-mir-16-5p	240903	791145	174429	867702	87970	363170	255718	202757	231164	337833	220332	47983	236846	485891	330877	641091	167950	262531	303210	521750	800962	246675	482473	258610	29884	479903	337748	402899	164155	488193	949472	409796	157129	304636	34588	334992	872252	700638	265206	669534	752239	727261	85277	84781	493934	267012	493285	208311	353820
hsa-mir-17-3p	0	40	19	24	11	38	0	35	22	0	65	28	0	23	52	0	3	14	0	0	43	7	47	0	0	15	16	25	94	62	9	69	0	31	0	0	32	90	29	33	48	0	0	0	22	0	0	0	0
hsa-mir-17-5p	473	2392	652	479	130	1136	287	438	720	970	418	0	463	1241	807	290	153	605	573	1191	1264	544	1229	118	27	671	478	489	381	3203	460	438	91	706	0	801	1647	1835	195	2387	1122	579	341	66	851	464	223	459	708
hsa-mir-181a-2-3p	54	43	70	47	14	28	38	45	43	82	19	0	75	56	13	0	29	30	12	56	35	35	67	0	9	39	0	0	94	45	50	25	0	52	0	68	36	112	12	16	177	28	28	0	38	0	54	28	0
hsa-mir-181a-3p	174	43	12	20	12	26	79	80	70	85	34	0	73	39	0	0	5	26	7	33	82	55	46	88	10	25	136	0	40	20	15	30	10	90	0	88	0	63	34	156	119	39	9	0	63	17	0	0	29
hsa-mir-181a-5p	2642	1123	2402	1642	112	1152	403	608	1013	3493	1515	497	2539	2931	2523	360	881	2568	199	938	4960	2208	2429	891	184	1166	4198	2589	3632	2305	1433	1944	30	1759	1	3149	3921	6495	2261	5056	3361	5606	1295	640	3517	1228	2409	1415	348
hsa-mir-181b-2-3p	0	0	0	0	0	0	0	0	0	0	0	0	0	0	0	0	0	0	0	0	5	0	0	0	0	0	0	0	0	0	0	0	0	0	0	0	0	0	0	0	4	0	0	0	0	0	0	0	0
hsa-mir-181b-3p	14	0	0	0	0	0	0	0	0	0	0	0	0	0	0	0	0	0	0	0	0	0	0	0	0	0	0	0	0	0	0	0	0	0	0	0	0	0	0	0	0	0	0	0	0	0	0	0	0
hsa-mir-181b-5p	534	243	379	337	63	110	112	110	338	576	259	41	311	574	519	132	152	517	57	128	623	237	347	66	11	338	955	441	942	328	305	485	0	341	30	580	371	755	408	1028	638	1598	425	86	589	131	693	149	50
hsa-mir-181c-3p	15	0	8	9	11	0	0	0	0	59	17	0	0	0	0	0	0	0	10	0	0	4	13	0	0	10	0	20	0	9	11	3	0	15	0	16	13	14	0	0	14	0	0	0	4	0	0	0	0
hsa-mir-181c-5p	52	3	16	0	0	23	0	25	37	38	0	0	48	19	0	0	0	10	12	66	29	23	31	0	12	28	17	54	0	32	16	18	0	0	0	0	11	212	0	65	25	34	23	34	62	0	0	0	0
hsa-mir-181d-5p	94	50	17	26	15	9	8	0	67	105	57	0	17	134	44	0	23	168	12	0	46	24	44	93	0	13	105	49	166	34	13	21	0	18	0	96	69	178	39	158	63	99	30	0	112	13	18	68	19
hsa-mir-182-3p	0	0	0	0	0	0	0	0	0	0	0	0	0	0	0	0	0	0	0	0	0	0	0	0	0	8	0	0	0	0	0	0	0	0	0	0	0	0	0	0	0	0	0	0	0	0	0	0	0
hsa-mir-182-5p	924	5097	1363	6061	278	2484	1586	942	1336	2522	1599	514	2012	4566	1971	5311	529	944	886	4232	2125	495	1209	3331	156	2150	2166	3142	2337	4459	868	3651	524	779	282	1071	11216	3513	573	2081	4882	5157	255	249	1106	822	4138	1907	1078
hsa-mir-183-3p	0	0	0	0	0	0	0	31	0	0	0	0	0	0	0	0	0	0	0	0	1	0	0	0	0	0	0	0	0	6	1	0	0	0	0	0	0	8	0	0	0	0	0	0	0	0	0	0	0
hsa-mir-183-5p	289	2340	566	3626	87	871	559	389	953	1617	717	905	1982	3315	1444	1389	238	497	225	1190	684	239	406	1994	72	764	1933	2121	1325	1473	400	1761	104	408	166	833	4231	1220	169	1189	1602	2924	394	228	706	399	1194	1359	718
hsa-mir-184	0	0	0	0	0	0	38	0	0	0	0	0	0	0	0	0	0	0	19	0	0	0	0	0	0	0	0	0	0	0	0	0	0	0	0	0	0	2	0	0	0	6	0	0	5	0	0	0	0
hsa-mir-1843	0	2	0	0	0	0	0	0	19	31	0	0	35	12	0	0	0	12	0	0	4	8	8	0	0	0	14	12	0	6	17	6	0	0	0	0	0	14	0	0	26	0	0	0	6	0	0	0	0
hsa-mir-185-3p	42	55	34	25	0	29	0	0	7	56	19	0	45	41	0	0	12	25	0	48	90	21	61	0	0	73	24	43	0	74	45	0	0	43	0	38	99	69	13	95	80	39	0	0	60	54	0	17	27
hsa-mir-185-5p	1837	4130	1177	2980	346	1750	984	1216	1612	1915	1208	184	1229	1646	1805	401	791	2186	1006	1730	4734	1461	4736	1488	131	2825	1568	2093	2363	4819	3702	1856	156	2188	209	2108	5474	5291	1762	4785	4218	1065	295	102	3733	1252	497	1408	936
hsa-mir-186-3p	0	6	10	11	0	0	0	0	0	0	0	0	0	0	0	0	1	0	0	0	9	1	8	0	0	19	0	0	0	0	7	8	0	0	0	0	4	8	10	0	19	0	0	0	9	0	0	0	0
hsa-mir-186-5p	1103	1145	1006	1536	196	1206	439	543	938	1053	624	328	206	606	1034	220	320	1000	900	1473	3347	994	2534	485	63	1653	818	1505	639	3371	911	924	39	802	60	648	4058	3956	924	2116	3077	559	35	72	1960	913	164	480	342
hsa-mir-187-3p	0	0	3	0	0	0	0	23	0	0	0	0	0	0	0	0	0	8	0	0	0	4	0	0	0	0	0	0	0	2	0	0	0	0	0	0	0	0	0	0	0	0	0	0	0	0	0	0	0
hsa-mir-187-5p	0	0	0	0	0	0	0	0	0	0	0	0	0	0	0	0	0	0	0	0	0	1	0	0	0	0	0	0	0	0	0	0	0	0	0	0	0	0	0	0	0	0	0	0	0	0	0	0	0
hsa-mir-188-3p	0	0	9	0	0	0	0	0	0	0	0	0	0	0	0	0	0	16	0	0	0	0	0	0	0	0	0	0	0	0	0	0	0	0	0	0	0	0	0	0	0	0	0	0	0	0	0	0	0
hsa-mir-188-5p	0	5	0	0	0	0	0	0	0	0	0	0	0	0	0	0	0	14	0	0	0	1	0	0	0	0	0	0	0	6	0	0	0	0	0	0	15	0	0	0	0	0	0	0	0	0	0	0	0
hsa-mir-18a-3p	10	29	12	42	0	29	0	0	0	0	0	0	35	13	0	0	15	16	0	0	68	41	78	0	0	17	32	32	14	88	11	22	0	19	0	47	60	101	0	64	63	21	0	0	19	0	0	0	0
hsa-mir-18a-5p	133	282	92	119	25	248	84	125	134	307	150	0	95	236	129	144	62	119	122	187	331	131	383	91	19	284	89	151	160	548	121	97	11	183	1	199	366	702	35	516	275	121	16	0	226	97	63	27	175
hsa-mir-18b-3p	0	0	0	0	0	0	0	0	0	0	0	0	0	0	0	0	0	0	0	0	0	0	0	0	0	0	0	0	0	0	0	14	0	0	0	0	0	1	0	0	0	0	0	0	0	0	0	0	0
hsa-mir-18b-5p	0	12	0	0	0	0	0	0	0	0	0	0	0	2	1	0	0	0	0	20	20	3	15	0	0	0	0	3	0	29	0	12	0	0	0	0	21	56	9	0	0	0	0	0	0	0	0	0	0
hsa-mir-1908-3p	0	0	0	0	0	0	0	0	0	0	0	0	0	0	0	0	0	0	0	0	0	0	0	0	0	0	0	0	0	0	0	0	0	0	0	0	0	0	0	0	0	0	0	0	0	0	0	0	0
hsa-mir-1908-5p	54	99	40	9	5	39	0	19	0	55	75	0	0	42	29	51	28	30	92	45	20	28	8	0	0	0	5	129	45	26	7	0	0	23	0	147	43	58	10	45	146	33	0	0	82	76	1	20	0
hsa-mir-190a-3p	0	0	0	0	0	0	0	0	0	0	0	0	0	0	0	0	0	0	0	0	0	0	0	0	0	0	0	0	0	0	0	0	0	0	0	0	0	5	0	0	0	0	0	0	0	0	0	0	0
hsa-mir-190a-5p	190	333	623	236	105	441	283	358	180	518	450	126	169	483	143	371	124	360	205	1017	723	111	907	337	21	767	332	448	456	1363	426	428	1	271	115	157	2224	2850	176	1108	639	474	52	181	304	193	84	77	193
hsa-mir-190b-3p	0	0	0	0	0	0	0	0	0	0	0	0	0	0	0	0	0	0	0	0	0	0	0	0	0	0	0	0	0	0	0	0	0	0	0	0	0	3	0	0	0	0	0	0	0	0	0	0	0
hsa-mir-190b-5p	81	52	23	37	0	23	39	21	17	103	33	67	0	38	41	0	12	7	16	85	85	30	91	0	0	84	33	38	35	22	39	47	27	85	0	41	79	99	36	47	150	51	0	78	77	0	1	37	0
hsa-mir-191-3p	36	32	18	4	0	17	0	0	12	0	0	0	0	54	55	0	12	52	31	46	22	3	30	164	6	0	63	19	100	41	15	10	0	80	0	71	4	18	0	19	63	25	14	45	25	15	0	59	0
hsa-mir-191-5p	2997	6146	2015	2725	291	1074	2245	1745	2964	11656	2103	585	2810	5449	1141	628	1942	2291	5622	2215	3051	8108	6576	3296	492	1877	4434	1151	4753	6439	9516	2352	984	7544	408	6154	3309	7120	1131	7436	15317	1133	580	401	3119	1191	1148	11888	932
hsa-mir-1913	0	0	0	0	0	0	0	0	0	0	0	0	0	0	0	0	0	0	0	0	0	0	0	0	0	0	0	0	0	0	0	0	0	0	0	0	0	0	0	0	0	0	0	0	0	0	0	0	0
hsa-mir-1914-5p	0	0	0	0	0	0	0	0	0	0	0	0	0	0	0	0	0	0	0	0	1	0	0	0	0	0	0	0	0	0	0	0	0	0	0	0	0	0	0	0	0	0	0	0	0	0	0	0	0
hsa-mir-192-3p	0	0	0	12	0	7	0	0	0	0	0	0	0	8	0	0	0	0	0	0	0	0	0	0	0	0	0	0	0	0	0	0	0	0	0	0	0	0	0	0	11	0	0	0	0	0	0	0	0
hsa-mir-192-5p	567	748	520	1170	218	798	1398	1210	791	504	533	0	659	869	318	236	234	847	1308	1643	2691	1001	1673	508	79	2386	1050	681	338	1346	1263	809	92	1004	231	575	2255	3294	1287	1353	4447	797	13	89	862	391	101	550	172
hsa-mir-193a-3p	0	0	0	0	0	0	0	0	0	0	0	0	0	0	0	0	0	0	0	0	0	0	1	0	0	0	0	0	0	0	0	0	0	0	0	0	0	0	0	0	0	0	0	0	0	0	0	0	0
hsa-mir-193a-5p	59	112	41	56	35	94	53	0	138	60	71	0	70	98	22	10	15	40	88	183	110	133	110	43	15	73	126	84	56	39	322	52	14	201	56	203	72	58	153	273	913	68	15	34	77	13	77	80	27
hsa-mir-193b-3p	0	0	4	0	0	7	0	0	0	0	0	0	0	0	12	0	0	0	0	0	2	4	10	0	0	0	0	0	0	0	0	0	0	0	0	0	0	3	0	0	25	0	0	0	0	0	0	0	0
hsa-mir-193b-5p	0	32	6	1	0	0	0	26	0	0	16	0	0	54	19	0	0	5	42	0	20	12	11	43	4	0	31	0	0	0	13	23	0	33	0	27	4	8	17	7	149	20	0	0	4	8	0	47	0
hsa-mir-194-3p	0	0	0	0	0	0	0	0	0	0	0	0	0	0	0	0	0	0	0	0	0	1	0	0	0	0	0	0	0	0	0	0	0	0	0	0	0	0	0	0	0	0	0	0	0	0	0	0	0
hsa-mir-194-5p	225	625	360	667	106	300	734	194	788	540	494	0	75	691	348	262	164	645	562	912	1582	733	1176	147	41	1393	354	576	478	871	1101	463	138	582	1	385	1144	1764	909	913	2440	555	12	174	602	207	144	346	173
hsa-mir-195-3p	0	0	0	0	0	0	0	0	36	0	0	0	0	0	0	0	0	0	4	0	0	0	0	0	0	0	0	5	0	0	0	0	0	0	0	0	0	0	0	11	3	0	0	0	0	0	0	0	0
hsa-mir-195-5p	74	138	104	98	1	91	49	22	204	176	61	0	79	42	94	0	29	84	63	113	125	106	124	101	0	127	170	54	84	270	111	68	0	138	0	82	248	205	62	153	347	51	12	0	84	106	0	20	84
hsa-mir-196a-1-3p	0	0	0	0	0	0	0	0	0	0	0	0	0	0	0	0	0	0	0	0	0	0	0	0	0	0	0	0	0	0	3	0	0	0	0	0	0	0	0	0	0	0	0	0	0	0	0	0	0
hsa-mir-196a-5p	30	52	11	9	0	67	0	72	55	39	51	1	0	18	57	0	0	17	0	31	15	1	0	0	0	1	68	45	145	18	20	21	0	18	0	18	8	17	5	63	81	64	8	0	18	24	0	35	22
hsa-mir-196b-3p	0	0	0	0	0	0	0	0	0	0	0	0	0	0	0	0	0	0	0	0	3	4	0	0	0	0	0	0	0	0	0	0	0	0	0	0	0	0	0	0	0	0	0	0	0	0	0	0	0
hsa-mir-196b-5p	347	1120	138	764	60	345	39	349	536	301	302	155	238	707	387	138	89	746	74	691	475	42	396	700	18	364	714	373	1265	613	151	472	51	174	0	111	855	723	230	577	529	635	211	112	495	409	325	72	399
hsa-mir-197-3p	419	295	147	120	4	96	45	129	379	385	99	59	57	137	169	25	66	235	41	68	254	473	551	126	36	152	192	260	353	141	338	177	0	512	0	344	90	236	81	672	1081	33	86	0	307	154	0	524	86
hsa-mir-197-5p	0	5	0	10	0	0	0	0	0	0	14	0	27	6	11	0	0	0	0	0	0	2	0	0	0	0	16	0	0	0	1	0	0	0	0	0	6	0	0	20	0	0	0	0	8	0	0	0	0
hsa-mir-1972	0	0	0	0	0	0	0	0	0	0	0	0	0	0	0	0	0	11	0	0	0	0	3	0	0	0	0	0	0	0	0	0	0	0	0	0	0	0	0	0	0	0	0	0	0	0	0	0	22
hsa-mir-1976	0	0	0	0	0	0	0	0	0	0	0	0	0	0	0	0	0	0	23	0	0	0	0	0	0	0	0	0	0	0	0	0	0	0	0	0	0	0	0	0	0	0	0	0	0	0	0	0	0
hsa-mir-199a-3p	5819	2689	2587	1168	591	1799	3897	1966	2921	4489	3975	521	1813	4995	2290	1418	1033	4767	1219	4899	4063	2874	4050	3271	368	4424	4056	2057	5362	1365	3489	1183	416	5120	558	5603	1888	6385	1885	6341	8033	4420	1421	561	6133	1613	3171	2764	559
hsa-mir-199a-5p	156	137	116	16	10	66	172	50	215	132	190	63	59	250	41	62	36	224	137	146	193	130	156	212	14	197	71	97	250	78	61	20	54	243	64	193	62	320	33	349	295	162	53	103	324	46	0	59	94
hsa-mir-199b-3p	5818	2642	2508	1084	576	1768	3884	1973	2944	4517	3881	539	1783	5076	2182	1339	1101	4739	1271	4977	4155	3042	4172	3261	330	4398	3992	2017	5263	1384	3472	1246	410	5173	562	5718	1841	6543	1895	6403	8105	4490	1448	560	6257	1559	3181	2790	595
hsa-mir-199b-5p	61	61	49	24	30	54	8	0	23	55	31	0	74	30	28	0	0	24	218	0	49	65	150	21	11	48	100	65	73	39	0	35	16	58	0	52	71	129	33	91	175	37	0	0	61	20	36	115	0
hsa-mir-19a-3p	449	308	397	604	107	257	479	143	298	327	92	61	133	101	224	35	43	182	275	207	768	237	1351	148	24	861	188	530	225	1135	681	421	15	215	56	129	1290	2186	312	999	627	101	25	46	496	128	0	45	296
hsa-mir-19a-5p	0	0	0	0	0	0	0	0	0	0	0	0	0	0	0	0	0	0	0	0	0	1	0	0	0	0	0	0	0	0	0	0	0	0	0	0	0	0	0	0	0	0	0	0	0	0	0	0	0
hsa-mir-19b-1-5p	0	2	0	0	0	0	0	0	0	0	0	0	0	0	19	0	0	14	0	33	10	0	1	0	0	0	0	0	42	4	0	0	0	19	0	0	14	13	0	28	0	0	0	0	0	0	0	0	0
hsa-mir-19b-3p	927	1161	901	1607	218	798	375	740	995	1012	370	175	376	412	334	278	213	575	460	961	2245	1077	3397	569	20	2032	723	1247	912	3187	2068	973	103	589	156	402	3204	4815	910	1929	1828	273	57	176	1179	613	72	209	399
hsa-mir-200a-3p	73	33	88	63	0	30	95	187	176	119	83	45	1	34	28	0	6	72	87	52	75	35	94	0	0	182	75	49	113	44	21	71	0	99	0	64	14	79	63	100	208	83	0	0	99	20	57	30	0
hsa-mir-200a-5p	0	0	0	0	0	0	0	0	0	0	0	0	0	0	0	0	7	6	0	0	6	0	0	0	0	0	0	0	0	4	0	0	0	0	0	0	0	0	0	0	12	0	0	0	0	0	0	0	0
hsa-mir-200b-3p	35	8	28	47	0	0	0	31	58	0	18	0	0	0	0	0	9	66	0	5	36	12	36	102	0	23	30	33	87	12	6	27	0	9	0	0	0	57	20	24	72	31	0	0	21	0	33	0	0
hsa-mir-200b-5p	0	0	0	0	0	0	0	0	0	0	0	0	0	5	30	0	0	0	0	0	0	0	0	0	0	8	0	0	0	0	8	0	0	0	0	0	0	9	0	0	0	0	0	0	0	0	0	0	0
hsa-mir-200c-3p	42	112	66	98	10	66	184	30	199	61	133	123	28	194	150	47	21	472	119	39	89	63	96	448	0	86	425	86	476	94	36	123	0	114	37	147	39	138	8	188	132	128	61	0	153	158	63	90	7
hsa-mir-200c-5p	0	0	0	0	0	0	0	0	0	0	0	0	0	0	0	0	0	0	0	0	0	0	0	0	0	0	0	0	0	0	0	0	0	0	0	0	0	0	0	0	0	0	0	0	0	0	0	0	0
hsa-mir-202-3p	0	0	0	0	0	0	0	0	0	0	0	0	0	0	0	0	0	0	0	0	0	0	0	0	0	0	0	0	0	0	6	0	0	0	0	0	0	0	0	0	0	0	0	0	0	0	0	0	0
hsa-mir-202-5p	0	5	0	0	0	0	0	0	0	0	0	0	0	0	0	0	0	0	0	0	0	0	4	0	0	0	0	9	0	0	10	0	0	0	0	0	26	4	0	0	0	0	0	0	0	0	0	0	0
hsa-mir-203a-3p	0	10	0	0	12	0	0	43	0	0	12	0	0	0	0	0	0	0	0	0	7	6	3	0	0	23	0	17	0	0	15	0	0	0	0	0	0	18	0	0	0	0	0	0	10	0	0	0	0
hsa-mir-203a-5p	0	0	0	0	0	0	0	0	0	0	0	0	0	0	0	0	0	0	0	0	0	0	0	0	0	0	0	0	0	0	0	0	0	0	0	0	0	0	0	0	0	0	0	0	0	0	0	0	0
hsa-mir-203b-3p	0	0	0	0	0	0	0	0	0	0	0	0	0	0	0	0	0	0	0	0	0	0	0	0	0	0	0	0	0	3	0	0	0	0	0	0	0	0	0	0	0	0	0	0	0	0	0	0	0
hsa-mir-203b-5p	0	2	0	0	0	0	0	0	0	0	3	0	0	0	0	0	0	0	0	0	0	0	1	0	0	0	0	0	0	0	1	0	0	0	0	0	0	3	0	0	0	0	0	0	1	0	0	0	0
hsa-mir-204-3p	0	0	0	0	0	0	0	0	0	0	0	0	0	0	0	0	0	0	0	0	0	0	0	0	0	0	0	0	0	0	6	0	0	0	0	0	0	0	0	7	17	0	0	0	0	0	0	0	0
hsa-mir-204-5p	41	18	13	7	0	15	0	0	0	25	0	0	0	10	0	0	1	5	0	0	37	32	8	0	0	22	54	15	0	8	8	0	0	17	0	0	0	12	0	48	105	0	0	0	23	13	0	37	0
hsa-mir-205-3p	0	0	0	0	0	0	0	0	0	0	0	0	0	0	0	0	0	0	0	0	0	0	0	0	0	0	0	0	0	0	0	0	0	0	0	0	0	0	0	0	0	0	0	0	0	0	0	0	0
hsa-mir-205-5p	40	91	30	45	14	7	0	23	29	62	68	0	41	23	0	0	25	58	22	0	41	97	73	2	0	58	129	134	20	28	129	60	0	83	0	37	4	74	32	98	267	22	0	45	7	0	0	63	0
hsa-mir-206	122	119	55	192	19	172	110	42	178	631	568	0	113	52	58	29	26	206	75	96	68	236	48	532	0	245	536	174	557	53	15	28	54	256	79	1390	21	49	58	58	476	680	219	39	138	26	366	436	26
hsa-mir-208a-3p	0	0	0	0	0	0	0	0	0	0	0	0	0	0	0	0	0	0	0	0	0	0	0	0	0	0	0	0	0	0	26	0	0	0	0	0	0	0	0	0	0	0	0	0	0	0	0	0	0
hsa-mir-208b-3p	0	0	0	0	0	0	0	0	0	0	0	0	0	0	0	0	0	21	0	0	0	4	3	0	0	15	0	0	46	0	6	0	0	12	0	22	0	2	0	3	3	12	0	0	8	0	0	0	0
hsa-mir-20a-3p	0	18	6	0	0	0	0	0	0	0	0	0	0	4	0	0	0	0	0	0	6	0	3	0	0	29	0	0	0	5	3	0	0	0	0	0	20	26	0	19	5	0	0	0	2	0	0	0	0
hsa-mir-20a-5p	1421	2669	1487	2287	234	1296	259	819	1758	1219	910	134	810	1223	930	791	350	1574	465	1657	3572	1075	3685	695	69	2120	1450	2250	1586	3682	1815	1366	119	946	65	745	5381	7841	1213	3572	2477	1153	177	271	3057	1090	556	215	1343
hsa-mir-20b-3p	0	0	0	0	0	0	0	0	0	0	0	0	0	0	0	0	0	0	0	0	0	0	0	0	0	0	0	0	0	0	0	0	0	0	0	0	0	4	0	0	0	0	0	0	0	0	0	0	0
hsa-mir-20b-5p	73	399	104	552	32	108	92	195	153	61	60	0	127	135	118	73	78	82	111	173	457	173	331	263	14	234	174	266	157	382	261	269	15	138	0	260	647	776	153	296	319	138	10	13	253	158	0	108	157
hsa-mir-21-3p	7	0	9	5	0	0	0	35	41	24	0	0	0	2	0	0	0	0	0	0	5	6	10	0	0	32	0	0	39	2	17	4	0	0	0	0	1	17	26	17	0	3	0	0	7	0	0	0	0
hsa-mir-21-5p	34434	16704	21817	26070	4365	11127	11543	13828	30502	18959	25253	4783	10991	19934	15265	12794	4794	28330	4959	22275	33150	14184	24896	27629	833	29337	47035	27037	47825	14825	15156	22913	1658	11190	3927	15629	28468	64654	25735	29322	50428	27951	6131	5381	30577	13903	10265	6533	3460
hsa-mir-210-3p	0	19	2	44	0	12	42	0	0	0	0	0	0	7	0	9	0	3	0	18	8	3	28	0	0	28	22	27	74	51	32	23	0	0	0	22	27	31	0	39	18	20	0	0	15	0	0	29	8
hsa-mir-210-5p	0	0	0	0	0	0	0	23	0	0	0	0	0	0	0	0	0	0	0	0	0	0	0	0	0	0	0	0	0	0	0	0	0	0	0	0	0	2	0	0	0	0	0	0	0	0	0	0	0
hsa-mir-211-3p	0	0	0	0	0	0	0	0	0	0	0	0	0	0	0	0	0	0	0	0	0	0	0	0	0	0	0	0	0	0	0	0	0	0	0	0	0	0	0	0	0	0	0	0	4	0	0	0	0
hsa-mir-211-5p	0	0	0	6	0	12	0	0	0	0	20	0	0	0	0	0	0	0	0	0	0	0	0	0	0	17	0	5	0	0	0	0	0	16	0	0	0	7	0	1	0	0	0	0	2	0	0	0	0
hsa-mir-2110	13	22	23	26	0	25	0	0	75	54	0	0	0	14	20	0	8	67	0	19	28	12	45	49	0	26	83	11	147	48	68	36	13	19	0	54	38	39	11	86	92	9	9	0	44	52	0	43	0
hsa-mir-2114-3p	0	0	0	0	0	0	0	0	0	0	0	0	0	0	0	0	0	0	0	0	0	0	0	0	0	0	0	0	0	4	0	0	0	0	0	0	0	0	0	0	0	0	0	0	0	0	0	0	0
hsa-mir-2114-5p	0	0	0	0	0	0	0	0	0	0	0	0	0	0	0	0	0	11	0	0	0	0	0	0	0	0	0	0	0	0	0	0	0	0	0	0	0	0	0	0	0	0	0	0	0	0	0	0	0
hsa-mir-2115-3p	0	0	0	0	0	0	0	0	0	0	0	0	0	0	0	0	0	0	0	0	0	6	2	0	0	0	0	0	0	0	0	12	0	0	0	0	0	0	0	12	0	0	0	0	0	0	0	0	0
hsa-mir-2115-5p	0	0	8	0	0	0	0	0	0	0	0	0	0	4	0	0	0	0	0	0	9	3	15	0	0	0	29	0	0	10	0	0	0	0	0	0	0	0	0	0	5	0	0	0	9	0	0	0	0
hsa-mir-2116-3p	0	0	0	0	0	0	0	0	0	0	0	0	0	0	0	0	0	0	0	0	2	0	0	0	0	0	0	0	0	0	0	0	0	0	0	0	0	0	0	0	0	0	0	0	0	0	0	0	0
hsa-mir-2116-5p	0	0	0	0	0	0	0	0	0	0	0	0	0	0	0	0	0	0	0	0	0	0	0	0	0	0	0	0	0	0	0	0	0	0	0	0	9	0	0	0	10	0	0	0	0	0	0	0	0
hsa-mir-212-3p	0	0	0	0	0	0	0	0	0	0	0	0	0	0	0	0	0	0	0	0	0	0	3	0	0	0	0	0	0	0	0	0	0	0	0	0	0	0	0	0	0	0	0	0	0	0	0	0	0
hsa-mir-212-5p	0	0	0	0	0	0	0	0	0	0	0	0	0	0	0	0	0	0	0	0	2	0	0	0	0	0	0	0	0	0	0	0	0	0	0	0	0	0	16	0	0	9	0	0	0	0	0	0	0
hsa-mir-214-3p	0	0	0	0	0	0	0	0	0	0	0	0	0	0	0	0	0	0	0	0	2	5	2	0	0	0	0	0	0	0	0	8	0	14	0	18	9	0	0	24	25	0	0	0	0	0	0	0	0
hsa-mir-214-5p	0	0	5	0	0	26	0	0	0	0	0	0	0	2	0	37	0	0	0	0	3	3	0	0	0	13	0	0	25	0	6	6	0	14	0	14	0	9	0	0	1	0	0	1	0	0	0	0	0
hsa-mir-215-3p	0	0	0	0	0	0	0	0	0	0	0	0	0	0	0	0	0	0	0	0	0	0	0	0	0	0	0	0	0	0	0	0	0	0	0	0	0	0	0	0	0	0	0	0	0	0	0	0	0
hsa-mir-215-5p	42	10	33	40	0	20	0	43	11	39	31	15	0	29	23	159	2	219	1	65	42	32	100	43	0	84	48	38	52	75	8	89	0	138	0	61	23	118	83	64	68	115	1	0	68	16	67	0	0
hsa-mir-216a-3p	0	0	0	0	0	0	0	0	0	0	0	0	0	0	0	0	0	5	0	0	0	0	0	0	0	0	0	0	0	0	0	0	0	0	0	0	0	0	0	0	0	0	0	0	0	0	0	0	0
hsa-mir-216a-5p	14	7	0	0	0	26	0	0	0	0	21	0	0	6	0	0	0	0	0	0	3	2	3	0	0	0	0	0	0	0	0	0	0	0	0	29	0	0	0	14	6	11	0	0	0	0	0	0	0
hsa-mir-217-5p	0	0	0	0	11	0	0	0	0	0	0	0	0	0	0	0	0	0	0	0	0	0	3	0	0	0	0	0	0	0	0	0	0	0	0	0	0	4	8	0	0	0	0	0	0	0	0	0	0
hsa-mir-218-1-3p	0	0	0	0	0	0	0	1	0	0	0	0	0	0	0	0	0	0	0	0	0	0	0	0	0	0	0	0	0	0	0	0	0	0	0	0	0	0	0	0	0	0	0	0	0	0	0	0	0
hsa-mir-218-5p	2	10	0	6	0	0	0	0	0	0	20	0	0	0	0	0	7	0	0	0	11	0	5	0	0	0	0	0	0	0	0	0	0	0	0	0	0	0	0	13	24	0	0	0	0	0	0	0	0
hsa-mir-219a-1-3p	0	0	0	0	0	0	0	0	0	0	0	0	0	0	0	0	0	0	0	0	0	0	0	0	0	0	0	0	0	0	0	0	0	0	0	0	0	0	0	0	0	0	0	0	0	0	0	0	0
hsa-mir-219a-5p	0	0	0	0	0	0	0	0	0	0	0	0	0	0	0	0	0	0	0	0	0	0	0	0	0	0	0	0	0	0	0	0	0	0	0	20	0	0	0	0	0	0	0	0	0	0	0	0	0
hsa-mir-219b-3p	0	0	0	0	0	0	0	0	0	0	0	0	0	0	0	0	0	0	0	0	0	0	0	0	0	0	0	0	0	0	0	0	0	0	0	6	0	0	0	0	8	0	0	0	0	0	0	0	0
hsa-mir-219b-5p	0	0	0	0	0	0	0	0	0	0	0	0	0	0	0	0	0	0	0	0	4	0	1	0	0	0	0	0	0	0	0	0	0	0	0	22	10	0	0	12	0	0	0	0	0	0	0	0	0
hsa-mir-22-3p	1389	1540	1345	1029	119	1471	545	364	1137	846	736	63	632	590	821	342	391	1340	290	910	4025	1872	4239	295	78	2036	923	1976	1230	3116	3271	1107	85	1095	183	1024	3863	4083	2441	5257	4320	704	382	251	2645	936	167	366	747
hsa-mir-22-5p	96	30	20	11	15	11	0	24	28	29	7	0	0	18	0	0	3	6	18	0	51	43	118	0	11	47	0	13	0	58	90	0	0	10	0	0	68	63	32	83	82	20	0	52	43	7	0	0	0
hsa-mir-221-3p	5371	2532	2612	1022	243	1244	1337	1036	2343	2801	2289	174	925	2240	1169	404	900	3353	631	2541	4335	3755	5149	1470	365	3303	3563	2103	3674	3229	3608	1549	109	3822	114	3945	3819	8322	2424	6969	8826	1240	655	521	5500	1434	689	2112	692
hsa-mir-221-5p	61	13	20	0	0	0	47	93	9	148	68	62	27	64	24	0	13	92	0	39	43	49	52	84	0	14	68	19	175	15	22	17	0	21	0	66	42	131	9	94	80	28	15	0	101	23	56	61	0
hsa-mir-222-3p	269	173	190	96	11	95	0	11	109	196	84	0	32	136	213	41	33	229	81	70	357	274	563	109	0	203	174	322	64	531	525	139	12	167	0	166	517	623	241	868	665	100	122	43	356	32	44	35	80
hsa-mir-223-3p	68969	48529	39706	18943	6981	32282	50579	23359	63205	95174	30510	13277	22205	57335	22492	13066	9758	45943	47823	49176	56601	69225	148662	26435	6468	35931	44586	34653	50465	33091	73098	24549	17936	60089	4331	63995	34492	105108	17287	86762	226185	16286	8990	6055	68669	22808	14795	50386	19715
hsa-mir-223-5p	989	359	497	250	159	348	766	186	707	1284	426	83	287	444	158	62	112	473	803	346	607	583	1397	933	42	419	813	369	1211	296	866	463	181	637	46	776	402	803	261	671	2270	258	169	126	789	141	331	721	149
hsa-mir-224-3p	0	0	0	0	0	0	0	0	0	0	0	0	0	0	0	0	0	0	0	0	0	0	0	0	0	0	0	0	0	0	0	0	0	0	0	0	0	0	0	0	0	0	0	0	0	0	0	0	0
hsa-mir-224-5p	158	211	394	34	83	109	392	634	382	334	250	37	231	607	519	51	99	659	411	1757	436	272	141	228	30	126	647	28	827	46	175	4	290	717	0	575	303	316	54	595	789	603	453	79	299	80	1390	948	24
hsa-mir-2276-3p	0	4	0	0	0	0	0	0	0	0	22	0	0	0	0	0	0	0	0	0	0	0	2	0	0	0	0	0	0	4	0	0	0	0	0	0	0	0	0	13	0	0	0	0	7	0	0	0	0
hsa-mir-2276-5p	0	0	0	0	0	0	0	0	0	0	0	0	0	0	0	0	0	0	0	0	0	0	0	0	0	0	0	0	0	0	0	0	0	0	0	0	0	0	0	0	0	0	0	0	0	0	0	0	0
hsa-mir-2277-3p	0	0	0	0	0	0	0	0	0	0	0	0	0	0	0	0	0	0	0	0	1	2	0	0	0	0	0	0	0	0	0	0	0	0	0	0	0	0	0	0	0	0	0	0	0	0	0	0	0
hsa-mir-2277-5p	9	0	0	0	0	0	0	0	0	0	0	0	0	0	0	0	0	0	0	0	0	0	0	0	0	0	0	0	0	6	0	0	0	0	0	0	0	0	0	0	0	0	0	0	0	0	0	0	0
hsa-mir-2278	0	0	0	0	0	0	0	0	0	0	0	0	0	0	0	0	0	0	0	0	0	5	0	0	0	0	0	0	0	3	0	0	0	0	0	0	0	0	0	0	0	0	0	0	0	0	0	0	0
hsa-mir-2355-3p	49	4	0	0	0	20	0	26	0	0	11	0	0	13	0	0	0	63	0	0	44	6	6	40	0	26	0	0	0	1	9	0	0	8	0	0	9	41	43	0	109	0	11	0	34	0	25	0	22
hsa-mir-2355-5p	0	0	0	0	0	0	0	0	0	0	0	0	0	0	0	0	0	0	0	0	0	0	0	0	0	0	0	0	0	0	0	0	0	0	0	0	0	4	0	0	0	0	0	0	0	0	0	0	0
hsa-mir-2392	0	0	0	0	0	0	0	0	0	0	0	0	0	0	0	0	0	0	0	0	0	0	2	0	0	0	0	0	0	4	0	6	0	0	0	0	3	42	0	0	0	0	0	0	2	0	0	0	0
hsa-mir-23a-3p	3219	1470	1849	422	269	1261	446	533	1390	2062	1099	201	497	903	862	110	561	1396	809	1346	2518	3191	4997	542	193	2339	1379	1596	785	2151	6542	792	259	3468	0	3061	1146	3498	876	5256	10192	456	139	176	2652	562	112	1082	235
hsa-mir-23a-5p	8	10	0	0	0	0	0	0	0	0	0	0	0	3	0	0	0	0	0	0	0	0	3	0	0	0	0	0	0	0	12	0	0	0	0	0	0	0	10	15	0	0	0	0	3	0	0	0	0
hsa-mir-23b-3p	2516	1279	1444	216	191	641	465	280	901	1433	914	94	195	794	544	126	518	982	783	1609	1860	3282	3490	428	231	1674	639	555	1334	1380	1805	323	28	2502	55	1711	1146	4772	727	3276	5082	246	187	165	1913	398	62	1671	21
hsa-mir-23b-5p	11	7	0	0	0	0	0	0	21	0	0	46	0	4	0	0	0	0	0	0	3	3	2	0	0	0	0	0	0	4	0	0	0	0	0	0	0	6	0	29	9	0	0	0	12	0	0	0	0
hsa-mir-23c	0	0	0	0	0	0	0	0	0	0	1	0	0	0	0	0	3	0	2	0	1	0	2	0	0	0	0	0	0	0	0	0	0	0	0	0	0	11	0	0	0	0	0	0	0	0	0	1	0
hsa-mir-24-1-5p	0	0	0	0	0	0	0	0	0	0	0	0	0	0	0	0	0	0	0	0	0	0	0	0	0	0	0	0	0	0	0	0	0	0	0	0	0	0	0	0	0	0	0	0	0	0	0	0	0
hsa-mir-24-2-5p	0	0	0	0	0	0	0	0	0	0	0	0	0	0	0	0	0	0	0	0	0	0	4	0	0	0	0	0	0	0	0	0	0	0	0	0	0	0	0	0	0	0	0	0	0	0	0	0	0
hsa-mir-24-3p	3556	3163	2309	785	215	1552	1526	1292	2264	3791	1847	420	987	2917	1572	1391	775	2685	1934	3836	3824	2994	6183	1071	396	3110	2044	2017	2180	2194	5323	1095	677	3719	139	3886	1936	5877	1491	7924	9829	1908	895	347	5007	1378	1358	1963	767
hsa-mir-2467-3p	0	0	0	0	0	0	0	0	0	0	0	0	0	0	0	0	0	0	0	0	0	0	0	0	0	0	0	0	0	0	0	0	0	0	0	0	0	3	0	0	0	0	0	0	0	0	0	0	0
hsa-mir-2467-5p	0	0	0	0	0	0	0	0	0	0	0	0	0	0	0	0	0	0	0	0	0	0	0	0	0	0	0	0	0	0	0	0	0	0	0	0	0	0	0	0	0	0	0	0	0	0	0	0	0
hsa-mir-25-3p	5671	9038	4339	16098	1861	5591	3963	5108	3854	11024	4155	887	5663	4781	3285	2539	2861	3532	6119	7153	13528	7928	16317	4600	544	8338	6485	6815	4194	15434	17234	8342	1027	5622	1193	5301	24892	20633	3993	12091	17433	4631	975	1234	7055	3519	2364	5718	3674
hsa-mir-25-5p	20	7	0	12	0	8	0	0	0	0	0	0	0	0	0	0	2	11	11	0	7	7	5	0	0	0	0	9	0	1	20	14	0	0	0	0	11	11	29	0	18	0	0	0	7	0	0	46	0
hsa-mir-26a-1-3p	0	0	9	0	0	0	0	31	27	0	0	0	18	26	0	0	2	9	5	64	21	9	10	34	0	0	57	0	0	4	11	0	0	6	0	0	16	24	9	0	21	0	0	0	13	0	0	48	0
hsa-mir-26a-2-3p	1	2	0	0	0	0	0	0	17	0	0	0	0	5	0	0	2	0	51	0	24	3	5	0	0	14	0	20	0	0	0	0	19	0	0	0	0	19	0	9	15	0	0	0	0	0	0	0	0
hsa-mir-26a-5p	43120	24546	31796	19258	4230	19848	19615	20171	23265	34111	24107	2752	10862	24522	13064	22485	7364	26273	16220	43052	36549	23080	30256	20758	1906	40435	26368	17562	33195	33901	17821	17656	1748	26705	2978	19277	53242	108140	14777	50577	65167	14846	5305	3650	36903	12730	7692	13786	7545
hsa-mir-26b-3p	17	15	4	0	0	10	0	0	49	65	0	0	25	21	0	0	0	0	0	0	30	1	34	0	13	0	41	0	0	30	0	0	0	21	68	0	14	22	23	81	74	8	0	0	18	16	0	0	21
hsa-mir-26b-5p	6457	22514	6183	13913	1224	11479	1608	5513	10420	9187	6341	1516	4501	10365	9802	5635	2754	8798	2068	8611	16309	3447	11840	6922	449	10044	14398	17121	9448	21204	5116	13467	255	4065	701	4432	35444	31248	2785	18066	18496	11554	1014	1198	13793	6855	2882	3334	5674
hsa-mir-27a-3p	2091	705	1300	296	235	691	611	471	956	1363	894	96	300	461	389	102	174	976	859	1418	1428	917	3253	97	64	1634	669	745	650	1032	1310	457	245	931	213	548	1031	2854	579	2787	3583	483	272	232	1526	258	104	280	278
hsa-mir-27a-5p	17	2	21	22	0	0	0	0	0	0	0	0	0	14	0	0	0	27	0	0	6	0	31	0	0	0	52	0	50	2	6	0	0	0	0	0	4	7	0	0	17	0	0	0	22	0	0	0	0
hsa-mir-27b-3p	3172	2099	1393	586	318	1010	2744	577	2535	1810	2003	288	717	2995	1331	953	432	2025	2043	4357	2615	1206	1832	936	203	3511	1612	1347	2948	730	778	612	825	2033	273	2379	1046	4291	1404	4389	6337	2703	538	846	2891	810	1563	1301	271
hsa-mir-27b-5p	0	5	4	0	0	0	0	0	0	0	0	0	0	7	0	0	0	0	0	0	3	1	3	0	0	0	0	0	0	0	0	0	0	0	0	0	0	11	0	0	0	0	0	0	0	0	0	11	0
hsa-mir-28-3p	357	174	185	75	62	82	228	224	316	432	170	0	212	274	116	58	63	187	230	168	269	262	257	138	64	115	325	136	441	136	325	104	75	620	77	367	149	439	172	288	808	129	47	41	274	95	275	439	17
hsa-mir-28-5p	61	54	29	8	0	11	48	51	76	41	54	0	0	141	60	44	4	88	0	20	61	20	50	43	0	44	144	43	67	59	24	17	0	57	0	51	15	98	90	144	95	27	43	0	75	53	21	17	0
hsa-mir-296-3p	0	0	0	0	0	0	0	0	0	0	0	0	0	0	0	0	0	0	0	0	3	0	1	0	0	0	0	11	0	0	2	0	0	0	0	0	0	0	0	0	1	0	0	0	0	0	0	0	0
hsa-mir-296-5p	0	0	0	11	0	4	0	0	11	0	0	0	17	0	0	0	6	0	8	27	5	8	12	0	0	22	0	0	0	7	28	0	0	0	0	20	20	3	0	29	34	8	0	0	12	0	0	0	0
hsa-mir-299-3p	0	0	0	0	0	0	0	0	0	0	0	0	0	0	0	0	0	0	0	0	2	0	4	0	0	0	0	0	0	0	0	0	0	0	0	0	0	0	0	0	0	0	0	0	7	0	0	0	0
hsa-mir-299-5p	0	6	0	0	0	8	0	0	0	38	0	0	0	0	0	0	0	0	0	0	0	0	5	0	0	0	0	0	0	0	5	0	0	33	0	0	0	2	0	0	6	0	0	0	0	0	0	0	0
hsa-mir-29a-3p	2914	1279	1903	1880	787	1040	1121	2116	1413	2075	2511	506	1071	1384	674	2913	380	941	2215	2725	1965	1291	2650	2000	99	4081	2615	1702	1329	1035	1587	2697	109	1251	299	1461	1191	3465	1567	2475	8713	1085	294	288	1471	518	616	853	223
hsa-mir-29a-5p	21	1	2	0	0	0	0	0	0	15	0	0	0	0	0	0	4	0	0	0	8	0	7	0	0	0	0	0	0	0	0	0	0	0	0	0	9	17	0	9	26	0	0	0	15	16	0	0	0
hsa-mir-29b-1-5p	0	5	0	0	0	8	0	0	0	0	0	0	0	0	0	0	0	0	0	0	2	2	12	0	0	0	0	0	0	5	0	0	0	0	0	14	0	4	0	7	5	0	4	0	0	0	0	0	19
hsa-mir-29b-2-5p	0	1	0	6	0	0	0	0	0	0	0	0	0	0	0	0	0	0	0	0	5	5	1	0	0	0	0	0	0	23	12	0	0	0	0	0	11	3	0	0	8	0	0	0	0	0	0	0	0
hsa-mir-29b-3p	414	580	744	391	80	387	204	544	400	547	348	87	203	361	451	567	153	349	881	945	802	379	1024	161	57	764	294	267	473	873	552	628	93	220	0	229	1012	1617	145	1325	1744	253	94	51	481	299	107	91	162
hsa-mir-29c-3p	4182	1770	2492	3010	1445	1950	1830	3803	1860	2530	3236	151	891	1185	1080	2357	469	1480	2971	4838	5206	1351	5169	3053	114	6049	2797	2610	1963	3022	2995	2667	162	1299	1148	576	7008	6336	3064	4438	8178	1828	416	467	2482	985	579	540	485
hsa-mir-29c-5p	14	60	51	4	0	24	32	0	70	124	21	0	40	37	32	16	5	45	41	41	91	33	126	0	0	72	7	90	0	117	24	83	0	31	46	72	88	106	23	79	150	30	16	0	71	31	33	45	0
hsa-mir-301a-3p	196	123	70	33	65	57	44	62	81	104	29	0	0	116	21	25	13	81	42	103	183	60	154	44	0	194	132	111	182	184	59	58	0	92	0	92	191	385	55	174	264	87	91	0	123	116	30	72	60
hsa-mir-301a-5p	12	0	0	0	0	14	0	0	0	0	0	0	0	0	0	0	0	0	17	0	4	2	14	0	0	0	0	0	0	2	11	26	0	0	0	0	3	33	0	13	0	0	0	0	15	0	0	0	0
hsa-mir-301b-3p	0	6	0	0	0	0	0	0	17	0	0	0	0	0	0	0	0	0	8	0	1	8	0	0	0	33	57	17	0	2	0	10	0	4	0	0	5	25	16	14	0	0	0	0	14	0	0	0	0
hsa-mir-301b-5p	0	0	0	0	0	0	0	0	0	0	0	0	0	0	0	0	0	0	0	0	0	0	1	0	0	0	0	0	0	0	0	0	0	0	0	0	0	0	0	0	0	0	0	0	0	0	0	0	0
hsa-mir-3059-5p	0	0	0	0	0	0	0	0	0	0	0	0	0	0	0	0	0	0	0	0	0	0	0	0	0	0	0	0	0	0	0	0	0	0	0	0	0	0	0	0	0	0	0	0	0	0	0	0	0
hsa-mir-3064-3p	0	0	0	0	0	0	0	0	0	0	0	0	0	0	0	0	0	0	0	0	0	0	0	0	0	0	0	0	0	0	0	0	0	0	0	0	0	0	0	0	0	0	0	0	0	0	0	0	0
hsa-mir-3064-5p	0	7	1	0	0	0	0	0	0	0	0	0	0	2	0	0	5	0	0	0	2	0	0	0	0	12	0	0	0	7	0	23	0	0	0	0	0	8	0	0	0	0	0	0	0	0	28	0	0
hsa-mir-3065-3p	0	12	0	0	0	0	0	24	0	0	38	0	0	0	0	0	0	0	15	0	0	0	0	0	0	4	0	0	38	0	0	0	0	0	0	0	0	0	0	0	14	0	0	0	0	0	0	0	0
hsa-mir-3065-5p	72	27	43	8	20	33	14	4	26	123	22	0	22	14	4	27	4	4	64	78	46	21	79	21	0	42	136	26	65	43	26	25	43	30	0	19	41	130	23	41	102	25	5	0	27	37	5	27	0
hsa-mir-3074-3p	0	0	0	0	0	0	0	0	0	0	0	0	0	0	0	0	0	0	0	0	1	0	0	0	0	0	0	0	0	0	0	0	0	0	0	0	0	0	0	0	0	0	0	0	0	0	0	0	0
hsa-mir-3074-5p	280	76	71	33	25	99	53	26	105	85	124	2	70	58	103	82	74	212	53	105	166	125	285	20	22	185	91	233	51	139	335	37	18	119	20	280	90	315	139	335	834	91	19	20	223	60	36	15	19
hsa-mir-30a-3p	122	37	62	5	0	24	46	26	0	1	0	0	0	33	76	0	1	38	59	67	23	18	24	0	0	36	50	70	104	22	11	33	0	37	43	47	23	45	37	56	137	1	40	1	38	21	6	129	1
hsa-mir-30a-5p	1607	360	1036	489	334	629	663	635	805	729	837	102	426	619	357	143	220	589	771	828	1187	749	790	889	36	2405	786	928	754	351	438	771	35	1089	190	973	419	1267	657	1200	4344	559	281	24	575	183	198	690	76
hsa-mir-30b-3p	0	5	8	0	0	0	0	0	0	0	0	0	0	0	0	0	0	0	0	0	0	4	2	0	0	0	0	0	0	0	0	0	0	0	0	0	9	4	0	0	0	0	0	0	0	0	0	0	0
hsa-mir-30b-5p	120	77	115	29	0	27	43	55	19	335	51	0	0	68	0	7	22	33	114	165	119	217	327	29	0	138	0	14	76	415	163	26	0	148	27	102	225	429	12	225	243	26	0	0	68	87	0	0	14
hsa-mir-30c-1-3p	13	0	7	0	0	3	0	0	23	0	0	24	0	0	0	0	0	0	0	20	7	0	2	3	0	0	0	0	0	3	0	0	0	0	0	0	5	11	0	6	0	0	0	0	0	0	0	9	0
hsa-mir-30c-2-3p	0	4	0	0	0	9	0	0	0	0	0	0	0	0	24	0	0	0	0	0	7	0	6	0	0	0	0	0	0	2	0	0	0	0	0	20	0	5	0	0	3	0	0	0	0	0	0	0	0
hsa-mir-30c-5p	355	437	518	191	0	271	145	112	186	681	125	38	108	249	39	71	91	147	447	480	617	962	1161	56	44	512	202	209	276	817	807	192	0	543	71	360	871	1528	98	890	1113	52	47	0	407	151	0	251	193
hsa-mir-30d-3p	38	14	16	18	0	15	0	31	0	0	15	0	32	11	0	0	1	22	19	114	5	2	6	0	0	9	38	0	4	7	0	17	0	0	0	0	29	29	21	16	9	20	0	37	8	0	0	0	14
hsa-mir-30d-5p	10201	5921	5033	6416	980	3565	3913	4044	3737	10597	4931	926	4458	6207	2140	952	2380	4956	3670	5502	9219	8264	9357	4194	660	7313	5079	3751	6589	7624	8973	3548	367	9168	665	9645	8718	13259	3934	11160	20523	2835	1794	1533	8416	3073	2928	8601	1664
hsa-mir-30e-3p	365	94	316	194	58	136	516	207	191	447	203	0	96	150	103	0	24	138	203	228	175	161	368	115	22	165	179	63	233	259	153	87	16	115	218	26	346	695	119	395	330	110	114	0	209	15	54	419	26
hsa-mir-30e-5p	8754	4080	6301	5970	1355	5358	3659	4420	4676	5583	5151	1123	3094	3573	2278	1383	1713	5277	3399	8296	13593	5723	11919	3135	521	9896	4382	5815	5608	10966	5657	4374	92	3174	1309	4223	12641	18122	5511	10225	17361	2205	762	1280	8829	3569	686	1931	3154
hsa-mir-31-3p	0	0	0	0	0	0	0	0	0	0	0	0	0	0	0	0	0	0	0	0	0	0	6	0	0	0	0	0	0	0	0	0	0	0	0	0	0	0	0	0	0	0	0	0	0	0	0	0	0
hsa-mir-31-5p	0	6	0	9	0	0	0	0	0	0	0	0	0	0	0	0	0	0	0	0	1	0	0	0	0	0	0	0	0	1	0	8	0	0	0	0	0	1	0	0	0	0	0	0	0	0	0	0	0
hsa-mir-3115	0	0	7	0	0	9	0	0	0	0	23	0	0	16	0	0	0	0	0	0	9	0	0	0	0	0	0	0	52	0	0	5	0	18	0	22	0	3	0	3	0	0	0	0	17	0	0	0	0
hsa-mir-3117-3p	0	0	0	0	0	0	0	0	0	0	0	0	0	0	0	0	0	0	0	0	0	0	0	0	0	0	0	0	0	0	0	0	0	0	0	0	0	0	0	0	0	0	0	0	0	0	0	0	0
hsa-mir-3118	0	0	0	0	0	0	0	0	0	0	0	0	0	0	0	0	0	0	0	0	0	0	0	0	0	0	0	0	0	0	0	0	0	0	0	0	0	0	0	0	5	0	0	0	0	0	0	0	0
hsa-mir-3120-3p	0	0	2	0	0	1	0	0	0	0	0	0	0	2	0	11	0	0	0	0	1	0	0	0	0	6	0	0	4	0	0	5	0	0	0	0	4	3	0	0	1	0	0	0	0	0	0	0	0
hsa-mir-3120-5p	0	0	0	0	0	0	0	0	0	0	0	0	0	0	0	0	0	0	0	0	0	0	0	0	0	0	0	0	0	0	0	0	0	0	0	0	0	0	0	0	0	0	0	0	0	0	0	0	0
hsa-mir-3121-3p	0	0	0	0	0	0	0	0	0	0	0	0	0	0	0	0	0	0	0	0	0	0	0	0	0	0	25	0	0	0	0	0	0	0	0	0	0	0	0	0	0	0	0	0	0	0	0	0	0
hsa-mir-3124-5p	0	0	0	15	0	0	0	0	0	0	0	0	0	0	0	0	3	0	0	0	4	0	0	0	0	0	0	0	0	0	0	0	0	0	0	0	0	0	19	0	0	0	0	0	1	0	0	0	0
hsa-mir-3125	0	0	0	0	0	0	0	0	0	0	0	0	0	0	0	0	0	0	0	0	0	0	0	0	0	0	0	0	0	0	0	0	0	0	0	0	0	0	0	0	0	0	0	0	0	0	0	0	0
hsa-mir-3127-3p	0	0	0	0	0	0	0	0	27	0	0	0	0	0	0	0	0	0	0	0	1	0	1	0	0	0	0	0	0	0	0	0	0	0	0	0	0	0	0	0	0	0	0	0	0	0	0	0	0
hsa-mir-3127-5p	0	7	0	2	0	0	0	0	0	0	0	0	0	0	0	0	0	17	0	0	5	3	2	0	0	0	0	0	0	0	0	0	0	10	0	0	7	0	0	14	0	0	0	0	0	6	0	0	0
hsa-mir-3128	0	0	0	0	0	0	0	0	0	0	0	0	0	0	0	0	0	0	0	0	0	0	0	0	0	0	0	0	0	0	0	0	0	0	0	0	0	0	0	0	0	0	0	0	0	0	0	0	0
hsa-mir-3129-3p	0	0	0	0	0	0	0	0	0	0	0	0	0	0	0	0	0	0	0	0	0	0	0	0	0	0	0	0	0	0	0	0	0	0	0	0	0	0	0	0	0	0	0	0	0	0	0	0	0
hsa-mir-3129-5p	0	0	0	0	0	0	0	0	0	0	0	0	0	6	0	0	0	0	0	0	0	0	0	0	0	0	0	0	0	0	0	0	0	0	0	0	0	0	0	0	0	0	0	0	0	0	0	0	0
hsa-mir-3130-3p	20	0	0	0	0	0	0	0	0	0	0	0	0	0	0	0	0	0	0	0	0	0	0	0	0	0	0	0	0	0	0	0	0	0	0	0	0	0	0	0	0	0	0	0	0	0	0	0	0
hsa-mir-3131	0	0	0	0	0	0	0	0	0	0	0	0	0	0	0	0	0	0	28	0	0	0	0	0	0	0	0	0	0	0	0	0	0	0	0	0	0	0	0	0	0	0	0	0	0	0	0	0	0
hsa-mir-3133	0	0	0	0	0	0	0	0	0	0	0	0	0	0	0	0	0	0	0	0	0	0	3	0	0	0	0	0	0	0	0	0	0	0	0	0	0	1	0	0	0	11	0	0	0	0	0	0	0
hsa-mir-3134	0	0	0	0	0	13	0	0	0	0	0	0	0	0	0	0	0	0	0	0	0	0	0	0	0	0	0	0	0	0	0	0	0	0	0	0	0	0	0	0	0	0	0	0	0	0	0	0	0
hsa-mir-3135a	0	0	0	0	0	0	0	0	0	0	0	0	0	9	0	0	0	0	0	0	0	0	0	0	0	0	0	0	0	4	0	0	0	0	0	27	0	0	0	0	9	0	0	0	0	0	0	0	0
hsa-mir-3135b	167	269	64	27	13	109	178	137	317	160	194	0	0	388	180	0	54	343	78	92	148	104	152	180	101	53	366	178	705	94	236	69	19	356	0	81	95	309	98	303	337	31	56	37	200	161	79	411	30
hsa-mir-3136-5p	0	0	0	0	0	0	0	0	0	0	0	0	0	0	0	0	0	0	0	0	0	2	0	0	0	0	0	0	0	0	7	0	0	0	0	0	0	0	33	0	4	0	0	0	0	0	0	0	21
hsa-mir-3138	0	0	0	0	0	0	0	0	0	0	0	0	0	0	0	0	0	0	0	0	0	0	1	0	0	0	2	0	0	4	0	0	0	0	0	0	0	0	0	0	0	0	0	0	5	0	0	0	0
hsa-mir-3139	0	0	0	0	0	0	0	0	0	0	0	0	0	0	0	0	0	0	0	0	0	0	6	0	0	0	0	0	0	0	0	0	0	0	0	0	0	0	0	0	0	0	0	0	0	0	0	0	0
hsa-mir-3140-3p	0	4	0	0	0	0	0	0	0	0	0	0	0	0	0	0	0	0	0	0	0	2	6	0	0	0	0	0	0	3	0	0	0	0	0	0	9	0	0	0	0	0	0	0	0	0	0	0	0
hsa-mir-3140-5p	0	0	0	0	0	0	0	0	0	0	0	0	0	0	0	0	0	0	0	0	0	0	0	0	0	0	0	0	0	0	0	0	0	0	0	0	0	0	0	0	0	0	0	0	0	0	0	0	0
hsa-mir-3143	0	0	0	0	0	8	0	0	0	0	0	0	0	0	0	0	0	0	0	0	4	3	2	0	0	0	0	0	0	5	5	0	0	10	0	0	17	11	0	9	0	0	0	0	0	10	0	0	0
hsa-mir-3145-3p	0	0	0	0	0	0	0	0	0	0	0	0	0	0	0	0	0	0	0	0	7	4	0	0	0	0	0	0	0	0	0	0	0	10	0	0	0	3	0	0	0	0	0	0	0	0	0	0	0
hsa-mir-3145-5p	0	0	0	0	0	0	0	0	0	0	0	0	0	0	0	0	0	0	0	0	0	0	0	0	0	0	0	0	0	0	0	0	0	0	0	0	0	0	0	0	0	0	0	0	0	0	0	0	0
hsa-mir-3146	0	0	0	0	0	0	0	0	0	0	0	0	0	0	0	0	0	0	0	0	0	0	3	0	0	0	0	0	0	2	0	0	0	0	0	0	10	0	0	0	0	0	0	0	0	0	0	0	0
hsa-mir-3149	0	0	0	0	0	0	0	0	0	0	0	0	0	0	0	0	0	0	0	0	0	0	0	0	0	0	0	0	0	0	0	0	0	0	0	0	0	2	0	0	0	0	0	0	0	0	0	0	0
hsa-mir-3150a-3p	18	0	0	0	0	0	0	0	0	0	0	0	0	0	0	0	2	0	0	0	0	0	4	0	0	0	0	0	0	0	0	0	0	0	0	0	0	0	0	0	0	0	0	0	0	0	0	0	0
hsa-mir-3150a-5p	0	0	0	10	0	0	0	0	0	0	0	0	0	0	0	0	0	0	0	0	0	2	5	0	0	0	0	0	0	0	0	0	0	2	0	0	0	0	0	0	0	0	0	0	0	0	0	0	0
hsa-mir-3150b-3p	0	0	0	0	0	0	0	0	0	0	0	0	0	0	0	0	0	5	0	0	0	0	0	0	0	0	0	0	0	2	10	0	0	7	0	0	0	0	0	0	4	0	0	0	0	0	0	0	0
hsa-mir-3150b-5p	0	0	0	0	0	0	0	0	0	0	0	0	0	0	0	0	0	0	0	0	0	0	1	0	0	0	0	0	0	0	1	0	0	0	0	0	0	0	0	0	0	0	0	0	0	0	0	0	0
hsa-mir-3154	0	0	0	0	0	0	0	0	0	27	0	0	0	0	0	0	0	0	0	0	0	0	3	0	0	0	0	0	0	0	0	0	0	0	0	0	0	0	0	0	0	0	0	0	0	0	0	0	0
hsa-mir-3155a	0	0	0	0	0	0	0	0	0	0	0	0	0	0	0	0	0	0	0	0	0	0	0	0	0	0	0	0	0	0	13	0	0	0	0	0	0	0	0	0	0	0	0	0	0	0	0	0	0
hsa-mir-3157-3p	0	0	0	0	0	0	0	0	0	0	0	0	0	0	0	0	0	0	0	0	0	0	5	0	0	0	0	0	0	3	0	0	0	0	0	0	0	0	0	0	0	0	0	0	0	0	0	0	0
hsa-mir-3157-5p	0	0	0	10	0	0	0	0	14	0	13	0	0	0	0	0	2	0	0	20	2	0	0	0	0	0	0	0	0	0	3	0	0	0	0	0	23	4	0	0	0	0	0	0	13	0	0	0	0
hsa-mir-3158-3p	33	85	14	60	0	15	0	0	54	33	16	0	96	30	118	0	27	87	0	68	50	5	22	0	0	39	33	42	42	83	8	48	0	0	0	22	146	59	74	72	31	70	3	0	54	29	0	0	41
hsa-mir-3158-5p	0	12	0	0	0	5	0	0	0	0	0	0	0	0	11	0	0	0	0	0	0	0	2	0	0	0	0	0	0	1	0	0	0	0	0	0	4	2	0	0	0	0	0	0	4	0	0	0	0
hsa-mir-3160-3p	0	0	0	0	0	0	0	0	0	0	0	0	0	0	0	0	0	0	0	0	0	0	7	0	0	0	0	0	0	0	0	0	0	0	0	0	0	0	0	0	0	0	0	0	0	0	0	0	0
hsa-mir-3160-5p	0	0	0	0	0	0	0	0	0	0	0	0	0	0	0	0	0	0	0	0	0	0	1	0	0	0	0	0	0	0	0	0	0	0	0	0	0	0	0	0	0	0	0	0	0	0	0	0	0
hsa-mir-3161	0	0	0	0	0	0	0	0	0	0	0	0	0	0	0	0	0	0	16	0	0	0	0	0	0	0	0	0	0	0	0	0	0	0	0	0	0	0	17	0	0	0	0	0	3	0	0	0	0
hsa-mir-3162-5p	0	0	0	0	0	0	0	0	0	0	0	0	0	0	0	0	0	0	0	0	0	0	0	0	0	0	0	0	0	0	0	0	0	0	0	0	0	0	0	0	0	0	0	0	0	0	0	0	0
hsa-mir-3163	0	9	5	0	0	0	0	0	0	43	0	0	36	10	22	0	0	0	0	0	17	0	0	0	0	0	6	20	0	8	0	29	0	0	0	0	0	9	0	0	0	0	0	0	0	0	18	0	0
hsa-mir-3164	0	0	2	0	0	0	0	0	0	0	0	0	0	0	0	0	0	0	0	0	0	4	3	0	0	0	0	0	0	0	2	0	0	0	0	0	0	3	0	0	0	7	0	0	0	0	0	0	0
hsa-mir-3165	0	0	0	0	0	0	0	0	0	0	0	0	0	0	0	0	0	0	0	0	0	0	3	0	0	0	0	0	0	0	0	0	0	0	0	0	0	0	0	0	0	0	0	0	0	0	0	0	0
hsa-mir-3166	0	0	0	0	0	0	0	0	0	0	0	0	0	0	0	0	0	0	0	0	0	0	0	0	0	0	0	0	0	0	0	0	0	15	0	0	0	0	13	0	0	0	0	0	0	0	0	0	0
hsa-mir-3173-3p	0	0	0	0	0	0	0	0	0	0	0	0	0	0	0	0	0	0	0	0	3	0	0	0	0	0	0	0	0	2	0	0	0	0	0	0	3	0	0	0	0	0	0	0	0	0	0	0	0
hsa-mir-3173-5p	14	20	17	16	0	13	0	0	17	0	0	0	0	0	21	0	3	0	0	0	8	8	3	53	0	0	0	0	0	4	4	9	0	16	0	45	6	12	11	3	28	10	0	0	23	0	0	0	0
hsa-mir-3174	0	8	0	0	0	0	0	0	0	0	0	0	0	0	0	0	0	0	0	0	1	0	0	0	0	0	0	0	0	0	0	0	0	0	0	17	0	0	0	0	0	0	0	0	0	0	0	0	0
hsa-mir-3175	0	0	0	0	0	0	0	0	0	0	0	0	0	0	0	0	0	0	0	0	0	0	3	0	0	0	0	0	0	0	0	0	0	0	0	0	0	0	0	0	0	0	0	0	0	0	0	0	0
hsa-mir-3177-3p	0	0	0	0	0	0	0	20	0	0	0	0	0	0	0	0	1	0	0	0	0	0	0	0	0	0	0	0	0	0	3	0	0	0	0	0	8	5	0	0	0	0	0	0	13	0	0	0	0
hsa-mir-3179	0	0	0	0	0	0	0	0	0	0	0	0	0	0	0	0	0	0	0	0	0	0	0	0	0	0	0	0	0	0	0	0	0	0	0	0	0	0	0	0	0	0	0	0	0	0	0	0	0
hsa-mir-3180-3p	0	0	0	0	0	0	0	0	0	0	0	0	0	0	0	0	0	0	0	0	0	0	1	0	0	0	0	0	0	0	0	0	0	0	0	0	0	0	0	0	0	0	0	0	4	0	0	0	0
hsa-mir-3180-5p	0	0	0	0	0	0	0	0	0	0	0	0	0	0	0	0	0	0	0	0	0	0	2	0	0	0	0	0	0	0	0	0	0	17	0	0	0	0	0	0	0	0	0	0	0	0	0	0	0
hsa-mir-3183	0	0	0	0	0	0	0	0	0	0	0	0	0	0	0	0	0	0	0	0	0	0	7	0	0	0	0	0	0	0	0	0	0	0	0	0	0	0	0	0	0	0	0	0	0	0	0	0	0
hsa-mir-3184-3p	2319	6732	709	4504	286	1518	1002	1033	6041	2646	1605	1877	1514	6435	5436	1452	1073	6066	826	2100	2200	1015	1692	4968	223	1249	9129	4710	7525	1948	4275	2764	311	4418	189	6440	3343	1991	2325	7668	6844	4027	1435	1021	6116	3115	2529	3041	1877
hsa-mir-3184-5p	128	67	83	55	15	29	9	0	87	12	63	10	44	207	72	27	39	137	0	0	113	82	124	12	20	41	127	33	349	57	111	46	0	55	0	239	68	170	78	228	238	74	110	34	249	77	81	93	4
hsa-mir-3186-5p	0	0	0	0	0	0	0	0	0	0	0	0	0	0	0	0	0	0	0	0	0	0	0	0	0	0	0	0	0	0	0	0	0	0	0	0	0	0	0	0	0	0	0	0	0	0	0	0	0
hsa-mir-3187-3p	0	0	0	0	0	0	0	0	0	0	0	0	0	0	0	0	4	0	0	0	7	0	2	0	0	0	0	0	0	3	0	0	0	5	0	0	9	2	0	0	7	0	0	0	4	0	0	0	0
hsa-mir-3187-5p	0	0	0	0	0	0	0	0	0	0	0	0	0	0	0	0	0	0	0	0	0	0	0	0	0	0	0	0	0	0	0	0	0	0	0	0	0	0	0	0	0	0	0	0	0	0	0	0	0
hsa-mir-3188	0	0	0	0	0	0	0	0	0	0	0	0	0	0	0	0	0	0	0	0	0	2	0	0	0	0	0	0	0	0	7	0	0	0	0	0	0	0	0	0	7	0	12	0	0	0	0	0	0
hsa-mir-3190-3p	0	0	0	0	0	0	0	0	0	0	0	0	0	0	0	0	0	0	0	0	0	0	0	0	0	0	0	0	0	0	0	0	0	0	0	0	0	2	0	0	0	15	0	0	0	0	0	0	0
hsa-mir-3190-5p	0	0	0	0	0	0	0	0	0	0	0	0	0	0	0	0	0	0	0	0	0	0	0	0	0	0	0	0	0	0	0	0	0	0	0	0	0	0	0	0	0	0	0	0	1	0	0	0	0
hsa-mir-3191-3p	0	0	0	0	0	0	0	17	0	0	0	0	0	12	0	0	0	0	0	0	2	0	0	0	0	0	0	0	0	0	0	0	0	0	0	0	0	1	0	0	0	0	0	0	2	0	0	0	0
hsa-mir-3191-5p	0	0	0	0	0	0	0	0	0	0	0	0	0	0	0	0	0	0	0	0	0	0	0	0	0	0	0	0	0	0	0	0	0	0	0	0	0	0	0	0	0	0	0	0	0	0	0	0	0
hsa-mir-3192-5p	0	0	0	0	0	0	0	0	0	0	0	0	0	0	0	0	0	0	0	0	0	0	0	0	0	0	0	0	0	0	7	0	0	0	0	0	0	6	0	0	0	0	0	0	0	0	0	0	0
hsa-mir-3193	0	0	0	0	0	0	0	0	0	0	0	0	0	0	0	0	0	0	0	0	0	0	0	30	0	0	0	0	0	0	0	0	0	0	0	0	0	0	0	0	0	0	0	0	0	0	0	0	0
hsa-mir-3194-3p	0	0	6	0	0	0	0	0	0	0	0	0	0	0	0	0	0	0	0	0	0	0	4	0	0	0	0	0	0	0	0	0	0	0	0	0	0	0	0	0	0	0	0	0	0	0	0	0	0
hsa-mir-3197	0	0	0	0	0	0	0	0	0	0	0	0	0	0	0	0	0	0	0	0	0	0	0	0	0	0	0	0	0	0	0	0	0	0	0	0	0	0	0	0	0	0	0	0	0	0	0	0	0
hsa-mir-3198	0	0	0	8	0	0	0	0	0	0	0	0	0	0	0	0	0	0	0	0	0	0	0	0	0	0	0	0	0	0	0	0	0	0	0	0	0	0	0	0	10	0	0	0	13	0	0	0	0
hsa-mir-3199	0	0	0	0	0	0	0	0	0	0	0	0	0	0	0	0	0	0	0	0	0	0	0	0	0	0	0	0	0	0	0	0	0	0	0	0	0	3	0	0	0	0	0	0	0	0	0	0	0
hsa-mir-32-3p	0	0	0	0	0	1	0	0	0	0	0	0	0	0	0	0	0	0	0	0	12	0	7	36	0	0	0	0	0	15	0	0	0	18	0	23	12	6	0	0	6	4	0	0	0	0	0	0	0
hsa-mir-32-5p	344	747	483	811	144	447	0	181	403	307	276	0	251	423	317	58	90	405	148	382	1526	291	1421	79	14	773	376	506	277	1283	1265	435	0	188	1	192	2195	2069	676	1574	837	327	87	141	693	261	19	58	232
hsa-mir-3200-3p	0	10	0	10	0	0	0	0	0	15	0	0	0	0	0	0	4	0	0	0	12	2	5	0	0	0	0	18	0	7	0	0	0	0	0	0	0	10	0	25	11	0	0	0	0	4	0	0	0
hsa-mir-3200-5p	0	8	0	0	0	0	0	0	0	0	0	0	0	0	0	0	6	0	0	0	17	20	9	0	0	15	24	0	0	27	0	6	0	0	0	0	19	20	0	0	9	0	0	0	0	0	0	0	0
hsa-mir-3202	0	0	0	0	0	0	0	0	0	0	0	0	0	0	0	0	0	0	0	0	0	0	0	0	0	0	0	0	0	0	0	0	0	0	0	0	0	0	0	0	0	0	0	0	0	0	0	0	0
hsa-mir-320a-3p	1651	4606	901	2366	118	943	407	485	2325	2160	575	225	507	2351	2296	249	717	3571	590	531	1861	1883	2816	891	138	984	2607	2367	3087	2665	8097	1675	45	2855	234	3035	2623	3443	1411	5525	6046	867	394	292	3420	1766	86	2089	750
hsa-mir-320b	145	303	23	133	2	50	29	21	409	125	66	1	48	298	264	21	23	442	7	122	104	92	116	90	0	98	408	411	140	128	179	146	12	205	1	449	69	108	99	425	493	118	122	48	215	228	45	184	30
hsa-mir-320c	64	77	7	16	0	3	0	15	57	17	13	0	37	44	10	0	0	66	0	22	13	6	24	7	0	23	97	69	58	1	38	24	9	47	0	61	2	19	3	39	130	29	6	9	36	32	0	14	12
hsa-mir-323a-3p	30	17	9	7	0	4	0	0	0	0	0	0	0	0	0	0	3	0	0	0	21	7	29	0	0	0	0	0	97	3	12	0	0	29	0	41	13	4	12	50	49	0	0	0	13	0	23	0	0
hsa-mir-323a-5p	0	0	0	0	0	0	0	0	0	0	0	0	0	0	0	0	0	0	0	0	1	0	0	0	0	0	0	0	0	0	0	0	0	9	0	0	0	0	0	0	0	0	0	0	0	0	0	0	0
hsa-mir-323b-3p	94	9	25	8	0	0	109	27	0	0	0	0	0	8	0	0	23	13	52	22	32	6	45	0	0	17	44	10	0	8	59	0	0	102	0	48	0	23	11	41	124	0	0	0	48	26	0	26	0
hsa-mir-324-3p	38	67	32	35	19	5	110	40	41	18	5	51	76	36	52	0	25	25	19	91	77	37	39	0	18	21	0	28	43	40	32	16	0	66	0	38	109	63	21	55	81	38	28	0	52	21	29	0	0
hsa-mir-324-5p	37	178	76	164	30	75	0	90	250	130	46	40	49	139	3	0	41	77	167	117	99	64	223	123	0	94	136	135	140	342	99	81	35	43	0	75	179	212	34	277	268	71	22	0	160	93	27	42	87
hsa-mir-326	4	0	0	0	0	0	0	28	0	0	0	0	0	0	0	0	3	0	0	0	0	0	0	0	0	18	0	0	0	10	11	0	0	0	0	0	0	2	0	5	2	0	0	0	0	8	0	36	0
hsa-mir-328-3p	438	409	100	84	18	45	180	67	220	126	258	99	115	424	113	60	129	231	126	193	220	146	67	224	124	133	354	76	341	34	200	63	18	599	1	312	48	170	120	318	548	59	51	19	306	93	117	378	86
hsa-mir-329-3p	24	2	0	0	0	0	0	0	0	0	0	0	0	0	0	0	2	18	0	34	10	5	7	0	0	38	51	24	0	1	24	0	0	60	0	24	0	17	0	31	18	0	0	0	5	0	0	0	0
hsa-mir-329-5p	0	0	0	0	0	0	0	0	0	0	0	0	0	0	0	0	0	0	0	0	5	0	2	0	0	0	0	0	0	0	2	0	0	12	0	0	0	0	0	0	0	0	23	0	0	0	0	0	0
hsa-mir-330-3p	21	7	0	0	0	0	0	0	27	0	0	0	0	13	22	0	5	9	0	0	19	7	1	0	0	0	0	0	14	3	0	0	0	22	0	0	0	13	0	2	17	16	0	0	4	0	32	0	0
hsa-mir-330-5p	0	3	8	0	0	10	0	0	0	0	0	0	0	13	0	0	10	13	0	0	12	3	6	24	0	0	0	0	0	8	10	0	0	0	0	19	18	16	0	25	19	21	0	0	7	0	0	0	22
hsa-mir-331-3p	9	12	40	4	0	0	45	0	36	0	0	0	0	23	0	0	2	19	24	0	28	30	35	0	0	0	0	18	7	20	23	25	29	17	0	0	14	74	17	17	56	0	0	0	9	0	0	84	0
hsa-mir-331-5p	0	7	0	0	0	0	0	0	0	0	0	0	0	0	0	0	2	0	0	0	12	1	3	0	0	0	0	0	0	0	0	0	0	0	0	47	0	5	0	0	0	0	0	0	2	0	0	0	0
hsa-mir-335-3p	86	75	20	25	0	0	41	0	47	240	83	0	32	80	0	23	20	34	0	56	82	38	75	1	0	147	125	15	52	36	13	0	0	28	0	116	131	282	28	130	130	51	0	0	62	0	27	0	1
hsa-mir-335-5p	672	309	445	82	140	146	366	69	411	309	346	183	76	261	186	20	118	358	92	432	787	479	793	343	17	744	209	186	568	230	1069	48	43	501	0	586	379	1472	361	787	973	41	17	73	488	192	69	106	51
hsa-mir-337-3p	0	4	0	0	0	0	0	0	12	0	0	0	0	0	0	0	0	0	0	0	9	0	14	0	0	39	0	0	41	3	5	0	0	15	0	22	0	6	0	0	7	0	18	0	11	0	0	0	0
hsa-mir-337-5p	47	56	19	0	0	0	0	0	27	37	0	0	0	9	0	0	2	11	18	92	35	13	82	0	0	26	0	0	104	24	84	6	0	177	0	44	36	20	47	100	84	18	34	0	33	9	0	0	11
hsa-mir-338-3p	198	24	85	24	50	46	37	20	112	229	51	0	73	25	14	25	11	12	76	129	109	60	183	54	0	44	180	79	176	106	31	25	0	5	1	39	78	251	35	118	237	33	21	0	75	71	29	65	0
hsa-mir-338-5p	0	0	6	0	0	0	0	0	0	0	0	0	0	0	0	0	0	0	0	0	0	0	0	0	0	0	0	0	0	0	3	0	0	0	0	17	0	3	0	10	3	0	0	0	0	0	0	0	0
hsa-mir-339-3p	103	79	37	34	11	0	5	0	31	35	48	0	0	32	23	1	14	28	47	69	110	69	121	106	15	73	71	1	36	134	72	7	0	39	0	0	53	129	13	125	180	26	0	0	84	27	0	0	25
hsa-mir-339-5p	297	231	77	38	22	36	7	45	81	340	106	0	74	327	35	25	92	162	228	121	124	272	455	44	10	58	157	45	274	270	199	39	38	216	1	354	74	493	32	438	684	19	37	33	245	45	43	237	18
hsa-mir-33a-3p	0	0	0	0	0	0	0	0	0	0	0	0	0	0	0	0	0	0	0	0	0	0	0	0	0	0	0	0	0	0	0	0	0	0	0	0	0	0	0	0	0	0	0	0	0	0	0	0	0
hsa-mir-33a-5p	15	0	21	0	11	21	0	0	0	0	0	0	0	2	0	0	2	12	17	85	37	5	15	0	0	30	0	0	41	5	0	0	0	0	0	0	0	33	0	12	24	23	0	0	9	0	0	0	0
hsa-mir-33b-3p	0	0	0	0	0	0	0	0	0	0	0	0	0	0	0	0	0	0	0	0	0	0	0	0	0	0	0	0	0	0	0	0	0	0	0	0	0	0	0	0	0	0	0	0	0	0	0	0	0
hsa-mir-33b-5p	0	0	0	0	0	0	0	0	0	0	0	0	0	0	0	0	0	0	0	26	0	0	0	0	0	0	0	0	0	0	0	0	0	0	0	0	0	0	0	0	0	0	0	0	0	0	0	0	0
hsa-mir-340-3p	26	21	22	3	0	0	0	34	13	0	0	0	0	41	0	0	0	20	15	0	20	15	7	0	0	17	65	0	0	39	6	0	0	51	0	23	34	50	11	43	32	12	0	49	18	24	0	0	0
hsa-mir-340-5p	1188	321	789	346	151	436	361	422	399	408	711	107	198	747	299	118	121	779	449	1004	1159	409	1032	397	47	1031	841	438	832	528	293	241	64	332	79	572	761	2625	661	1146	1578	547	284	1	1243	266	388	166	34
hsa-mir-342-3p	1011	1827	1085	1238	173	577	727	1636	1051	2805	439	414	1230	1708	1541	785	650	996	2432	878	922	3358	1685	1153	179	1271	2442	1056	1417	754	2426	2698	338	2934	74	2459	702	2029	864	1972	8294	1222	587	153	1210	453	1346	2836	247
hsa-mir-342-5p	0	0	0	0	0	0	0	0	0	0	0	0	0	0	0	0	0	0	0	0	0	0	0	0	0	0	0	0	0	1	0	0	0	0	0	0	0	4	0	0	0	0	0	0	0	0	0	0	0
hsa-mir-345-3p	0	0	0	0	0	0	0	0	0	0	23	0	0	0	0	0	0	0	0	0	0	0	0	0	0	0	0	0	0	0	0	0	0	0	0	0	0	0	0	0	0	0	0	0	0	0	0	0	0
hsa-mir-345-5p	29	54	26	46	0	42	0	0	0	138	29	0	0	3	0	16	31	46	78	127	70	40	144	0	26	52	95	52	0	108	116	38	0	43	0	56	16	85	24	100	259	37	0	0	43	0	0	33	15
hsa-mir-346	0	0	0	0	0	0	0	0	0	0	0	0	0	0	0	0	0	0	0	0	0	0	0	0	0	0	0	0	0	0	0	0	0	0	0	0	0	0	0	0	0	0	0	0	0	0	0	0	0
hsa-mir-34a-3p	0	0	0	0	0	0	0	0	0	0	0	0	0	0	0	0	0	0	0	0	0	0	0	0	0	0	0	15	0	0	0	0	0	0	0	0	0	0	0	0	0	0	0	0	0	0	0	0	0
hsa-mir-34a-5p	91	52	83	36	10	58	81	81	205	28	86	0	31	25	32	56	14	100	69	82	163	62	190	123	0	187	57	117	1	18	27	79	14	42	48	1	27	144	70	36	679	46	0	0	70	44	0	18	34
hsa-mir-34b-3p	0	5	0	0	0	0	0	0	0	0	0	0	0	0	0	0	0	0	0	0	0	3	0	0	0	0	0	0	0	0	0	0	0	0	0	0	0	0	0	0	6	0	0	0	0	0	0	0	0
hsa-mir-34b-5p	0	0	0	0	0	0	0	0	0	0	0	0	0	0	0	0	0	0	0	0	0	0	0	0	0	0	0	0	0	0	0	0	0	0	0	0	0	0	0	0	0	9	0	0	0	0	0	0	0
hsa-mir-34c-3p	0	0	0	0	0	0	0	0	0	0	0	0	0	0	0	0	0	0	0	0	0	0	0	0	0	0	0	0	0	0	0	0	0	0	0	0	0	0	0	0	0	0	0	0	0	0	0	0	0
hsa-mir-34c-5p	0	0	0	0	0	0	0	0	17	0	0	0	0	10	0	0	0	0	0	0	0	9	4	0	0	0	37	0	0	0	0	12	0	0	0	0	0	0	0	16	8	0	0	0	0	0	0	0	0
hsa-mir-3529-3p	66	92	123	234	30	101	66	74	34	85	65	0	49	37	43	39	35	37	49	141	209	76	169	93	4	259	142	185	70	179	91	178	9	59	15	77	614	546	65	121	163	59	6	0	141	76	52	27	35
hsa-mir-3529-5p	0	0	0	0	0	0	0	0	0	0	0	0	0	0	0	0	0	0	0	0	0	0	5	0	0	0	0	0	0	0	0	0	0	0	0	0	0	0	0	0	0	0	0	0	0	0	0	0	0
hsa-mir-3605-3p	0	22	12	13	0	0	0	0	0	41	0	0	40	5	23	0	9	8	0	0	11	14	4	0	0	0	0	16	0	17	33	15	0	0	0	22	11	22	29	39	53	0	0	0	20	21	0	16	26
hsa-mir-3605-5p	0	0	0	9	0	0	0	0	10	0	0	0	0	4	0	0	0	0	0	0	0	0	7	0	0	0	0	10	0	11	2	4	0	0	0	0	8	15	15	0	0	0	0	0	4	0	18	0	0
hsa-mir-3609	0	4	0	0	0	0	0	0	0	0	0	0	0	0	0	13	3	9	0	0	0	0	0	0	0	0	0	0	0	0	0	6	0	0	0	0	0	0	0	0	0	0	0	0	0	20	0	0	0
hsa-mir-361-3p	158	183	158	141	35	106	36	115	54	309	162	57	120	232	74	197	80	94	260	128	240	118	314	313	0	131	173	108	90	207	135	224	95	183	67	220	95	253	31	155	824	58	0	45	182	43	74	157	52
hsa-mir-361-5p	1068	563	506	467	45	240	289	300	489	732	383	165	301	368	130	120	162	426	167	481	698	603	1175	253	76	532	396	548	486	573	1447	414	36	691	80	543	547	1263	325	1128	1926	154	161	38	674	242	67	359	150
hsa-mir-3611	0	6	0	5	0	0	0	0	0	0	0	0	0	0	0	0	0	0	0	0	6	1	5	0	0	0	0	9	0	2	0	0	0	0	0	0	0	2	0	0	0	0	0	0	0	0	0	0	0
hsa-mir-3613-3p	0	9	0	0	0	0	0	0	0	0	0	0	0	6	0	0	0	0	0	0	5	3	8	0	0	11	0	0	0	2	0	0	0	0	0	0	0	0	0	0	0	0	0	0	1	1	0	0	0
hsa-mir-3613-5p	350	245	397	175	76	417	147	175	161	311	253	72	89	214	149	9	61	337	159	600	870	131	1221	108	13	648	274	463	76	911	514	268	19	135	37	25	2514	2360	267	587	535	179	19	40	470	188	36	18	259
hsa-mir-3614-3p	0	0	0	11	0	0	0	0	0	0	4	0	0	0	0	0	0	15	0	0	0	0	4	0	0	0	0	0	0	4	0	0	0	0	0	0	0	5	0	0	0	0	0	0	0	0	0	0	0
hsa-mir-3614-5p	0	11	0	0	0	0	0	0	0	0	0	0	38	0	0	0	0	0	0	0	0	0	9	0	0	0	0	0	0	0	1	0	0	0	0	31	0	4	0	11	0	0	0	0	0	0	33	0	0
hsa-mir-3615	25	124	11	106	0	29	0	34	0	26	0	0	23	51	28	0	16	49	12	15	101	83	128	1	0	50	55	68	0	116	546	20	0	35	0	45	181	89	83	158	189	24	0	0	70	13	30	109	34
hsa-mir-3617-3p	0	0	0	0	0	0	0	0	0	0	0	0	0	0	0	0	0	0	0	0	0	0	0	0	0	0	0	0	0	0	0	0	0	0	0	0	0	0	0	0	0	0	0	0	0	0	0	0	0
hsa-mir-3617-5p	0	0	0	0	0	16	0	0	0	0	0	0	0	0	0	0	0	0	0	0	0	0	1	0	0	0	0	0	0	7	0	0	0	0	0	0	0	2	16	0	0	0	17	0	0	0	0	0	0
hsa-mir-3619-3p	0	0	0	0	0	0	0	0	0	0	0	0	0	0	0	0	0	0	0	0	0	0	0	0	0	0	0	0	0	0	0	0	0	0	0	0	0	0	0	0	0	0	0	0	0	0	0	0	0
hsa-mir-362-3p	0	5	0	0	0	0	0	0	0	0	0	0	0	3	0	0	5	15	0	0	18	3	12	0	0	0	26	0	0	23	11	0	0	0	0	25	25	21	29	43	0	6	0	0	4	0	0	0	0
hsa-mir-362-5p	0	8	6	19	0	15	0	0	0	0	17	48	0	9	0	0	5	7	14	0	11	4	13	0	10	0	0	62	0	118	9	20	0	0	0	0	14	47	5	8	33	13	0	0	13	0	0	1	0
hsa-mir-3620-3p	0	0	0	0	0	0	10	0	0	0	0	0	0	0	0	0	0	0	0	0	0	0	0	0	0	0	0	0	0	0	3	0	0	0	0	0	0	0	0	0	0	0	0	0	0	0	0	0	0
hsa-mir-3620-5p	0	1	0	0	8	0	0	0	0	0	0	54	0	0	0	0	0	0	0	15	0	0	0	27	0	0	0	0	0	0	0	0	0	0	0	0	2	7	0	0	0	6	0	0	3	0	0	0	0
hsa-mir-3622a-3p	16	0	0	0	0	0	0	0	0	0	0	0	0	0	0	0	0	0	0	0	0	0	0	0	0	0	0	0	0	0	0	0	0	0	0	0	0	0	0	0	0	0	0	0	0	0	0	0	0
hsa-mir-3622a-5p	0	0	0	0	0	0	0	0	0	0	0	0	0	0	0	0	0	0	0	0	0	0	0	0	0	0	0	0	0	0	0	0	0	0	0	0	0	0	0	0	0	0	0	0	0	0	0	0	0
hsa-mir-3622b-3p	0	0	0	0	0	0	0	0	0	0	0	0	0	0	0	0	0	0	0	0	0	0	0	0	0	0	0	0	0	0	0	0	0	0	0	0	0	0	0	0	0	0	0	0	0	0	0	0	0
hsa-mir-363-3p	815	758	878	1172	74	597	152	325	290	541	389	229	810	626	498	242	310	504	128	547	3624	1028	2416	128	59	1242	464	1264	468	4203	1751	853	0	450	60	168	5741	7716	1761	2243	1410	885	71	69	1566	816	230	202	430
hsa-mir-363-5p	0	0	0	0	0	0	0	0	0	0	0	0	0	0	0	0	0	0	0	0	0	3	0	0	0	0	0	0	0	0	0	0	0	0	0	0	0	0	0	0	0	0	0	0	0	0	0	0	0
hsa-mir-3651	0	0	0	0	0	0	0	0	0	0	0	0	0	0	0	27	0	0	0	0	0	0	0	0	0	0	0	0	0	0	0	0	0	0	0	0	0	2	0	0	0	0	0	0	0	0	0	0	0
hsa-mir-3657	0	0	0	0	0	0	0	0	0	0	0	0	0	0	0	0	0	0	0	0	0	0	0	0	0	0	0	0	0	0	0	0	0	0	0	0	0	6	0	0	0	0	0	0	0	0	0	0	0
hsa-mir-365a-3p	1	14	16	0	0	0	0	0	0	17	0	0	0	1	0	0	2	3	0	0	11	29	33	4	0	12	4	24	0	3	32	0	0	0	0	18	0	4	7	27	75	0	0	0	3	10	0	0	6
hsa-mir-365a-5p	0	0	0	0	0	0	0	0	0	0	0	0	0	0	0	0	0	9	0	0	0	0	0	0	0	0	0	0	0	0	0	0	0	0	0	0	0	0	0	0	0	0	0	0	0	0	0	0	0
hsa-mir-365b-3p	4	14	8	0	0	0	0	0	0	14	0	0	0	5	0	0	8	3	0	0	15	19	37	7	0	22	7	15	0	2	32	0	0	0	0	8	0	4	8	24	76	0	0	0	9	9	0	0	10
hsa-mir-365b-5p	0	0	0	0	0	0	0	0	0	0	0	0	0	0	0	0	0	0	0	0	0	0	0	0	0	0	0	0	0	0	0	0	0	0	0	0	0	0	0	0	0	14	0	0	0	0	0	0	0
hsa-mir-3661	0	0	0	0	0	0	0	0	0	0	0	0	0	0	0	0	0	0	0	0	0	0	0	0	0	0	0	0	0	0	0	0	0	0	0	0	0	0	0	0	0	0	0	0	0	0	0	0	0
hsa-mir-3663-5p	0	0	0	0	0	0	0	0	0	0	0	0	0	0	0	0	0	0	0	0	0	0	0	0	0	0	0	0	0	0	0	0	0	0	0	0	0	0	0	0	0	0	0	0	0	0	0	0	0
hsa-mir-3664-3p	0	0	0	0	0	0	0	0	0	0	0	0	0	0	0	0	0	0	0	0	0	0	0	0	0	0	0	0	0	0	0	0	0	0	0	0	0	0	0	0	0	0	0	0	0	0	0	0	0
hsa-mir-3667-3p	0	0	0	0	0	0	0	0	0	0	0	0	0	0	0	0	0	0	0	0	0	0	2	0	0	0	0	0	0	1	0	0	0	0	0	0	0	0	0	0	0	0	0	0	0	0	0	0	0
hsa-mir-3667-5p	0	0	0	6	0	0	0	0	0	0	0	0	0	7	0	0	0	14	0	0	0	0	2	0	0	0	0	0	0	0	0	0	0	0	0	0	6	2	0	15	7	0	0	0	0	21	0	0	0
hsa-mir-3675-3p	0	0	0	0	0	0	0	0	0	0	0	0	0	0	0	0	0	0	0	0	0	0	0	0	0	0	0	0	0	0	0	0	0	0	0	0	0	0	0	17	0	0	0	0	0	0	0	0	0
hsa-mir-3675-5p	0	7	0	0	0	0	0	0	0	0	0	0	0	5	0	0	0	0	0	0	0	0	1	0	0	0	0	0	0	0	10	0	0	0	0	0	0	0	0	9	12	0	0	0	7	0	0	0	0
hsa-mir-3677-3p	0	0	0	0	0	0	0	0	0	0	0	0	0	0	0	0	0	0	0	0	0	0	0	0	0	0	0	0	0	0	0	0	0	0	0	0	0	0	0	0	0	0	0	0	6	0	0	0	0
hsa-mir-3679-3p	0	0	0	0	0	0	0	0	0	0	0	0	0	0	0	0	0	0	0	0	2	0	0	0	0	0	0	0	0	0	0	0	0	0	0	0	0	0	0	0	0	0	0	0	0	0	0	0	0
hsa-mir-3679-5p	21	21	8	0	0	0	0	0	0	55	0	0	0	41	0	0	3	29	0	0	4	0	15	0	7	0	6	0	0	0	13	8	0	9	0	20	10	13	16	16	21	10	0	0	44	26	1	0	21
hsa-mir-3680-3p	0	0	0	0	0	0	0	0	0	0	0	0	0	0	0	0	1	0	0	0	0	0	0	0	0	0	0	0	0	0	0	0	0	0	0	0	0	0	0	0	0	0	0	0	0	0	0	0	0
hsa-mir-3680-5p	0	5	0	0	0	0	0	0	0	0	0	0	0	0	0	0	0	0	0	0	0	0	0	0	0	0	0	0	0	4	0	3	0	0	0	0	0	0	0	0	0	0	0	0	0	0	0	0	0
hsa-mir-3681-5p	0	0	0	0	0	0	0	0	0	0	0	0	0	0	0	0	0	0	0	0	0	0	0	0	0	0	0	0	0	0	0	0	0	0	0	0	0	0	0	0	0	0	0	0	0	0	0	0	0
hsa-mir-3682-3p	0	0	0	0	0	0	0	0	0	0	0	0	0	0	0	0	0	0	0	0	0	0	0	0	0	0	0	0	0	4	6	0	0	0	0	0	0	0	0	0	0	0	0	0	3	0	0	0	0
hsa-mir-3683	0	0	0	0	0	0	0	0	0	0	0	0	0	0	0	0	0	0	0	0	0	0	0	0	0	0	0	0	0	0	0	0	0	0	0	0	0	0	0	0	0	0	0	0	2	0	0	0	0
hsa-mir-3684	0	0	0	0	0	0	0	0	0	0	0	0	0	0	0	0	0	0	0	0	0	0	0	0	0	0	0	0	0	0	0	0	0	0	0	0	0	0	0	0	0	0	0	0	0	0	0	0	0
hsa-mir-3688-3p	28	6	0	19	12	13	0	0	0	0	0	0	0	12	0	0	0	0	0	35	15	7	2	0	0	0	19	15	17	6	2	11	0	0	0	0	35	12	0	13	12	6	18	0	6	0	0	0	0
hsa-mir-3688-5p	0	0	0	0	0	4	0	0	0	0	0	0	0	0	0	0	0	0	0	0	2	0	1	0	0	0	0	0	5	0	0	0	0	0	0	0	1	0	0	0	0	0	0	0	0	0	0	0	0
hsa-mir-369-3p	45	35	22	19	0	8	0	0	0	42	17	0	0	0	0	0	29	25	0	1	63	10	98	0	0	43	92	0	301	16	22	0	0	0	0	0	26	86	151	129	46	0	24	0	81	32	0	0	0
hsa-mir-369-5p	184	46	24	19	15	79	154	34	79	67	20	0	0	8	0	0	16	59	0	32	46	7	91	23	0	53	78	0	136	23	49	4	19	171	0	182	12	73	135	144	79	46	40	0	105	15	0	85	0
hsa-mir-3691-3p	0	0	0	0	0	0	0	0	0	0	0	0	0	0	0	0	0	0	0	0	0	0	0	0	0	0	0	0	0	0	0	0	0	0	0	0	0	0	0	0	0	0	0	0	0	0	0	0	0
hsa-mir-3691-5p	0	0	0	0	0	0	0	0	0	0	0	0	0	0	0	0	0	0	0	0	0	0	0	0	0	0	0	0	0	0	0	0	0	0	0	0	0	2	0	0	0	0	0	0	0	0	0	0	0
hsa-mir-3692-3p	0	0	0	0	0	0	0	0	0	0	0	0	0	0	0	0	0	0	0	0	0	4	0	0	0	0	0	0	0	0	2	0	0	0	0	0	0	0	0	0	4	0	0	0	0	0	0	0	0
hsa-mir-370-3p	258	207	20	19	0	11	90	42	109	189	54	46	0	50	74	11	41	212	92	163	87	2	77	154	0	19	43	30	437	19	59	4	0	162	0	16	42	23	52	143	97	32	90	29	134	41	34	5	0
hsa-mir-370-5p	0	0	0	0	0	0	0	0	0	0	0	0	0	0	0	0	1	0	0	0	0	0	0	0	0	0	0	15	0	0	0	0	0	0	0	0	0	0	0	0	0	0	0	0	0	0	0	0	0
hsa-mir-371a-3p	0	0	0	0	0	0	0	0	0	0	0	0	0	0	0	0	0	0	0	0	0	0	0	0	0	0	0	0	0	0	0	0	0	0	0	0	0	0	0	0	0	0	0	0	0	0	0	0	0
hsa-mir-371b-5p	0	0	0	0	0	0	0	0	0	0	0	0	0	0	0	0	0	0	0	0	0	0	0	0	0	0	0	0	0	0	0	0	0	0	0	0	0	0	0	0	0	0	0	0	0	0	0	0	0
hsa-mir-372-3p	0	0	0	0	0	0	0	0	0	0	0	0	0	0	0	0	0	0	0	0	0	0	0	0	0	0	0	0	0	0	0	0	0	0	0	0	0	0	0	0	0	0	0	0	0	0	0	0	0
hsa-mir-373-3p	0	0	0	0	0	0	0	0	0	0	0	0	0	0	0	0	0	0	0	0	0	0	0	0	0	0	0	0	0	0	0	0	0	0	0	0	0	1	0	0	0	0	0	0	0	0	0	0	0
hsa-mir-374a-3p	113	28	84	12	15	43	1	111	30	0	85	0	81	37	40	0	0	44	43	148	60	15	83	63	0	74	100	52	161	64	41	44	0	0	0	26	145	309	42	59	46	46	0	0	76	36	0	0	20
hsa-mir-374a-5p	1078	623	1623	512	99	1038	310	433	685	1316	757	0	258	516	232	159	162	733	98	770	1980	654	2102	378	99	1125	618	1010	928	2829	464	511	0	389	72	269	4170	7935	659	2417	1632	333	89	239	1261	205	25	191	347
hsa-mir-374b-3p	0	0	10	0	16	0	84	1	17	0	0	0	0	9	0	0	0	25	0	0	1	3	3	0	0	0	22	0	41	8	0	0	0	0	0	0	5	22	0	11	27	8	0	0	3	25	0	0	0
hsa-mir-374b-5p	146	51	116	4	0	36	44	21	30	50	30	41	0	38	0	17	18	27	13	30	187	190	274	4	7	57	16	65	113	269	59	11	0	50	0	45	223	650	85	428	136	8	0	0	141	32	0	52	24
hsa-mir-374c-3p	42	17	28	2	0	13	14	6	10	14	8	17	0	19	0	4	6	10	8	10	60	72	89	0	4	13	9	29	35	79	20	1	0	17	0	10	72	208	33	132	51	10	0	0	37	13	0	21	8
hsa-mir-374c-5p	0	0	0	0	0	0	0	0	0	0	0	0	0	0	0	0	0	0	0	0	0	0	0	0	0	23	0	0	0	0	0	0	0	0	0	0	8	1	0	12	0	0	0	0	0	0	0	0	0
hsa-mir-375-3p	88	100	121	100	6	42	101	259	85	60	126	0	24	159	164	80	43	686	15	61	67	49	194	43	0	153	236	297	154	124	28	95	0	321	74	93	55	212	55	371	390	234	18	78	118	20	45	352	0
hsa-mir-376a-2-5p	0	0	0	0	0	0	0	0	0	0	0	0	0	0	0	0	0	0	0	0	0	0	0	0	0	0	0	0	0	0	0	0	0	0	0	0	0	0	0	0	0	0	0	0	0	0	0	0	0
hsa-mir-376a-3p	36	4	0	0	0	0	52	25	37	0	0	0	0	0	0	0	10	15	0	0	27	3	32	0	0	0	53	0	0	13	36	0	0	41	0	0	0	23	13	50	126	0	0	0	5	0	33	42	0
hsa-mir-376a-5p	0	0	0	0	0	0	0	0	0	0	0	0	0	0	0	0	0	0	0	0	0	0	0	0	0	0	0	0	0	0	0	0	0	0	0	0	0	3	0	0	0	0	0	0	0	0	0	0	0
hsa-mir-376b-3p	22	11	0	2	0	0	0	0	0	0	20	0	0	0	0	0	4	18	15	0	23	3	21	38	0	19	0	0	49	0	32	0	0	19	0	35	4	5	20	12	34	0	0	0	3	0	0	0	0
hsa-mir-376b-5p	0	0	0	0	0	0	0	0	0	0	0	0	0	0	0	0	0	0	0	0	4	0	3	0	0	0	0	0	0	0	6	0	0	0	0	0	0	0	0	0	0	0	0	0	0	0	0	0	0
hsa-mir-376c-3p	22	40	6	0	11	0	0	0	0	0	0	0	0	0	0	0	0	27	0	0	17	13	117	0	0	26	0	0	43	27	62	0	0	8	60	0	0	33	32	50	57	0	0	62	25	0	0	0	0
hsa-mir-377-3p	20	8	0	0	0	0	0	0	0	0	0	0	0	0	0	0	6	25	0	26	31	10	47	0	0	0	0	0	48	13	8	0	0	0	43	0	0	17	15	30	122	0	0	0	10	2	0	0	0
hsa-mir-377-5p	0	0	0	0	0	0	0	0	0	0	0	0	0	0	0	0	0	0	0	0	2	0	0	0	0	0	0	0	0	1	0	0	0	0	0	0	0	0	0	0	0	0	0	0	0	0	0	0	0
hsa-mir-378a-3p	279	261	94	203	76	171	35	210	282	272	234	41	269	426	220	169	87	225	118	222	583	204	501	232	31	353	487	282	344	352	550	210	0	228	19	526	343	578	699	619	1279	350	71	107	421	255	78	302	119
hsa-mir-378a-5p	0	3	8	0	0	0	0	31	0	0	18	0	0	0	29	0	2	0	0	0	18	2	30	0	0	0	0	0	0	14	2	0	0	9	0	20	0	28	0	0	44	0	0	0	0	0	27	0	0
hsa-mir-378c	25	8	0	8	6	8	6	0	0	0	27	0	0	6	0	0	5	0	0	0	25	19	34	41	0	6	19	3	0	20	22	3	0	21	1	28	40	36	0	4	42	3	0	0	20	16	0	24	23
hsa-mir-378d	0	0	0	4	0	0	0	0	0	0	0	0	0	0	0	0	0	0	0	0	0	0	0	0	0	0	0	0	0	0	0	0	0	0	0	0	0	0	12	0	0	0	0	0	0	0	0	0	0
hsa-mir-378f	0	0	0	0	0	0	0	0	0	0	0	0	0	0	0	0	0	0	0	0	0	0	1	0	0	0	0	0	0	0	0	0	0	0	0	0	0	0	0	0	0	0	0	0	0	0	0	0	0
hsa-mir-378g	0	0	0	0	0	0	0	0	0	0	0	0	0	0	0	0	0	0	0	0	0	0	0	0	0	0	0	0	0	0	0	0	0	0	0	0	0	0	0	0	0	0	0	0	0	0	0	0	0
hsa-mir-378h	0	0	0	0	0	0	0	0	0	0	0	0	0	0	0	0	0	0	0	0	0	0	0	0	0	0	0	0	0	0	0	0	0	0	0	0	0	0	0	0	0	0	0	0	0	0	0	0	0
hsa-mir-378i	0	0	0	0	0	0	0	0	0	0	0	0	0	0	0	0	0	0	0	0	0	0	0	0	0	1	0	0	0	0	0	0	0	0	0	0	0	0	7	0	2	0	0	2	0	1	0	0	0
hsa-mir-379-3p	0	2	5	0	0	0	0	0	39	0	0	0	0	0	0	0	3	0	0	29	6	4	5	0	0	0	0	0	37	5	0	0	0	21	0	0	0	6	0	27	4	0	0	0	0	0	0	0	0
hsa-mir-379-5p	186	88	43	22	19	47	353	70	196	237	44	90	36	56	86	16	65	165	0	105	101	10	117	98	0	116	196	44	429	27	121	30	0	331	0	171	62	66	165	108	99	90	96	0	133	38	20	0	21
hsa-mir-380-3p	0	0	0	0	0	0	0	0	0	0	0	0	0	0	0	0	0	0	0	0	0	0	3	0	0	0	0	0	0	0	0	0	0	0	0	0	0	0	0	0	0	0	0	0	0	0	0	0	0
hsa-mir-381-3p	185	75	36	49	0	61	404	53	88	106	27	161	0	12	0	0	34	110	38	167	92	9	95	159	0	39	39	66	424	19	59	0	0	85	0	104	52	56	99	167	152	14	49	38	92	21	0	0	26
hsa-mir-382-3p	0	0	0	0	0	0	0	0	0	0	0	0	0	0	0	0	0	0	0	0	0	0	0	0	0	0	0	0	0	2	1	0	0	0	0	0	0	0	0	0	13	0	0	0	0	0	0	0	0
hsa-mir-382-5p	875	571	157	294	17	116	1734	215	531	604	62	292	534	251	134	67	221	642	292	423	323	62	370	399	14	188	667	55	1443	117	511	60	57	2026	189	1057	267	266	557	748	2116	240	431	48	704	126	437	363	166
hsa-mir-383-5p	0	0	0	0	0	0	0	0	0	0	0	0	0	0	0	0	0	0	0	0	0	0	0	0	0	0	0	0	0	0	0	0	0	0	0	0	0	0	0	0	0	0	0	0	0	0	0	0	0
hsa-mir-3909	0	0	0	0	0	0	0	0	0	0	0	0	0	0	0	0	0	0	0	0	1	0	0	0	0	0	0	0	0	0	0	0	0	0	0	0	8	0	0	16	0	0	0	0	0	0	0	9	0
hsa-mir-3911	0	3	0	0	0	0	0	0	0	0	0	0	0	0	0	0	0	11	0	0	0	0	0	0	0	0	0	0	0	0	0	0	0	0	0	0	0	0	0	0	0	0	0	0	0	0	0	0	0
hsa-mir-3912-3p	0	0	0	0	0	0	0	0	0	0	0	0	0	3	0	0	0	0	0	0	0	0	0	0	0	0	0	0	0	6	11	0	0	0	0	0	0	3	0	0	0	0	0	0	0	0	0	0	0
hsa-mir-3913-3p	0	8	0	4	0	0	0	0	0	0	0	2	7	0	0	0	1	4	2	0	2	0	2	0	0	0	0	5	0	0	1	4	0	0	0	0	11	3	0	3	7	0	0	0	2	0	0	0	0
hsa-mir-3913-5p	1	19	0	11	0	0	0	0	0	0	0	5	17	4	0	0	3	12	5	0	2	2	11	0	0	0	0	16	0	17	4	7	0	0	0	0	15	5	0	9	18	0	0	0	10	0	0	0	0
hsa-mir-3920	0	0	0	0	0	0	0	0	0	0	0	0	0	0	0	0	0	0	0	0	0	4	0	0	0	0	0	0	0	0	0	0	0	0	0	0	0	0	0	0	0	0	0	0	0	0	0	0	0
hsa-mir-3922-5p	0	0	0	0	0	0	0	0	0	0	0	0	0	0	0	0	0	0	0	0	0	0	0	0	0	0	0	0	0	0	0	0	0	0	0	0	0	0	0	0	0	0	0	0	0	0	0	0	0
hsa-mir-3925-5p	0	0	0	0	0	0	0	0	0	0	0	0	0	0	0	0	0	0	0	0	0	0	0	0	0	0	0	0	0	0	0	0	0	0	0	0	0	0	0	0	0	0	0	0	0	0	0	0	0
hsa-mir-3928-3p	2	6	12	3	0	0	0	0	0	0	9	0	0	3	19	0	0	0	9	0	11	3	1	0	0	0	0	13	0	0	0	0	0	0	0	20	0	3	0	0	12	0	0	0	0	0	0	0	0
hsa-mir-3928-5p	0	0	0	0	0	0	0	0	0	0	0	0	0	0	0	0	0	0	0	0	0	0	0	0	0	0	0	0	0	0	0	0	0	0	0	0	0	0	0	0	0	0	0	0	0	0	0	0	0
hsa-mir-3929	0	0	0	0	0	0	0	0	0	0	0	0	0	0	0	0	0	0	0	0	0	0	0	0	0	0	0	0	0	0	0	0	0	0	0	0	0	0	0	0	0	0	0	0	0	0	0	0	0
hsa-mir-3939	0	0	0	0	0	0	0	0	0	0	0	0	0	0	0	0	0	0	0	0	0	2	0	0	0	0	0	0	0	0	0	0	0	0	0	0	0	0	0	15	0	0	0	0	0	0	0	0	0
hsa-mir-3940-3p	0	9	0	0	0	0	0	0	0	0	0	0	0	3	0	0	2	0	0	0	0	3	5	0	0	0	33	0	0	0	14	0	0	0	0	26	0	7	0	9	0	0	0	0	0	0	0	0	0
hsa-mir-3941	0	0	0	0	0	0	0	0	0	0	0	0	0	0	0	0	0	0	0	0	0	0	0	0	0	0	0	0	0	0	0	0	0	0	0	0	0	0	0	0	0	0	0	0	0	0	0	0	0
hsa-mir-3942-5p	0	7	0	5	0	0	0	0	0	0	0	0	0	0	0	0	12	0	0	0	10	0	1	0	0	0	0	0	0	6	6	10	0	0	0	0	16	1	0	0	0	7	0	0	10	22	0	0	0
hsa-mir-3944-5p	0	0	0	0	0	0	0	0	0	0	0	0	0	0	0	0	0	0	0	0	0	0	2	0	0	0	0	0	0	0	0	0	0	0	0	0	0	0	0	0	3	0	0	0	0	0	0	0	0
hsa-mir-3960	11	19	2	1	7	0	0	0	0	0	14	33	10	0	15	0	2	15	0	0	6	1	0	14	0	0	1	7	0	9	3	27	0	6	0	36	3	7	0	0	1	10	11	0	0	9	0	0	20
hsa-mir-409-3p	512	200	48	118	0	69	357	257	195	237	66	17	118	36	37	0	107	173	163	191	116	43	148	171	0	92	365	129	1224	66	184	79	18	671	0	320	87	130	172	243	799	57	50	108	173	43	29	105	86
hsa-mir-409-5p	0	15	0	0	0	0	0	0	0	0	0	0	0	0	0	0	1	0	0	0	23	1	3	0	0	29	0	0	0	0	0	0	0	30	0	0	0	3	0	0	54	0	0	0	1	0	0	0	0
hsa-mir-410-3p	0	0	0	0	0	0	0	0	0	0	0	0	0	0	0	0	0	0	0	0	6	0	2	0	0	0	0	0	52	0	0	0	0	0	0	0	0	3	0	0	0	0	0	0	0	0	0	0	0
hsa-mir-410-5p	0	0	0	0	0	0	0	0	0	0	0	0	0	0	0	0	0	0	0	0	0	0	0	0	0	0	0	0	0	0	0	0	0	0	0	0	0	0	0	0	0	0	0	0	0	0	0	0	0
hsa-mir-411-3p	0	0	0	0	0	0	0	0	13	0	0	0	0	0	0	0	1	0	0	0	0	0	2	0	0	0	0	0	0	0	2	0	0	0	0	0	0	0	16	0	10	0	0	0	2	0	0	0	0
hsa-mir-411-5p	117	10	14	20	0	8	105	37	0	11	0	10	0	0	26	0	16	0	0	63	34	2	26	0	0	25	0	10	129	15	21	0	0	52	0	23	10	26	46	26	31	0	0	0	29	15	27	0	0
hsa-mir-412-5p	5	0	6	19	0	0	63	0	0	0	0	0	31	17	0	0	0	0	0	0	0	0	0	0	0	0	0	0	46	6	0	0	0	26	0	2	0	4	20	0	16	10	26	0	2	0	0	0	0
hsa-mir-421	103	134	42	81	0	38	72	93	53	93	21	0	0	34	80	0	39	44	0	32	124	121	155	0	0	90	97	148	192	101	226	14	0	0	0	42	181	136	75	184	179	18	23	0	115	29	0	46	18
hsa-mir-422a	0	0	0	0	0	0	0	0	0	0	1	0	0	0	1	0	0	0	0	0	0	0	1	0	0	1	1	0	2	0	1	0	0	1	0	1	0	0	0	2	3	0	0	0	0	0	0	0	1
hsa-mir-423-3p	1441	1149	794	310	65	415	362	249	1052	1341	634	295	449	1827	968	213	359	2031	124	526	1032	914	1287	448	135	771	1574	647	2588	623	1130	484	23	747	98	1307	951	2123	706	2764	1797	877	621	370	2479	723	616	735	273
hsa-mir-423-5p	7009	19908	2201	13344	875	4238	3151	3003	18289	7813	4639	5463	4457	19327	15781	4337	3068	18034	2439	6211	6298	2820	4974	14343	692	3673	26483	14035	21780	5955	12854	8220	898	12864	583	19038	10064	5919	6944	22715	20356	11956	4198	2863	18210	9195	7628	9079	5731
hsa-mir-424-3p	0	0	0	0	0	0	0	0	0	0	0	0	0	0	0	0	0	9	11	0	1	6	2	0	0	0	0	0	44	0	8	0	0	0	0	0	8	5	0	13	5	0	0	0	0	0	0	0	0
hsa-mir-424-5p	119	102	213	85	68	79	206	163	172	224	66	0	87	36	23	18	24	96	246	106	291	93	663	65	0	482	66	170	129	220	596	89	135	47	69	150	395	426	274	614	461	127	0	0	193	62	27	25	86
hsa-mir-425-3p	80	44	38	31	14	9	79	58	75	131	12	0	5	44	0	24	20	24	40	99	77	85	99	0	0	72	38	46	38	54	79	10	0	84	1	84	29	107	33	110	171	1	16	0	73	38	27	33	0
hsa-mir-425-5p	4215	3122	2828	3383	206	1856	734	1200	1866	4658	2385	769	1173	2869	1081	452	1228	2495	531	2094	4890	4269	5562	2359	344	3007	4167	1457	4475	4520	6296	1830	50	3067	76	3102	4267	6504	2049	5068	7700	1114	571	540	4136	1306	1154	2718	617
hsa-mir-4254	0	0	0	0	0	0	0	0	0	0	0	0	0	0	0	0	0	0	0	0	0	0	0	0	0	0	0	0	0	0	0	0	0	0	0	0	0	0	0	0	0	0	0	0	0	0	0	0	0
hsa-mir-429	0	0	17	2	0	15	0	30	25	0	0	0	0	1	0	0	4	6	0	65	17	16	28	0	0	34	0	9	0	11	0	11	0	0	0	0	0	32	9	25	3	6	0	0	23	0	0	24	0
hsa-mir-431-3p	0	0	0	0	0	0	0	0	0	0	0	0	0	0	0	0	0	0	0	0	0	0	0	0	0	0	0	0	46	0	0	0	0	0	0	0	0	0	0	0	0	0	0	0	0	0	0	0	0
hsa-mir-431-5p	609	243	68	51	19	69	123	77	175	432	43	43	27	89	125	23	130	292	26	109	211	28	193	53	0	144	53	62	778	96	186	16	19	672	0	434	193	129	272	462	423	44	102	41	285	46	58	124	17
hsa-mir-432-3p	0	0	0	0	0	0	0	0	0	0	0	0	0	0	0	0	0	0	0	0	0	0	0	0	0	0	0	0	0	0	0	0	0	0	0	0	0	0	0	0	0	0	0	0	0	0	0	0	0
hsa-mir-432-5p	1360	1044	117	382	55	240	1791	506	1533	1540	172	462	95	389	355	65	482	1594	437	565	235	42	355	2909	0	151	1795	670	8033	165	378	130	49	2531	1	1222	492	202	354	1487	1165	441	908	297	898	208	395	283	100
hsa-mir-4326	0	0	0	0	0	0	0	0	0	0	0	0	0	0	0	0	0	0	0	0	0	0	0	0	0	0	0	0	0	4	0	0	0	0	0	0	0	0	0	0	0	0	0	0	0	0	0	0	0
hsa-mir-433-3p	0	5	0	0	0	0	0	0	0	0	0	0	0	0	0	0	0	9	0	0	0	0	4	0	0	0	0	0	0	1	0	0	0	0	0	0	0	0	0	19	0	0	0	0	0	13	0	29	0
hsa-mir-4424	0	0	0	0	0	0	0	0	0	0	0	0	0	0	0	0	0	0	0	0	0	0	0	0	0	0	0	16	0	0	0	0	0	0	0	0	0	0	0	0	0	0	0	0	0	0	0	0	0
hsa-mir-4428	0	0	0	0	0	0	0	0	0	0	0	0	0	0	0	0	0	1	0	0	0	0	0	0	0	0	0	0	0	0	0	0	0	0	0	0	0	0	0	0	0	0	0	0	0	0	0	0	0
hsa-mir-4429	0	1	0	0	0	0	0	1	0	0	0	0	0	0	0	0	0	0	0	0	5	0	0	0	0	0	1	0	0	0	1	0	0	0	0	0	0	2	1	0	0	0	0	0	0	0	0	2	0
hsa-mir-4433a-3p	56	7	6	2	0	5	0	0	13	0	13	14	9	10	3	0	4	23	5	0	18	21	13	0	6	1	5	0	28	1	7	3	0	44	0	20	2	20	19	20	41	0	5	0	40	3	6	47	7
hsa-mir-4433a-5p	0	3	0	0	0	0	10	0	0	0	11	1	0	0	0	0	3	7	0	0	10	1	0	0	7	0	15	0	0	2	0	0	0	0	0	11	0	5	0	0	4	0	0	0	25	0	0	0	0
hsa-mir-4433b-3p	11	4	0	0	0	0	31	0	0	0	0	0	0	0	0	0	10	2	0	0	0	1	0	0	0	0	42	0	38	2	0	0	0	16	0	0	0	4	0	9	0	8	0	0	8	0	0	40	0
hsa-mir-4433b-5p	167	32	11	3	0	10	0	0	41	0	49	61	17	17	7	0	19	48	8	0	59	51	39	0	6	11	21	0	124	8	26	5	0	125	0	38	7	28	61	64	115	0	12	0	122	4	27	131	25
hsa-mir-4435	0	0	0	10	0	0	0	0	0	0	0	0	0	0	0	0	0	0	0	0	0	0	0	0	0	0	0	0	0	0	0	0	0	0	0	0	0	0	0	0	10	11	0	0	0	0	0	0	0
hsa-mir-4436b-3p	0	3	0	0	0	0	0	0	0	0	0	0	0	0	0	0	0	6	0	0	0	0	0	0	0	0	0	0	0	0	0	0	0	0	0	0	0	0	0	0	8	0	0	0	0	0	0	0	0
hsa-mir-4440	0	0	0	0	0	0	0	0	0	0	0	0	0	0	0	0	0	0	0	0	0	4	0	0	0	0	0	0	0	2	2	0	0	0	0	0	0	0	0	0	0	0	0	0	0	0	0	0	14
hsa-mir-4446-3p	66	12	6	0	0	1	37	1	64	0	40	0	28	74	14	0	13	69	13	0	19	7	16	29	18	26	99	0	192	0	0	0	0	15	0	118	18	8	0	104	0	20	5	0	28	27	46	18	0
hsa-mir-4446-5p	0	0	0	0	0	0	0	0	0	0	0	0	0	0	0	0	0	0	0	0	0	0	2	0	0	0	0	0	0	0	0	0	0	0	0	0	0	0	0	0	0	16	0	0	0	0	0	0	0
hsa-mir-4448	0	0	0	0	0	0	0	0	0	0	0	0	0	5	0	0	0	0	0	0	0	0	1	0	0	0	0	0	0	0	0	0	0	0	0	0	0	9	0	0	13	0	0	0	1	0	0	0	0
hsa-mir-4450	0	0	0	0	0	0	0	0	0	0	0	0	0	3	0	0	0	0	0	0	0	0	0	0	0	0	0	0	0	0	0	0	0	0	0	0	0	0	0	0	0	0	0	0	0	0	0	0	0
hsa-mir-4454	0	0	0	0	0	0	0	0	0	0	0	0	0	0	0	0	0	0	0	0	0	0	0	0	0	0	0	0	0	0	0	0	0	0	0	0	0	0	0	0	0	0	0	0	0	0	0	0	0
hsa-mir-4467	0	0	0	0	0	0	0	0	0	0	0	0	0	0	0	0	0	0	0	0	0	0	0	0	0	0	13	0	0	0	0	0	0	7	0	0	0	0	0	0	0	0	0	0	0	0	0	0	0
hsa-mir-4469	0	0	0	0	0	0	0	0	0	0	0	0	0	0	0	0	0	0	0	0	0	0	0	0	0	0	0	0	0	0	0	0	0	0	0	0	0	1	0	0	0	0	0	0	0	0	0	0	0
hsa-mir-4473	0	0	0	0	0	0	0	0	0	0	0	0	0	0	0	0	0	0	0	0	0	0	0	0	0	0	0	0	0	0	0	0	0	0	0	0	0	0	0	0	0	0	0	0	0	0	0	0	0
hsa-mir-4474-3p	0	0	0	0	0	0	0	0	0	0	0	0	0	0	0	0	0	4	0	0	0	0	0	0	0	0	0	0	0	0	0	0	0	0	0	0	0	0	11	13	0	0	0	0	0	0	0	0	0
hsa-mir-4477a	0	0	0	0	0	0	0	0	0	0	0	0	0	0	0	0	0	0	0	0	0	2	0	0	0	0	0	0	0	0	0	0	0	0	0	0	0	0	0	0	0	0	0	0	0	0	0	0	0
hsa-mir-4477b	0	0	0	0	0	0	0	0	17	0	0	0	0	0	0	0	0	0	0	0	0	0	3	0	0	0	0	0	0	0	0	0	0	0	0	0	0	0	0	0	0	0	0	0	0	0	0	0	0
hsa-mir-4479	0	0	0	0	0	0	0	0	0	33	0	0	0	0	0	0	0	0	0	0	0	0	0	0	0	0	0	0	0	0	0	0	0	0	0	0	0	0	0	0	0	0	0	0	0	0	0	0	0
hsa-mir-4489	0	0	0	0	0	0	0	0	0	0	0	0	0	0	0	0	0	0	0	0	0	0	0	0	0	0	0	0	0	0	2	0	0	0	0	0	0	2	0	3	0	0	0	0	0	0	0	0	0
hsa-mir-4496	0	0	0	0	0	0	0	0	0	0	0	0	0	0	0	0	0	0	0	0	0	0	0	0	0	0	0	0	0	0	0	0	0	0	0	0	0	0	0	0	0	0	0	0	0	0	0	0	0
hsa-mir-4498	0	0	0	0	0	0	0	0	0	0	0	0	0	0	0	0	0	0	0	0	0	0	0	0	0	0	0	0	0	0	0	0	0	0	0	0	0	0	0	0	0	0	0	0	0	0	0	0	0
hsa-mir-449a	0	0	0	13	0	0	0	0	0	0	0	0	0	0	0	0	0	0	0	0	0	0	1	0	0	0	0	0	0	6	0	0	0	0	0	0	0	0	0	12	0	0	0	0	7	0	0	0	0
hsa-mir-449b-5p	0	0	0	0	0	0	0	0	0	0	0	0	0	0	0	0	0	0	0	0	0	0	0	0	0	0	0	0	0	0	0	0	0	0	0	0	0	0	0	0	5	0	0	0	0	0	0	0	0
hsa-mir-449c-5p	0	0	0	0	0	0	0	0	0	0	0	0	0	0	0	0	0	0	0	0	0	0	0	0	0	0	0	0	0	0	0	0	0	0	0	0	0	0	0	0	0	0	0	0	0	0	0	0	0
hsa-mir-4503	0	0	0	0	0	0	0	0	0	0	0	0	0	0	0	0	0	0	0	0	0	0	5	0	0	0	0	0	0	0	0	0	0	0	0	0	0	1	0	0	0	0	0	0	0	0	0	0	0
hsa-mir-4504	16	0	0	0	0	0	0	0	0	14	0	0	0	0	0	0	7	0	0	0	10	2	0	0	0	0	37	0	0	0	0	0	0	0	0	0	19	3	0	0	0	0	0	0	0	0	0	0	0
hsa-mir-450a-1-3p	0	0	0	0	0	0	0	0	0	0	0	0	0	0	0	0	0	0	0	0	0	0	8	0	0	0	0	0	0	0	10	0	0	0	0	0	0	6	8	5	0	0	0	0	0	0	0	0	0
hsa-mir-450a-2-3p	19	0	0	0	0	0	0	0	0	0	0	0	0	0	0	0	0	0	0	0	0	0	3	0	0	0	0	0	0	0	0	0	0	0	0	0	0	0	0	0	0	0	0	0	5	0	0	0	21
hsa-mir-450a-5p	0	0	0	0	0	0	0	0	0	74	0	0	0	0	15	0	0	0	0	0	6	5	9	0	0	0	0	0	0	4	0	12	0	0	0	0	0	18	0	11	13	0	0	0	0	0	0	0	0
hsa-mir-450b-5p	113	18	38	28	0	101	0	27	29	34	0	0	22	3	0	0	2	26	20	23	91	24	139	0	0	51	47	54	59	17	104	12	1	40	0	43	34	122	22	103	227	32	0	0	54	0	63	0	0
hsa-mir-4510	0	0	0	0	0	1	0	0	1	0	0	0	0	0	1	0	0	0	0	0	0	0	0	0	0	0	1	0	1	0	0	1	0	0	0	0	0	0	0	1	0	0	0	0	0	0	0	1	0
hsa-mir-4511	0	0	0	0	0	0	0	0	0	0	0	0	0	8	0	0	4	0	21	0	0	2	0	0	0	0	0	0	0	8	5	0	0	0	0	0	27	0	0	21	3	0	0	0	2	0	22	0	0
hsa-mir-451a	20368	84171	42941	57429	3477	46821	2685	7482	13651	40221	9089	5049	21451	25546	42246	6577	10124	24630	5765	17656	130634	62731	176804	7337	2024	51363	23897	49614	12927	316263	70548	35180	741	10767	1481	10096	315743	291141	41208	205112	63396	21853	4409	5133	70386	30952	7824	6969	19879
hsa-mir-451b	0	3	6	2	0	0	39	0	43	0	0	0	0	0	0	0	0	0	0	0	5	2	3	45	0	0	0	0	0	25	10	0	0	0	0	0	21	15	1	12	9	0	0	0	17	0	0	0	0
hsa-mir-452-5p	0	0	0	0	0	0	0	0	0	0	0	0	0	0	0	0	0	0	0	0	0	3	0	0	0	0	0	0	0	0	0	0	0	0	0	0	0	0	0	0	0	0	0	0	0	0	0	0	0
hsa-mir-4521	0	0	0	0	0	0	0	0	0	0	0	0	0	0	0	0	0	0	0	0	0	0	1	0	0	0	0	0	0	0	0	0	0	0	0	0	0	2	0	0	0	0	0	0	0	0	0	0	0
hsa-mir-4523	0	0	0	0	0	0	0	0	0	0	0	0	0	0	0	0	0	0	0	0	0	0	0	0	0	0	0	0	0	0	0	0	0	0	0	0	0	0	0	0	0	0	0	0	0	0	0	0	0
hsa-mir-4524a-3p	0	0	0	0	0	0	0	0	0	0	0	0	0	0	0	32	0	0	0	0	0	0	0	0	0	0	0	0	0	0	0	0	0	0	0	0	0	0	0	0	0	0	0	0	0	0	0	0	0
hsa-mir-4526	0	0	0	0	0	0	0	0	0	0	0	0	0	0	0	0	0	10	0	0	0	0	0	0	0	0	0	0	0	0	0	0	0	0	0	0	0	0	0	0	0	0	0	0	0	0	0	0	0
hsa-mir-4529-3p	0	0	0	0	0	0	0	0	0	0	0	0	0	0	0	0	0	0	0	0	0	0	0	0	0	0	0	0	0	0	0	0	0	0	0	0	0	0	0	0	0	0	0	0	0	0	0	0	0
hsa-mir-4533	0	0	0	0	0	0	0	0	0	0	0	0	0	5	0	0	0	0	0	0	0	0	0	0	0	0	0	0	0	0	0	0	0	0	0	0	0	0	0	0	0	0	0	0	0	0	0	0	0
hsa-mir-454-3p	607	634	405	228	69	518	313	478	691	869	549	201	147	754	330	418	167	488	174	950	786	239	979	803	44	764	546	605	749	1799	542	560	41	312	0	360	1515	2539	220	1330	1046	576	57	91	527	329	175	152	311
hsa-mir-454-5p	76	17	57	50	0	8	0	0	44	0	38	0	0	37	23	0	5	21	0	29	50	25	63	0	0	17	57	16	39	56	55	7	0	41	0	26	34	62	40	0	80	11	0	0	35	20	0	29	0
hsa-mir-455-3p	0	0	0	0	0	0	0	0	0	0	0	0	0	0	0	0	0	0	0	0	0	0	1	0	0	0	0	0	0	0	0	0	0	0	0	0	0	0	0	0	0	0	0	0	0	0	0	0	0
hsa-mir-455-5p	0	0	0	0	0	0	0	0	0	0	0	0	0	0	0	0	0	0	0	0	4	10	2	0	0	0	0	0	0	0	0	0	0	0	0	0	0	5	0	15	11	0	0	0	0	0	0	0	0
hsa-mir-4632-3p	0	3	0	5	0	0	0	0	0	0	0	0	0	0	0	0	0	0	0	0	0	0	3	0	0	0	0	0	0	0	0	0	0	0	0	0	0	0	0	0	7	0	0	0	0	0	0	0	0
hsa-mir-4635	0	0	0	0	0	0	0	0	0	0	0	0	0	0	0	0	0	0	0	0	0	0	0	0	0	0	0	0	0	0	0	0	0	0	0	0	0	0	0	0	0	0	0	0	0	0	0	0	0
hsa-mir-4637	0	0	0	0	0	0	0	0	0	0	0	0	0	0	0	0	0	0	0	0	0	0	0	0	0	0	0	0	0	0	2	0	0	0	0	0	0	4	0	0	0	0	0	0	0	0	0	0	0
hsa-mir-4638-5p	0	0	0	0	0	0	0	0	0	0	0	0	0	0	0	0	0	0	0	0	0	0	0	0	0	0	0	0	0	0	0	0	0	0	0	0	0	0	0	0	0	7	0	0	0	0	0	0	0
hsa-mir-4639-5p	0	0	0	0	0	0	0	0	0	0	0	0	0	9	0	0	3	0	0	0	0	0	0	0	0	0	0	0	0	0	0	0	0	0	0	0	0	4	0	0	0	0	0	0	0	0	0	0	0
hsa-mir-4640-3p	0	0	0	0	0	0	0	0	0	0	0	0	0	0	0	0	0	0	0	0	0	0	0	0	0	0	0	0	0	0	0	0	0	0	0	0	0	0	0	0	0	0	0	0	0	0	0	0	0
hsa-mir-4642	0	0	0	0	0	0	0	0	0	0	0	0	0	0	0	0	0	0	0	0	0	0	0	0	0	0	0	0	0	3	0	0	0	0	0	0	0	0	0	0	0	0	0	0	0	0	0	0	0
hsa-mir-4644	0	0	0	0	0	0	0	0	0	0	0	0	0	0	0	0	0	0	0	0	0	0	4	0	0	0	0	0	0	0	0	0	0	0	0	0	0	0	0	0	0	0	0	0	0	0	0	0	0
hsa-mir-4645-3p	0	0	0	0	0	0	0	0	0	0	0	0	0	0	0	0	0	0	0	0	0	0	4	0	0	13	0	0	0	4	0	11	0	0	0	0	0	0	0	0	0	0	0	0	0	0	0	0	0
hsa-mir-4646-3p	0	0	0	0	0	0	0	0	0	0	0	0	0	0	0	0	0	0	0	0	0	0	0	0	0	0	0	0	0	0	0	0	0	0	0	0	0	0	0	0	0	0	0	0	0	0	0	0	0
hsa-mir-4646-5p	0	0	0	0	0	0	0	0	0	0	0	0	0	0	0	0	0	0	0	0	0	0	0	0	0	0	0	0	0	0	0	0	0	0	0	0	0	0	0	0	0	0	0	0	0	0	0	0	0
hsa-mir-4648	0	0	0	0	0	0	0	0	0	0	0	0	0	0	0	0	0	0	0	0	0	0	0	0	0	0	0	0	0	0	0	0	0	0	0	0	0	0	0	0	0	0	0	0	0	0	0	0	0
hsa-mir-4653-3p	0	0	0	0	0	0	0	0	0	0	0	0	0	0	0	0	0	0	0	0	0	0	0	0	0	0	0	0	0	0	0	0	0	0	0	0	0	0	0	0	0	0	0	0	0	0	0	0	0
hsa-mir-4654	0	0	0	0	0	0	0	0	0	0	0	0	0	0	0	0	0	0	0	0	0	0	0	0	0	0	0	0	0	0	0	0	0	0	0	0	0	0	0	0	0	0	0	0	0	0	0	0	0
hsa-mir-4655-5p	0	0	0	0	0	0	0	0	0	0	0	0	0	0	0	0	0	0	0	0	0	0	0	0	0	0	0	0	0	0	0	0	0	0	0	0	0	0	0	0	0	0	0	0	0	0	0	0	0
hsa-mir-4657	0	0	0	0	0	0	0	0	0	0	0	0	0	0	0	0	0	0	0	0	0	1	0	0	0	0	0	0	0	0	3	0	0	0	0	0	0	0	0	0	0	0	0	0	0	0	0	0	0
hsa-mir-4658	0	0	0	0	0	0	0	0	0	0	0	0	0	0	0	0	0	0	0	0	0	0	0	0	0	0	0	0	0	0	0	0	0	0	0	0	0	0	0	0	0	0	0	0	0	0	0	0	0
hsa-mir-4659a-3p	0	0	0	7	0	0	0	27	0	0	0	0	0	0	0	0	5	0	0	0	0	3	2	0	0	0	0	0	0	14	0	0	0	0	0	0	0	5	0	0	0	0	0	0	0	0	0	0	0
hsa-mir-4659a-5p	0	0	9	6	0	0	0	0	0	0	18	0	0	0	22	0	0	0	0	0	4	0	0	0	0	0	0	0	0	2	0	4	0	0	0	0	0	1	0	0	12	0	0	0	0	0	0	0	0
hsa-mir-4659b-3p	0	0	8	7	0	0	0	0	0	0	0	0	0	0	0	0	0	0	0	33	0	0	2	0	0	0	0	0	0	1	0	0	0	0	0	0	11	2	0	0	0	0	0	0	0	0	0	0	0
hsa-mir-4660	0	4	0	0	0	0	0	0	0	0	0	0	0	0	0	0	0	0	0	0	0	0	0	0	0	0	0	0	0	5	11	0	0	0	0	0	0	0	0	0	0	0	0	0	0	0	0	0	0
hsa-mir-4661-5p	0	0	0	0	0	0	0	0	0	0	0	0	0	0	0	0	0	0	0	0	0	0	1	0	0	0	0	0	0	0	0	0	0	0	0	0	0	0	0	0	0	0	0	0	0	0	0	0	0
hsa-mir-4662a-5p	10	4	6	0	0	0	0	0	0	41	0	0	0	9	0	0	1	0	0	0	8	13	5	0	0	0	0	0	0	11	12	0	0	0	0	22	0	17	0	0	7	0	0	0	9	0	0	0	0
hsa-mir-4662b	0	0	0	0	0	0	0	0	0	0	0	0	0	0	0	0	0	0	0	0	0	0	0	0	0	0	0	0	0	0	2	0	0	0	0	0	0	0	0	0	0	0	0	0	0	0	0	0	0
hsa-mir-4664-5p	0	0	0	0	0	0	0	0	0	0	0	0	0	0	0	0	0	0	0	0	0	0	2	0	0	0	0	0	0	0	0	0	0	0	0	0	0	0	0	0	0	0	0	0	0	0	0	0	0
hsa-mir-4665-5p	0	0	0	0	0	0	0	0	0	0	0	0	0	0	0	0	0	4	0	0	0	0	0	0	0	0	0	0	0	0	4	0	0	0	0	22	0	0	0	0	0	0	0	0	0	0	0	0	0
hsa-mir-4667-5p	0	0	0	0	0	0	0	0	0	0	0	0	0	0	0	0	0	0	0	0	0	0	0	0	0	0	0	0	0	0	4	0	0	0	0	0	0	0	0	0	0	0	0	0	0	0	0	0	0
hsa-mir-4668-3p	0	0	0	0	0	0	0	0	0	0	0	0	0	0	0	0	0	0	0	0	0	0	0	0	0	0	0	0	0	0	0	0	0	0	0	0	0	0	0	0	0	0	0	0	0	0	0	0	0
hsa-mir-4668-5p	0	2	0	0	0	0	0	0	0	0	0	0	0	0	0	0	0	0	0	0	1	0	1	0	0	0	0	0	0	0	6	0	0	0	0	0	8	0	0	10	0	0	0	0	0	0	0	0	0
hsa-mir-4669	0	0	0	0	0	0	0	0	0	0	0	0	0	0	0	0	0	0	0	0	2	0	0	0	0	0	0	0	0	2	4	0	0	0	0	0	7	0	0	0	0	0	0	0	0	0	0	0	0
hsa-mir-4670-3p	0	0	0	0	0	0	0	0	0	0	0	0	0	0	0	0	0	0	0	0	0	0	0	0	0	0	0	0	0	0	0	0	0	0	0	0	0	0	0	0	0	8	0	0	0	0	0	0	0
hsa-mir-4670-5p	0	0	0	0	0	0	0	0	0	0	0	0	0	0	0	0	0	0	0	0	0	0	0	0	0	0	0	0	0	0	0	0	0	0	0	0	0	0	0	0	0	2	0	0	0	0	0	0	0
hsa-mir-4672	0	0	0	0	0	0	0	0	0	0	0	0	0	0	0	0	0	0	0	0	0	0	0	0	0	0	0	0	0	0	0	0	0	0	0	0	0	0	0	0	0	0	0	0	0	0	0	0	0
hsa-mir-4673	0	0	0	0	0	0	0	0	0	0	0	0	0	0	0	0	0	0	0	0	0	0	0	0	0	0	0	0	0	0	0	0	0	0	0	0	0	0	0	0	0	0	0	0	7	0	0	0	0
hsa-mir-4676-3p	0	0	0	0	0	0	0	0	0	0	0	0	0	0	0	0	4	0	0	0	6	0	7	0	0	0	0	0	0	0	8	0	0	0	0	0	0	0	0	0	21	0	0	0	5	0	0	0	0
hsa-mir-4677-3p	0	4	0	11	0	0	0	0	0	0	0	0	33	8	0	0	0	0	0	0	0	0	10	0	0	0	0	0	0	2	0	0	0	9	0	0	9	7	0	0	0	0	0	0	8	0	0	38	0
hsa-mir-4677-5p	0	14	0	0	0	0	0	0	0	0	0	0	0	1	0	0	0	0	0	0	0	0	0	0	0	0	0	0	0	2	0	0	0	0	0	0	0	2	0	0	0	0	0	0	12	0	0	0	0
hsa-mir-4678	0	0	0	0	0	0	0	0	0	0	0	0	0	4	0	0	0	0	0	0	0	0	0	0	0	0	0	0	0	0	0	0	0	0	0	0	0	0	0	0	0	0	0	0	0	0	0	0	0
hsa-mir-4683	0	0	0	0	0	0	0	0	0	0	0	0	0	0	0	0	0	0	0	0	0	0	0	0	0	0	0	0	0	0	1	0	0	0	0	0	0	0	0	0	0	0	0	0	0	0	0	0	0
hsa-mir-4685-3p	0	13	0	8	0	0	0	0	0	0	0	0	0	0	0	0	0	0	0	0	7	5	1	0	0	0	0	0	0	5	3	0	0	0	0	20	14	1	0	0	0	0	0	0	0	0	0	38	19
hsa-mir-4686	0	0	0	0	0	0	0	0	0	0	0	0	0	0	0	0	0	0	0	0	0	0	8	0	0	0	0	0	0	0	0	0	0	0	0	0	0	0	0	0	0	0	0	0	0	0	0	0	0
hsa-mir-4687-3p	0	0	0	0	0	0	0	0	0	0	0	0	0	0	0	0	0	0	0	0	0	0	0	0	0	0	0	0	0	0	0	0	0	0	0	0	0	0	0	0	0	0	0	0	0	0	0	0	0
hsa-mir-4687-5p	0	0	0	0	0	0	0	0	0	0	0	0	0	0	0	0	0	0	0	0	0	0	0	0	0	0	0	0	0	0	0	0	0	0	0	0	0	0	0	0	0	0	0	0	0	0	0	0	0
hsa-mir-4688	0	0	2	0	0	0	0	0	0	0	0	0	0	3	0	0	0	9	0	0	0	0	0	0	0	0	0	0	0	0	0	0	0	0	0	0	0	0	0	0	0	0	0	0	0	0	0	0	0
hsa-mir-4691-5p	0	0	0	0	0	0	0	0	0	0	0	0	0	0	0	0	0	0	0	0	0	0	0	0	0	0	0	0	0	0	0	0	0	0	0	0	0	0	0	0	0	0	0	0	0	0	0	0	0
hsa-mir-4697-3p	0	0	0	0	0	0	0	0	17	0	0	0	0	0	0	0	0	0	0	0	0	0	0	0	0	0	0	0	0	0	0	0	0	0	0	0	0	0	0	0	0	0	0	0	0	0	0	0	0
hsa-mir-4701-5p	0	0	0	0	0	0	0	0	0	0	0	0	0	0	0	0	0	0	0	0	0	0	0	0	0	0	0	0	0	0	0	0	0	0	0	0	0	0	0	0	0	0	0	0	0	0	0	0	0
hsa-mir-4705	0	0	0	0	0	0	0	0	0	0	0	0	0	0	0	0	0	0	0	0	0	1	0	0	0	0	0	0	0	0	0	0	0	0	0	0	0	0	0	0	0	0	0	0	0	0	0	0	0
hsa-mir-4706	0	0	0	0	0	0	0	0	0	0	0	0	0	0	0	0	0	0	0	0	0	0	0	0	0	0	0	0	0	0	0	0	0	0	0	0	0	0	0	0	0	0	0	0	0	0	0	0	0
hsa-mir-4707-3p	0	0	0	0	0	0	0	0	0	0	0	0	0	0	0	0	0	0	0	0	0	0	0	0	0	0	0	0	0	0	0	0	0	0	0	0	0	0	0	0	0	0	0	0	0	0	0	0	0
hsa-mir-4707-5p	0	0	0	0	0	0	0	0	0	0	0	0	0	0	0	0	0	0	0	0	0	0	0	0	0	0	0	0	0	0	0	0	0	0	0	0	0	0	0	0	0	0	0	0	0	0	0	0	0
hsa-mir-4709-3p	0	0	0	0	0	0	0	0	0	0	0	0	0	0	0	0	0	0	0	0	0	0	0	0	0	0	0	0	0	0	0	0	0	0	0	0	0	0	0	0	0	0	0	0	0	0	0	0	0
hsa-mir-4714-3p	0	0	0	0	0	0	0	0	0	0	0	0	0	0	0	0	0	0	0	0	0	0	0	0	0	0	0	0	0	3	0	0	0	0	0	0	0	0	0	0	0	2	0	0	10	0	0	0	0
hsa-mir-4715-5p	0	0	0	0	0	0	0	0	0	0	0	0	0	0	0	0	0	0	0	0	0	0	0	0	0	0	0	0	0	0	0	0	0	0	0	0	0	0	0	0	0	0	0	0	0	0	0	0	0
hsa-mir-4716-3p	0	0	0	0	0	0	0	0	0	0	0	0	0	0	0	0	0	0	0	0	2	0	0	0	0	0	0	0	0	0	0	0	0	0	0	0	0	0	0	0	0	0	0	0	0	0	0	0	0
hsa-mir-4717-3p	0	0	0	0	0	0	0	0	0	0	0	0	0	0	0	0	0	0	0	0	0	0	0	0	0	0	0	0	0	0	0	0	0	0	0	0	0	0	0	0	0	0	0	0	0	0	0	0	0
hsa-mir-4717-5p	0	0	0	0	0	0	0	0	0	0	0	0	0	0	0	0	0	0	0	0	0	0	0	0	0	0	0	0	0	0	0	0	0	0	0	0	0	0	0	0	0	0	0	0	0	0	0	0	0
hsa-mir-4719	0	0	4	0	0	0	0	0	0	0	0	0	0	0	0	0	0	0	0	0	0	0	5	0	0	0	0	0	0	0	0	0	0	0	0	0	0	5	0	0	0	0	0	0	0	0	0	0	0
hsa-mir-4721	0	0	0	0	0	0	0	0	0	0	0	0	0	0	0	0	0	0	0	0	0	0	0	0	0	0	0	0	0	0	0	0	0	0	0	0	0	0	0	0	0	0	0	0	0	0	0	0	0
hsa-mir-4722-5p	0	0	0	0	0	0	0	0	0	0	0	0	0	0	0	0	0	0	0	0	0	0	0	0	0	0	0	0	0	0	0	0	0	0	0	0	0	0	0	0	0	0	0	0	0	0	0	0	0
hsa-mir-4723-3p	0	0	0	0	0	0	0	0	0	0	0	0	0	0	0	0	0	0	0	0	0	0	0	0	0	0	0	0	0	0	0	0	0	0	0	0	0	0	0	0	0	0	0	0	0	0	0	0	0
hsa-mir-4723-5p	0	0	0	0	0	0	0	0	0	0	0	0	0	0	14	0	0	0	0	0	0	0	0	0	0	0	0	0	0	0	0	0	0	0	0	0	0	0	0	0	0	0	0	0	0	0	0	0	0
hsa-mir-4724-5p	0	0	0	0	0	0	0	0	0	0	0	0	0	0	0	0	0	0	0	0	0	0	0	0	0	0	0	0	0	0	0	0	0	0	0	0	0	0	0	0	0	0	0	0	0	0	0	0	0
hsa-mir-4725-3p	0	4	0	0	0	0	0	0	0	0	0	0	0	0	0	0	0	0	0	0	0	0	0	0	0	0	0	0	0	0	0	0	0	0	0	0	0	0	0	0	0	0	0	0	0	0	0	10	0
hsa-mir-4726-5p	0	0	0	0	0	0	0	0	0	0	0	0	0	0	0	0	0	0	0	0	0	0	0	0	0	0	0	0	0	0	0	0	0	0	0	0	0	0	0	0	0	0	0	0	0	0	0	0	0
hsa-mir-4727-3p	0	0	0	0	0	0	0	0	0	0	0	0	0	0	0	0	0	0	0	0	0	0	0	0	0	0	0	0	0	0	0	0	0	0	0	0	0	0	0	0	0	0	0	0	0	0	0	0	0
hsa-mir-4728-3p	0	0	0	0	0	0	0	0	0	0	0	0	0	0	0	0	0	0	0	0	0	0	0	0	0	0	0	0	0	0	4	0	0	0	0	0	0	0	0	0	0	0	0	0	0	0	0	0	0
hsa-mir-4729	0	0	0	0	0	0	0	0	0	0	0	0	0	0	0	0	0	0	0	0	0	0	0	0	0	0	0	0	0	0	0	0	0	0	0	0	7	0	0	0	0	0	0	0	0	0	0	0	0
hsa-mir-4731-5p	0	0	0	0	0	0	0	0	0	0	0	0	0	0	0	0	0	0	0	0	0	0	0	0	0	0	0	0	0	0	0	0	0	0	0	0	0	0	0	0	0	0	0	0	0	0	0	0	0
hsa-mir-4732-3p	17	69	47	85	10	18	0	49	0	27	0	42	0	30	39	0	31	40	14	29	92	50	39	0	0	17	0	48	0	69	152	88	17	70	0	18	165	88	14	69	34	9	0	0	77	17	0	90	71
hsa-mir-4732-5p	10	317	79	366	10	60	44	72	48	81	43	98	71	151	101	28	43	202	106	74	142	52	104	31	0	80	214	227	40	216	499	115	25	48	0	175	296	111	135	326	292	104	15	38	283	255	79	17	176
hsa-mir-4733-3p	0	0	0	0	0	0	0	0	0	0	0	0	0	0	0	0	0	0	0	0	0	0	0	0	0	0	0	0	0	0	0	0	0	0	0	0	0	0	0	0	0	0	0	0	0	0	0	0	0
hsa-mir-4735-5p	0	0	0	0	0	0	0	0	0	0	0	0	0	0	0	0	0	0	0	0	0	0	0	0	0	0	0	0	0	0	0	0	0	0	0	0	0	0	0	0	0	0	0	0	0	0	0	0	0
hsa-mir-4738-3p	0	0	0	0	0	0	0	0	0	0	0	0	0	0	0	0	0	0	0	0	2	0	6	0	0	0	0	0	0	0	3	0	0	0	0	0	0	0	0	0	0	0	0	0	0	0	0	0	0
hsa-mir-4739	0	0	0	0	0	0	0	0	0	0	0	0	0	0	0	0	0	0	0	0	0	0	0	0	0	0	0	0	0	0	0	0	0	0	0	0	0	0	7	0	0	0	0	0	0	0	0	0	0
hsa-mir-4741	0	0	0	0	0	0	0	0	0	0	0	0	0	0	0	0	0	0	0	0	0	0	0	0	0	0	0	0	0	0	2	0	0	0	0	0	0	0	0	0	0	0	0	0	0	0	0	0	0
hsa-mir-4742-3p	0	46	21	44	0	78	43	0	22	70	12	1	1	42	24	0	6	17	0	0	43	6	8	0	7	13	55	57	0	25	13	23	0	13	0	65	86	62	0	26	48	98	0	0	91	0	42	0	15
hsa-mir-4742-5p	0	0	0	0	0	0	0	0	0	0	0	0	0	0	0	0	0	0	0	0	0	0	0	0	0	0	0	0	0	4	0	0	0	0	0	0	0	0	0	9	0	11	0	0	0	0	0	0	0
hsa-mir-4743-5p	0	0	0	0	0	0	0	0	0	0	0	0	0	0	0	0	0	0	0	0	0	0	0	0	0	0	0	0	0	0	0	0	0	0	0	0	0	0	0	0	0	0	0	0	0	0	0	0	0
hsa-mir-4745-5p	0	0	0	0	0	0	0	0	0	0	0	0	0	2	0	0	0	0	0	0	0	0	0	0	0	0	0	0	0	0	0	0	0	0	0	0	0	0	0	0	0	10	0	0	0	0	0	0	0
hsa-mir-4746-5p	0	0	0	0	0	0	0	0	0	0	0	0	0	0	0	0	0	0	0	0	0	0	2	0	0	0	0	0	0	0	0	0	0	0	0	0	0	0	0	0	9	0	0	0	0	0	0	0	0
hsa-mir-4747-3p	0	0	0	0	0	0	0	0	0	0	0	0	0	0	0	0	0	0	0	0	0	0	0	0	0	0	0	0	0	0	0	0	0	0	0	0	0	0	0	0	0	6	0	0	0	0	0	0	0
hsa-mir-4747-5p	0	4	0	0	0	0	0	0	0	0	0	0	0	0	0	0	0	7	0	0	0	0	0	0	0	0	0	0	0	0	0	10	0	0	0	0	11	0	0	0	0	0	0	0	10	0	0	0	0
hsa-mir-4748	0	0	0	0	0	0	0	0	0	0	0	0	0	0	0	0	0	0	0	0	0	0	0	0	0	0	0	0	0	0	0	0	0	0	0	0	0	0	0	0	0	0	0	0	0	0	0	0	0
hsa-mir-4750-5p	0	0	0	0	0	0	0	0	13	0	0	0	0	0	0	0	0	0	19	0	0	0	0	0	0	0	47	0	0	0	0	0	0	0	0	0	0	0	0	0	0	7	11	0	7	0	0	0	0
hsa-mir-4752	0	0	0	0	0	0	0	0	0	0	0	0	0	0	0	0	0	0	0	0	0	0	0	0	0	0	0	0	18	0	0	0	0	0	0	0	0	0	0	0	0	0	0	0	0	0	0	0	0
hsa-mir-4753-3p	0	0	0	0	0	0	0	0	0	0	0	0	0	0	0	0	0	0	0	0	0	0	0	0	0	6	0	0	0	0	0	0	0	0	0	0	0	2	0	0	0	0	0	0	0	0	0	0	0
hsa-mir-4753-5p	0	0	0	0	0	0	0	0	0	0	0	0	0	0	0	0	0	0	0	0	0	0	0	0	0	0	0	0	0	0	0	0	0	0	0	0	0	0	0	0	0	0	0	0	0	0	0	0	0
hsa-mir-4754	0	6	0	0	0	0	0	0	0	0	0	0	0	0	0	0	0	0	0	0	0	0	0	0	0	0	0	0	0	0	0	0	0	0	0	0	0	0	0	0	0	0	0	0	0	0	0	0	0
hsa-mir-4755-3p	0	0	0	0	0	0	0	0	0	0	0	0	0	0	0	0	2	0	0	0	0	0	0	0	0	0	0	0	0	0	0	0	0	0	0	0	0	0	0	0	0	0	0	0	5	0	0	0	0
hsa-mir-4755-5p	0	0	0	0	0	0	0	0	0	0	0	0	0	0	0	0	0	0	0	0	0	0	0	0	0	0	0	0	0	0	0	0	0	0	0	0	0	0	0	0	0	0	0	0	0	0	0	0	0
hsa-mir-4758-3p	0	0	0	0	0	0	0	0	0	0	0	0	0	0	0	0	0	0	0	0	0	0	0	0	0	0	0	0	0	0	0	0	0	0	0	0	0	0	0	0	0	0	0	0	0	0	0	0	0
hsa-mir-4761-3p	0	0	0	0	0	0	0	0	0	0	0	0	0	0	0	0	0	0	0	0	0	0	0	0	0	0	0	0	0	0	0	0	0	0	0	0	0	0	0	0	0	0	0	0	0	0	0	0	0
hsa-mir-4762-3p	0	6	0	0	0	0	0	0	0	0	0	0	0	0	0	0	0	0	0	0	0	0	0	0	0	0	0	0	0	0	0	0	0	0	0	0	0	0	0	0	0	0	0	0	0	0	0	0	0
hsa-mir-4762-5p	0	0	0	0	0	0	0	0	0	0	0	0	0	0	0	0	0	0	0	0	0	0	0	0	0	0	0	0	0	0	0	0	0	0	0	0	0	0	13	0	0	0	0	0	0	0	0	0	0
hsa-mir-4765	0	0	0	0	0	0	0	0	0	0	0	0	0	0	0	0	0	0	0	0	0	0	0	0	0	0	0	0	0	0	0	0	0	0	0	0	0	0	0	0	0	0	0	0	0	0	0	0	0
hsa-mir-4766-3p	0	0	0	0	0	0	0	0	0	0	0	0	0	0	0	0	0	0	0	0	0	0	1	0	0	0	0	0	0	0	0	0	0	16	0	0	0	0	0	0	0	0	0	0	0	0	0	0	0
hsa-mir-4766-5p	0	0	0	0	0	0	0	0	0	0	0	0	0	0	0	0	3	12	0	0	0	2	1	0	0	0	0	0	0	0	0	0	0	0	0	0	0	0	0	0	0	0	0	0	4	0	0	0	0
hsa-mir-4767	0	0	0	0	0	0	0	0	0	0	0	0	0	0	0	0	0	0	0	0	0	0	0	0	0	0	0	0	0	0	0	0	0	0	0	0	0	0	0	0	0	0	0	0	0	0	0	0	0
hsa-mir-4769-5p	0	0	0	0	0	0	0	0	0	0	0	0	0	0	0	0	0	0	0	0	0	0	0	0	0	0	0	0	0	0	0	0	0	0	0	0	0	0	0	0	0	0	0	0	0	0	0	0	0
hsa-mir-4772-3p	37	6	0	24	0	0	25	0	6	0	0	0	0	5	31	0	0	0	0	0	13	16	69	0	9	8	0	26	0	17	20	14	0	10	0	0	0	32	0	12	0	0	13	0	12	0	0	0	22
hsa-mir-4772-5p	0	0	0	0	0	0	0	0	0	0	0	0	0	0	0	0	0	0	0	0	0	0	0	0	0	0	0	0	0	0	0	0	0	0	0	0	0	4	0	0	0	0	0	0	0	0	0	0	0
hsa-mir-4773	0	0	0	0	0	0	0	0	0	0	0	0	0	0	0	0	0	0	0	0	6	1	0	0	0	0	0	0	0	0	7	0	0	0	0	0	0	0	0	0	0	0	0	0	0	0	0	0	0
hsa-mir-4774-5p	0	0	0	0	0	0	0	0	9	0	0	0	0	0	0	0	0	0	0	0	0	0	0	0	0	0	0	0	0	0	0	0	0	0	0	0	0	0	0	0	0	0	0	0	0	0	0	0	0
hsa-mir-4775	10	0	0	0	0	0	0	0	0	0	0	0	0	0	0	0	3	0	0	0	2	7	3	0	0	15	0	0	0	5	0	3	0	10	0	0	0	18	0	0	4	0	0	0	7	18	0	0	0
hsa-mir-4779	0	0	0	0	0	0	0	0	0	0	0	0	0	0	0	0	0	0	0	0	0	0	0	0	0	0	0	0	0	3	0	0	0	0	0	0	0	0	0	0	0	0	0	0	0	0	0	0	0
hsa-mir-4781-3p	0	0	0	0	0	0	0	0	0	0	0	0	0	0	0	0	0	0	0	0	0	0	0	0	0	0	0	0	0	0	0	0	0	0	0	0	0	0	0	0	0	0	0	0	0	0	0	0	0
hsa-mir-4781-5p	0	2	0	0	0	0	0	0	0	0	0	0	0	0	0	0	0	0	0	0	0	0	0	0	0	0	0	0	0	0	0	0	0	0	0	0	0	0	0	0	0	0	0	0	3	0	0	0	0
hsa-mir-4785	0	2	0	0	0	0	0	0	0	0	0	0	0	0	0	0	3	0	0	0	2	0	3	0	0	0	0	0	0	3	1	12	0	0	0	0	0	4	0	0	0	0	0	0	0	0	0	0	0
hsa-mir-4786-5p	0	0	0	0	0	0	0	0	0	0	0	0	0	0	0	0	0	0	0	0	0	0	0	0	0	0	0	0	0	0	0	0	0	0	0	0	0	0	0	13	0	0	0	0	0	0	0	0	0
hsa-mir-4787-3p	0	0	0	0	0	0	0	0	0	0	0	0	0	0	0	0	0	0	0	0	0	0	0	0	0	0	0	0	0	0	0	0	0	9	0	0	0	0	0	0	0	0	0	0	0	0	0	0	0
hsa-mir-4795-3p	0	0	0	0	0	0	0	0	0	0	0	0	0	0	0	0	0	0	0	0	0	0	0	0	0	0	0	0	0	0	0	0	0	0	0	0	10	0	0	0	0	0	0	0	0	0	0	0	0
hsa-mir-4796-3p	0	0	0	0	0	0	0	0	0	0	0	0	0	0	0	0	0	0	0	0	0	0	0	0	0	0	0	0	0	0	0	0	0	0	0	0	8	0	0	0	0	0	0	0	0	0	0	0	0
hsa-mir-4796-5p	0	0	0	0	0	0	0	0	0	0	0	0	0	0	0	0	0	0	0	0	0	0	0	0	0	0	0	0	0	0	0	0	0	0	0	0	0	0	0	0	0	0	0	0	0	0	0	0	0
hsa-mir-4797-3p	0	0	0	0	0	0	0	0	0	0	0	0	0	0	0	0	0	0	0	0	0	0	0	0	0	0	0	0	0	0	0	0	0	0	0	0	0	0	0	0	0	0	0	0	0	0	0	0	0
hsa-mir-4798-3p	0	0	0	0	0	0	0	0	0	0	0	0	0	0	0	0	0	0	0	0	0	0	0	0	0	0	0	0	0	0	0	0	0	0	0	0	0	0	0	0	0	0	0	0	0	0	0	0	0
hsa-mir-4798-5p	0	0	0	0	0	0	0	0	0	0	0	0	0	0	0	0	0	0	0	0	0	0	0	0	0	0	0	0	0	0	0	0	0	0	0	0	0	0	0	0	0	0	0	0	0	0	0	0	0
hsa-mir-4799-5p	0	0	0	0	0	0	0	0	0	0	0	0	0	0	0	0	0	0	0	0	0	0	0	0	0	0	0	0	0	0	0	0	0	17	0	0	0	0	0	0	0	0	0	0	0	0	0	0	0
hsa-mir-4800-5p	0	4	0	0	0	0	0	0	0	0	0	0	0	0	0	0	0	0	0	0	0	0	0	0	0	0	0	0	0	0	6	0	0	0	0	0	0	0	0	8	0	0	0	0	0	0	0	0	0
hsa-mir-4802-5p	0	0	0	0	0	0	0	0	0	0	0	0	0	0	0	0	0	0	0	0	0	0	0	0	0	0	0	0	0	0	0	0	0	23	0	0	0	5	0	0	11	0	0	0	0	0	0	0	0
hsa-mir-4804-3p	0	0	0	0	0	0	0	0	0	0	0	0	0	0	0	0	0	0	0	0	0	0	1	0	0	0	0	0	0	0	0	0	0	0	0	0	0	0	0	0	0	0	0	0	0	0	0	0	0
hsa-mir-4804-5p	0	0	0	0	0	0	0	0	0	0	0	0	0	0	0	0	0	0	0	0	0	0	0	0	0	0	0	0	0	0	0	0	13	0	0	0	0	0	0	0	0	0	0	0	0	0	0	0	0
hsa-mir-483-3p	23	16	14	0	0	11	32	0	26	29	31	0	0	2	0	0	8	0	0	0	10	23	1	0	0	23	0	11	0	0	0	0	0	30	0	0	0	0	10	14	118	0	0	0	0	14	13	0	0
hsa-mir-483-5p	56	466	92	106	0	82	162	41	347	46	101	0	101	869	240	17	53	225	143	34	129	133	35	137	18	105	361	127	87	7	108	59	0	617	99	874	5	22	95	327	1252	234	115	185	156	73	0	470	36
hsa-mir-484	804	1267	498	1209	82	739	62	267	325	659	249	100	450	430	501	24	599	576	201	651	2020	1387	1720	301	127	719	403	904	432	1421	3520	658	1	694	0	689	2031	2372	995	2434	2667	234	136	196	1924	559	224	335	759
hsa-mir-485-3p	56	62	0	12	0	8	0	38	64	36	0	31	88	12	0	22	33	107	44	30	40	34	68	0	0	9	190	16	134	10	88	13	0	269	0	72	11	44	46	53	447	22	15	1	55	20	0	66	0
hsa-mir-485-5p	64	17	0	7	0	16	10	38	34	31	0	0	0	13	0	0	16	48	0	0	11	0	14	0	0	0	39	0	81	2	24	10	0	82	0	86	9	8	15	59	39	12	22	0	26	0	0	0	0
hsa-mir-486-3p	223	945	209	1125	69	288	96	137	200	551	148	104	420	298	421	97	221	259	195	216	1031	673	825	242	42	275	296	497	128	950	2833	690	12	304	22	378	1256	705	730	1347	1160	309	67	40	698	227	162	617	404
hsa-mir-486-5p	23637	80047	14750	102690	6118	32154	15092	19551	16515	54125	18251	3953	47366	30895	32413	7797	22471	28006	8670	21557	74787	51428	60774	19405	6361	30955	31281	47962	14981	63931	193278	56928	1742	46774	4273	34811	117762	65573	44879	98368	85970	22938	5945	6961	56101	28669	15403	73572	41589
hsa-mir-487a-3p	15	0	0	0	0	0	0	0	0	0	0	0	0	0	0	0	1	12	0	0	0	0	3	0	0	0	0	0	0	0	0	0	0	0	0	0	0	7	0	12	6	0	0	0	0	0	0	0	0
hsa-mir-487a-5p	0	0	0	0	0	0	48	0	0	0	0	0	0	0	0	0	0	0	0	0	0	0	0	0	0	0	0	0	38	0	0	0	0	0	0	0	0	0	0	0	9	0	0	0	0	0	0	0	0
hsa-mir-487b-3p	0	22	6	0	0	0	0	0	0	101	0	0	0	0	0	0	0	0	0	0	12	3	24	0	0	0	0	0	69	14	13	0	0	30	0	0	0	38	50	47	17	0	0	0	15	0	0	33	0
hsa-mir-487b-5p	0	0	0	0	0	0	0	0	0	0	0	0	0	0	0	0	0	0	0	0	0	0	0	0	0	0	0	0	0	3	0	0	0	0	0	0	0	2	0	0	0	0	0	0	4	0	0	0	0
hsa-mir-488-3p	0	0	0	0	0	0	0	0	0	0	0	0	0	0	0	0	0	0	0	0	0	0	0	0	0	0	0	0	0	0	2	0	0	0	0	0	0	0	0	0	0	1	0	0	0	0	0	0	0
hsa-mir-489-3p	0	0	3	0	0	0	0	0	0	0	0	0	0	0	0	0	0	0	0	0	0	0	0	0	0	0	0	0	0	0	0	0	0	8	0	0	9	0	0	0	12	0	0	0	0	0	0	0	0
hsa-mir-490-3p	0	0	11	3	0	0	0	0	0	0	0	0	0	0	0	0	0	0	0	0	0	0	0	0	0	0	0	0	0	0	5	0	0	0	0	0	0	0	0	0	0	0	0	0	0	0	0	0	0
hsa-mir-490-5p	0	0	0	0	0	0	0	0	0	37	0	0	0	0	0	0	0	0	0	0	0	0	0	0	0	0	0	0	0	0	0	0	0	0	0	0	0	0	0	0	0	0	0	0	0	0	0	0	0
hsa-mir-491-3p	0	0	0	0	0	0	0	0	0	0	0	0	0	0	0	0	0	13	0	0	0	0	0	0	0	0	0	0	0	0	0	0	0	0	0	0	0	4	0	0	2	0	0	0	0	0	0	0	0
hsa-mir-491-5p	8	9	12	20	0	0	0	0	15	89	40	0	27	35	43	0	0	40	22	0	11	12	42	0	5	0	0	14	0	29	7	12	0	17	0	0	0	41	0	23	63	0	0	0	26	0	16	35	30
hsa-mir-493-3p	15	25	0	8	0	0	0	34	0	22	0	0	0	7	0	0	11	24	13	0	8	1	38	0	0	0	8	0	151	14	14	11	0	16	0	0	0	10	0	67	13	0	49	0	36	0	0	0	0
hsa-mir-493-5p	95	15	11	0	0	9	0	0	4	0	22	0	0	18	20	0	9	64	0	107	23	8	28	0	0	14	0	7	253	8	31	10	20	73	0	45	25	34	11	97	63	0	0	0	24	0	29	0	0
hsa-mir-494-3p	29	20	9	0	0	10	91	0	0	0	24	0	0	0	0	0	13	8	0	23	19	18	19	0	0	11	0	0	139	12	42	4	0	48	0	0	21	14	12	47	32	0	0	0	9	0	0	0	0
hsa-mir-494-5p	0	0	0	0	0	0	0	0	0	0	0	0	0	0	0	0	0	0	0	0	0	0	0	0	0	0	0	0	0	0	0	0	0	19	0	0	0	0	0	0	0	0	0	0	0	0	0	0	0
hsa-mir-495-3p	4	4	0	0	0	11	0	0	0	0	22	0	0	6	0	0	0	0	0	0	4	0	25	0	0	14	0	0	95	12	17	0	0	29	0	0	7	17	0	21	24	0	0	41	17	0	0	0	0
hsa-mir-495-5p	0	7	0	0	0	0	0	0	0	0	0	0	0	0	0	0	0	0	0	0	0	0	0	0	0	0	0	0	60	2	1	0	0	11	0	0	0	0	0	0	0	0	0	0	4	0	0	0	0
hsa-mir-496	0	0	0	0	0	0	0	0	0	0	0	0	0	0	0	22	0	13	0	28	0	0	1	0	0	0	0	0	1	2	9	0	0	1	0	0	0	0	0	11	0	0	0	0	6	0	0	0	0
hsa-mir-497-3p	0	0	0	0	0	0	0	0	0	0	0	0	0	0	0	0	0	0	0	0	2	0	0	0	0	0	0	0	0	0	0	0	0	0	0	0	0	0	0	0	0	0	0	0	0	0	0	0	0
hsa-mir-497-5p	16	7	0	18	0	0	0	0	52	0	0	0	0	0	22	0	0	20	20	0	3	12	10	0	0	11	28	0	43	4	2	16	0	7	0	0	0	16	12	0	28	18	0	0	16	0	0	0	0
hsa-mir-4999-5p	0	0	0	0	0	0	0	0	0	0	0	0	0	0	0	0	0	0	0	0	0	0	0	0	0	0	0	0	0	0	0	0	0	0	0	0	0	0	0	0	0	0	0	0	0	0	0	0	0
hsa-mir-499a-5p	51	9	12	0	0	2	0	0	0	0	12	0	0	0	21	0	3	12	21	23	25	28	17	0	0	51	0	0	0	13	65	0	0	0	0	0	12	30	0	22	45	0	38	0	9	1	0	0	18
hsa-mir-499b-3p	0	0	0	0	0	0	0	0	0	0	0	0	0	0	0	0	0	0	0	0	0	0	0	0	0	0	0	0	0	0	2	0	0	0	0	0	0	0	0	0	0	0	2	0	0	0	0	0	0
hsa-mir-499b-5p	0	0	0	0	0	0	0	0	0	0	0	0	0	0	0	0	0	0	0	0	0	0	0	0	0	0	0	0	0	0	0	0	0	0	0	0	0	0	0	0	0	0	0	0	0	0	0	0	0
hsa-mir-5000-3p	0	0	0	9	0	0	0	0	0	0	0	0	0	0	0	0	1	0	0	0	0	0	0	0	0	0	0	0	0	0	0	0	0	0	0	0	0	0	0	0	0	0	0	0	0	0	0	0	0
hsa-mir-5001-3p	0	11	0	5	0	17	0	0	0	0	0	0	0	0	0	0	3	0	0	0	11	0	1	0	0	0	30	0	0	8	0	0	0	12	0	0	0	14	0	9	11	10	0	0	8	0	0	0	0
hsa-mir-5001-5p	0	6	0	0	0	0	0	0	0	0	0	0	0	0	0	0	0	0	0	0	0	0	0	0	0	0	0	0	0	0	0	0	0	0	0	0	0	0	0	0	0	0	0	0	0	0	0	0	0
hsa-mir-5003-3p	0	0	0	0	0	0	0	0	0	0	0	0	0	0	0	0	0	0	0	0	0	0	0	0	0	0	0	0	0	0	0	0	0	0	0	0	0	0	0	0	0	0	0	0	0	0	0	0	0
hsa-mir-5004-5p	0	0	0	0	0	0	0	0	0	0	0	0	0	0	0	0	0	6	0	0	0	0	0	0	0	0	0	0	0	0	0	0	0	0	0	0	0	0	0	0	11	0	0	0	0	0	0	0	0
hsa-mir-5006-3p	0	0	0	0	0	0	0	0	0	0	0	0	0	0	0	0	0	0	0	0	2	0	0	0	0	0	0	0	0	0	0	0	0	0	0	0	6	0	0	0	0	0	0	0	5	0	0	0	0
hsa-mir-5009-5p	0	4	0	0	0	5	0	0	0	0	0	0	0	8	0	0	0	0	0	0	0	0	3	0	0	0	0	0	0	4	8	0	0	29	0	0	0	4	0	10	0	2	0	0	4	0	0	0	0
hsa-mir-500a-3p	0	33	1	4	0	0	0	32	0	29	44	0	0	17	0	0	9	12	51	0	33	10	29	0	9	0	0	26	0	21	21	0	0	29	0	0	27	40	0	9	64	0	0	0	0	0	0	76	0
hsa-mir-500a-5p	0	3	15	0	15	0	0	0	0	4	0	0	29	0	0	0	0	9	0	0	14	0	18	0	0	0	3	0	0	47	12	10	0	16	0	0	12	24	0	0	0	0	0	0	7	0	0	0	0
hsa-mir-501-3p	27	52	12	63	0	0	0	0	46	111	31	0	30	73	71	21	22	42	24	0	68	61	58	0	17	34	18	53	42	66	219	11	0	85	0	135	54	39	19	161	133	9	0	0	47	25	54	8	0
hsa-mir-501-5p	0	0	1	0	0	0	0	0	0	0	0	0	0	9	25	0	7	12	0	0	7	0	2	0	0	0	18	21	0	7	0	8	0	0	0	0	0	10	0	12	34	0	0	0	27	0	0	0	0
hsa-mir-5010-3p	0	9	0	7	0	0	0	0	0	0	0	0	0	0	0	0	1	0	0	0	7	3	5	0	5	0	0	20	0	10	0	6	0	0	0	0	8	9	0	0	0	0	0	0	7	0	0	31	0
hsa-mir-5010-5p	0	5	0	0	0	0	0	0	16	0	0	0	0	8	0	0	3	17	0	0	4	3	1	0	0	0	43	0	0	11	0	0	0	0	0	0	14	5	0	0	8	20	0	0	12	11	0	0	0
hsa-mir-502-3p	0	25	24	35	0	0	0	1	22	0	9	0	0	39	55	0	7	11	0	33	51	28	66	0	0	19	78	44	49	80	70	30	0	49	0	39	48	57	21	42	111	42	0	0	39	13	0	20	0
hsa-mir-503-3p	0	0	0	0	0	0	0	0	0	0	0	0	0	0	0	0	0	0	0	0	0	0	0	0	0	0	0	0	0	0	8	0	0	0	0	0	0	2	0	0	0	0	0	0	0	0	0	0	0
hsa-mir-503-5p	87	91	9	45	19	13	66	25	0	73	12	1	21	17	40	37	44	36	21	80	57	15	29	31	6	128	46	32	37	28	81	43	0	9	0	42	84	57	18	165	108	15	51	0	43	31	49	0	27
hsa-mir-504-5p	0	0	0	0	0	0	0	0	0	0	0	0	0	8	0	0	0	0	0	0	6	0	1	0	0	0	0	0	0	0	7	0	0	0	0	0	0	4	0	18	0	0	0	0	7	0	0	0	0
hsa-mir-505-3p	37	5	16	0	0	0	0	0	0	0	65	12	0	0	18	0	9	43	0	21	9	19	39	0	0	14	47	52	31	25	31	0	0	71	0	0	5	40	35	61	119	5	0	0	7	1	0	35	0
hsa-mir-505-5p	17	49	15	26	7	27	0	34	82	34	0	0	0	83	7	34	12	104	51	58	39	19	38	40	0	25	99	41	42	82	38	14	0	74	1	71	98	44	0	78	87	24	16	43	76	94	0	85	16
hsa-mir-508-3p	0	0	0	0	0	0	0	0	0	0	0	0	0	4	0	0	0	0	0	0	0	0	0	0	0	0	0	0	0	0	0	0	0	0	0	0	0	0	0	0	10	8	0	0	0	13	0	0	0
hsa-mir-5088-5p	0	0	0	0	0	0	0	0	0	0	0	0	0	0	0	0	0	0	0	0	0	0	0	0	0	0	0	0	0	0	0	0	0	0	0	0	0	0	0	0	0	0	0	0	0	0	0	0	0
hsa-mir-509-3p	0	8	0	0	0	0	0	0	0	0	0	0	0	7	0	0	0	13	0	0	0	0	0	0	0	16	0	0	0	4	0	3	0	0	0	23	0	1	11	0	0	0	0	0	0	0	0	0	0
hsa-mir-5090	0	0	0	0	0	0	0	0	0	0	0	0	0	1	0	0	0	0	0	0	0	0	0	0	0	0	0	0	0	0	0	7	0	0	0	0	0	0	0	0	0	0	0	0	0	0	0	0	0
hsa-mir-5094	0	0	0	0	0	0	0	0	0	0	0	0	0	0	0	0	0	0	0	0	0	0	0	0	0	0	0	0	0	4	0	0	0	0	0	0	0	0	0	0	0	0	0	0	0	0	0	0	0
hsa-mir-5100	0	0	0	0	0	0	0	0	0	0	0	0	0	0	0	0	0	0	0	0	0	2	0	0	0	0	0	0	0	0	0	0	0	0	0	0	9	0	0	0	0	0	0	0	4	0	0	35	0
hsa-mir-511-5p	0	0	0	0	0	0	0	0	0	0	0	0	0	0	0	0	3	6	0	0	0	0	1	0	0	0	0	15	0	0	0	0	0	0	0	0	0	1	0	9	14	0	0	0	3	0	0	0	0
hsa-mir-512-3p	0	0	0	17	0	0	0	0	0	0	0	0	0	0	0	0	0	0	0	0	0	0	0	0	0	0	0	0	0	0	0	9	0	0	0	31	0	0	0	0	0	0	0	0	0	0	0	0	0
hsa-mir-513c-3p	0	0	0	0	0	0	0	0	0	0	0	0	0	0	0	0	0	0	0	0	0	0	0	0	0	0	0	0	0	0	0	0	0	0	0	0	0	0	0	0	0	0	0	0	0	0	0	0	0
hsa-mir-513c-5p	0	0	0	0	0	0	0	0	0	0	0	0	0	0	0	0	1	0	0	0	0	0	0	0	0	0	0	0	0	0	0	0	0	0	0	16	0	0	0	0	0	0	0	0	0	0	0	0	0
hsa-mir-514a-3p	0	0	0	0	0	0	0	0	0	0	0	0	0	0	0	0	0	0	0	0	3	0	0	0	0	0	0	0	0	0	9	4	0	0	0	0	0	0	0	0	8	0	0	0	0	0	0	0	0
hsa-mir-515-5p	0	0	0	0	0	0	0	0	0	0	0	0	0	0	0	0	0	0	0	0	0	0	0	0	0	0	0	0	0	0	0	0	0	0	0	0	0	0	0	0	0	0	0	0	4	0	0	0	0
hsa-mir-516a-5p	19	0	0	0	0	0	0	0	0	0	0	0	0	0	0	0	0	0	0	0	0	0	0	0	0	0	0	0	0	0	0	0	0	15	0	0	0	0	0	0	0	0	0	0	0	0	0	0	0
hsa-mir-516b-5p	0	0	0	0	0	0	0	0	0	0	0	0	0	0	0	0	0	0	0	0	0	0	0	0	0	0	0	0	0	0	0	0	0	0	0	0	0	0	0	0	0	0	0	0	0	0	0	0	0
hsa-mir-517a-3p	0	0	0	0	0	6	0	0	0	0	0	0	0	0	0	0	0	0	0	0	0	0	0	0	0	0	0	6	0	0	0	0	0	0	0	0	0	0	3	0	6	0	0	0	0	0	0	0	0
hsa-mir-517b-3p	0	0	0	0	0	11	0	0	0	0	0	0	0	0	0	0	0	0	0	0	0	0	0	0	0	0	0	5	0	0	0	0	0	0	0	0	0	0	9	0	3	0	0	0	0	0	0	0	0
hsa-mir-5187-5p	19	6	8	6	0	8	0	0	21	32	0	37	0	52	0	0	5	31	0	0	5	6	5	98	0	0	48	28	38	14	0	5	0	21	0	26	26	7	20	24	6	12	24	0	15	0	25	0	0
hsa-mir-5188	0	0	0	0	0	0	0	0	0	0	0	0	0	0	0	0	0	0	0	0	0	2	0	0	0	0	0	0	0	0	0	0	0	0	0	0	0	0	0	0	0	0	0	0	0	0	0	0	0
hsa-mir-5189-3p	0	0	0	10	0	0	0	0	0	0	0	55	0	4	0	0	0	0	0	0	0	0	3	0	0	0	0	0	0	12	0	0	0	17	0	0	8	2	0	0	11	0	0	0	15	0	0	1	0
hsa-mir-5189-5p	0	0	18	0	0	6	0	0	30	0	0	0	0	11	0	0	0	0	0	0	1	0	0	0	0	0	0	0	0	6	0	0	0	22	0	0	16	3	0	5	0	14	0	0	14	0	0	0	0
hsa-mir-518a-3p	0	0	0	0	0	0	0	0	0	0	0	0	0	0	0	0	0	0	0	0	0	0	0	0	0	0	0	0	0	0	0	0	0	0	0	0	0	0	0	0	0	0	0	0	0	0	0	0	0
hsa-mir-518b	0	3	0	0	0	0	0	0	0	0	0	0	0	0	0	0	0	0	0	0	0	1	0	0	0	0	0	0	0	3	0	0	0	0	0	0	8	0	0	0	0	0	0	42	0	0	0	0	0
hsa-mir-518c-3p	0	7	0	0	0	0	0	0	0	0	0	0	0	0	0	0	0	0	0	0	0	0	0	0	0	0	0	0	0	0	0	0	0	0	0	0	0	0	0	0	0	0	0	0	0	0	0	0	0
hsa-mir-518e-3p	0	0	0	0	0	0	0	0	0	0	0	0	0	0	0	0	0	0	0	0	0	0	0	0	0	0	0	0	0	0	0	0	0	0	0	0	0	0	0	0	0	0	0	0	0	0	0	0	0
hsa-mir-518e-5p	0	0	0	0	0	0	0	0	0	0	0	0	0	0	0	0	0	0	0	0	0	0	0	0	0	0	0	0	0	0	0	0	0	0	0	0	0	0	0	0	0	0	0	0	0	0	0	0	0
hsa-mir-518f-3p	0	0	0	0	0	0	0	0	0	0	0	0	0	0	0	0	0	0	0	0	0	0	0	0	0	0	0	0	0	0	0	0	0	0	0	25	0	0	0	0	0	0	0	0	0	0	0	0	0
hsa-mir-5192	0	0	0	0	0	0	0	0	0	0	0	0	0	0	0	0	0	0	0	0	0	0	0	0	0	0	30	0	0	0	0	0	0	0	0	0	0	4	0	0	0	0	0	0	0	0	0	0	0
hsa-mir-5193	0	17	0	0	0	0	0	0	18	0	0	0	0	0	20	0	1	0	0	0	0	3	0	0	0	0	1	0	0	0	4	0	0	21	0	0	0	2	0	29	0	0	0	0	0	0	0	0	0
hsa-mir-5194	0	0	0	0	0	0	0	0	0	0	0	0	1	2	0	0	0	0	0	0	0	0	0	0	0	0	0	0	0	0	0	0	0	0	0	0	0	3	0	0	0	0	0	0	0	0	0	0	0
hsa-mir-519a-5p	0	0	0	0	0	0	0	0	0	0	0	0	0	0	0	0	0	0	0	0	0	0	0	0	0	0	0	0	0	0	0	0	0	0	0	0	0	0	0	0	0	0	0	0	0	0	0	0	0
hsa-mir-519b-5p	0	0	0	0	0	0	0	0	0	0	0	0	0	0	0	0	0	0	0	0	0	0	0	0	0	0	0	0	0	0	0	0	0	0	0	0	0	0	0	0	0	0	0	0	0	0	0	0	0
hsa-mir-519c-3p	0	0	0	0	0	0	0	0	0	0	0	0	0	0	0	0	0	0	0	0	0	0	0	0	0	0	0	0	0	0	0	0	0	0	0	0	0	0	21	0	0	0	0	0	0	0	0	0	0
hsa-mir-519c-5p	0	0	0	0	0	0	0	0	0	0	0	0	0	0	0	0	0	0	0	0	0	0	0	0	0	0	0	0	0	0	0	0	0	0	0	0	0	0	0	0	0	0	0	0	0	0	0	0	0
hsa-mir-519d-3p	0	0	0	0	0	0	0	0	0	0	0	0	0	0	0	0	0	0	0	0	0	0	0	0	0	0	0	0	0	0	0	0	0	0	0	0	0	0	0	0	0	0	0	0	0	0	0	0	0
hsa-mir-520a-3p	0	0	9	0	0	0	0	0	0	0	0	0	0	0	0	0	0	0	0	0	0	0	0	0	0	0	0	0	0	3	0	0	0	0	0	0	0	0	0	0	0	0	0	0	0	0	0	0	0
hsa-mir-520f-5p	0	0	0	0	0	0	0	0	0	0	0	0	0	0	0	0	0	0	0	0	0	0	0	0	0	0	0	0	0	0	2	0	0	0	0	0	0	0	0	0	0	0	0	0	0	0	0	0	0
hsa-mir-520g-3p	0	0	0	0	0	0	0	0	0	0	0	0	0	0	0	0	0	0	0	0	0	0	0	0	0	0	0	0	0	0	0	0	0	0	0	0	0	0	0	0	0	0	0	0	0	0	0	0	0
hsa-mir-520h	0	0	0	0	0	0	0	0	0	0	0	0	0	0	0	0	0	0	0	0	0	0	0	0	0	0	0	0	0	0	0	0	0	0	0	0	0	0	0	0	0	0	0	0	0	0	0	0	0
hsa-mir-521	0	0	0	0	0	0	0	0	0	0	0	0	0	0	0	0	0	0	0	0	0	0	0	0	0	0	0	0	0	0	0	0	0	0	0	0	0	0	0	0	0	0	0	0	0	0	0	0	0
hsa-mir-522-3p	0	0	0	0	0	0	0	0	0	0	0	0	0	0	0	0	0	0	0	0	0	0	0	0	0	0	0	0	0	0	0	0	0	0	0	0	0	0	0	0	0	0	0	0	0	0	0	0	0
hsa-mir-522-5p	0	0	0	0	0	0	0	0	0	0	0	0	0	0	0	0	0	0	0	0	0	0	0	0	0	0	0	0	0	0	0	0	0	0	0	0	0	0	0	0	0	0	0	0	0	0	0	0	0
hsa-mir-523-5p	0	0	0	0	0	0	0	0	0	0	0	0	0	0	0	0	0	0	0	0	0	0	0	0	0	0	0	0	0	0	0	0	0	0	0	0	0	0	0	0	0	0	0	0	0	0	0	0	0
hsa-mir-526a-3p	0	0	6	0	0	0	0	0	0	0	0	0	0	0	0	0	0	0	0	0	0	0	0	0	0	0	0	0	0	0	0	0	0	0	0	0	0	0	0	0	0	0	0	0	5	0	0	0	0
hsa-mir-526b-3p	0	0	0	0	0	0	0	0	0	0	0	0	0	0	0	0	0	0	0	0	0	0	0	0	0	0	0	0	0	0	0	0	0	0	0	0	0	0	0	0	0	0	0	0	0	0	0	0	0
hsa-mir-526b-5p	0	0	0	0	0	0	0	0	0	0	0	0	0	0	0	0	0	0	0	0	0	0	0	0	0	0	0	0	0	0	0	0	0	0	0	0	10	0	0	0	0	0	0	0	0	0	0	0	0
hsa-mir-532-3p	0	60	26	0	0	32	0	0	45	0	0	0	18	7	1	0	27	1	122	23	51	42	55	0	5	29	49	5	78	57	264	76	0	66	0	85	69	25	12	84	205	6	0	0	25	0	0	25	25
hsa-mir-532-5p	44	160	96	192	45	62	164	41	149	128	104	0	60	98	30	24	41	41	139	186	138	93	276	144	32	107	224	190	0	287	375	155	62	112	129	46	225	285	131	155	450	47	41	56	67	59	55	93	29
hsa-mir-539-3p	63	0	0	0	0	0	0	0	0	0	0	0	0	0	0	0	0	0	0	0	13	0	0	0	0	37	0	0	0	0	0	0	0	0	0	13	0	4	0	24	34	0	0	0	0	0	0	0	0
hsa-mir-539-5p	0	0	0	0	0	0	0	0	0	0	0	0	0	0	0	0	0	0	0	0	0	0	0	0	0	0	0	0	0	0	0	0	0	0	0	0	0	0	0	0	0	0	0	0	0	0	0	0	0
hsa-mir-541-3p	0	0	0	0	0	0	0	0	0	0	0	0	0	0	0	0	0	0	0	0	0	0	0	0	0	0	0	0	0	0	0	0	0	0	0	0	0	0	0	0	0	0	0	0	0	0	0	0	0
hsa-mir-542-3p	7	31	33	57	12	14	0	0	58	0	30	0	0	4	0	0	3	53	0	0	20	2	70	0	14	96	32	0	0	6	63	45	36	17	1	26	0	66	18	88	117	16	0	41	39	50	29	0	0
hsa-mir-542-5p	0	11	17	6	0	0	0	0	2	85	0	0	37	0	0	26	0	5	0	0	8	1	34	0	0	12	0	0	0	6	26	0	0	12	0	0	25	14	7	27	61	0	0	42	34	0	0	0	0
hsa-mir-543	9	34	7	0	0	0	0	0	0	62	0	0	0	14	0	0	2	26	10	0	10	5	15	0	0	8	0	0	0	9	15	6	0	29	0	0	8	14	0	28	34	0	0	0	13	0	0	0	0
hsa-mir-544a	0	0	0	0	0	0	0	0	0	0	0	0	0	0	0	0	0	0	0	0	3	0	2	0	0	0	0	0	0	0	0	0	0	0	0	0	0	0	0	0	0	0	0	0	0	0	0	0	0
hsa-mir-545-3p	0	0	0	6	0	0	0	0	15	0	0	0	0	0	0	0	0	10	0	0	7	0	18	0	0	10	0	0	0	7	0	0	0	0	0	21	11	15	0	2	15	0	0	0	0	0	0	0	0
hsa-mir-545-5p	0	0	8	0	3	12	0	0	19	58	0	0	0	0	0	0	2	0	0	31	15	5	15	0	0	0	0	0	0	10	0	0	0	16	0	0	20	21	0	28	15	12	0	0	3	0	0	0	0
hsa-mir-548a-3p	80	0	0	0	0	0	0	0	0	0	14	0	0	8	34	0	3	0	13	0	5	15	9	0	0	50	0	0	56	0	4	0	0	42	0	24	0	55	0	18	10	0	0	0	38	0	0	0	0
hsa-mir-548a-5p	0	0	0	0	0	0	0	0	0	0	0	0	0	0	0	0	3	0	0	0	0	3	0	0	0	0	0	0	0	0	0	0	0	0	0	0	0	0	0	0	0	0	3	0	3	0	0	0	0
hsa-mir-548aa	0	3	6	16	0	0	0	0	0	0	2	0	0	0	10	0	1	7	0	28	6	8	9	0	0	8	0	9	0	11	13	7	0	0	0	0	6	25	0	0	5	0	0	0	5	0	0	0	0
hsa-mir-548ab	8	0	2	0	0	14	0	0	0	0	0	0	0	0	24	0	0	9	0	0	3	0	3	0	0	2	0	0	0	2	0	0	0	0	0	0	0	0	0	0	17	0	0	0	2	0	0	0	0
hsa-mir-548ac	0	0	0	0	0	0	0	0	0	0	0	0	0	0	0	0	0	0	0	0	1	2	0	0	0	0	0	0	0	4	0	0	0	0	0	0	6	5	13	0	0	0	0	0	0	0	0	0	0
hsa-mir-548ad-3p	0	0	0	0	0	0	0	0	0	0	0	0	0	0	0	0	0	0	0	0	0	0	0	0	0	0	0	0	0	0	0	0	0	0	0	0	0	7	0	0	0	0	0	0	0	0	0	0	0
hsa-mir-548ad-5p	0	10	3	18	0	4	0	0	3	0	0	0	6	5	7	6	1	0	0	9	18	0	4	0	0	15	0	14	0	11	9	0	0	6	0	0	34	29	0	4	9	6	0	0	13	0	0	12	0
hsa-mir-548ae-3p	0	0	0	0	0	0	0	0	0	0	0	0	0	0	0	0	0	0	0	0	6	0	3	0	0	0	0	0	0	0	0	8	0	0	0	0	0	1	0	0	0	0	0	0	0	0	0	0	0
hsa-mir-548ae-5p	0	11	5	13	0	6	0	0	8	0	0	0	6	6	8	9	5	0	0	12	19	3	7	0	0	10	0	11	0	16	8	0	0	1	0	0	27	32	0	5	10	8	0	0	10	0	0	12	0
hsa-mir-548ag	0	5	0	0	0	0	0	0	0	20	0	0	0	0	0	0	0	0	0	0	0	3	0	0	0	0	0	0	0	0	9	0	0	22	0	0	0	1	0	0	0	0	0	0	0	0	0	0	0
hsa-mir-548ah-3p	0	0	0	1	0	0	0	0	0	0	0	0	0	0	0	0	0	0	3	0	6	0	0	0	0	0	0	0	0	0	0	0	0	0	0	3	0	0	0	0	0	0	0	0	0	0	0	0	0
hsa-mir-548aj-3p	0	0	0	0	0	0	0	0	0	0	0	0	0	0	0	0	0	0	0	0	0	0	0	0	0	0	0	0	0	0	0	0	0	0	0	0	0	0	0	0	0	0	0	0	0	0	0	0	0
hsa-mir-548aj-5p	0	0	4	0	2	0	0	0	0	0	3	0	0	2	0	0	0	1	0	0	3	0	2	10	0	0	0	0	0	1	3	0	0	0	0	6	1	0	1	3	1	0	0	0	0	0	0	0	0
hsa-mir-548ak	0	6	0	0	0	0	0	0	0	0	7	0	18	0	0	0	0	0	0	0	7	0	2	0	0	4	0	0	0	0	0	13	0	0	0	0	15	9	0	0	0	0	0	0	0	0	0	0	0
hsa-mir-548al	0	0	0	2	0	0	0	0	0	0	2	0	0	0	0	0	0	0	0	0	0	0	0	0	0	0	0	0	0	0	0	0	0	0	0	0	0	0	0	0	2	0	0	0	0	0	0	0	0
hsa-mir-548am-3p	0	0	0	0	0	0	0	0	0	0	0	0	0	7	0	0	0	0	8	0	6	0	0	0	0	0	0	0	0	0	0	0	0	0	0	2	0	1	0	0	0	0	0	0	0	0	0	0	0
hsa-mir-548am-5p	13	4	5	5	3	7	0	0	7	0	1	0	26	2	6	0	0	2	5	28	7	5	11	0	0	19	0	3	0	17	3	3	0	0	0	0	8	15	1	21	2	0	7	0	9	0	0	0	0
hsa-mir-548ao-3p	0	0	0	0	0	0	0	0	0	0	0	0	0	0	0	0	0	0	0	0	0	0	0	0	0	0	0	0	0	0	0	0	0	0	0	0	0	0	0	0	7	0	0	0	0	0	0	0	0
hsa-mir-548aq-3p	0	2	8	5	4	0	0	0	0	0	13	0	24	2	0	0	2	7	0	29	19	1	25	27	0	12	0	0	0	2	16	0	0	0	0	33	4	16	22	15	13	0	0	0	8	0	0	0	0
hsa-mir-548aq-5p	0	0	0	0	0	0	0	0	0	0	0	0	0	0	0	0	0	0	0	0	0	0	1	0	0	0	0	0	0	0	0	0	0	0	0	0	0	8	0	0	0	0	0	0	0	0	0	0	0
hsa-mir-548ar-3p	0	0	0	0	0	0	0	0	0	0	0	0	0	0	0	0	0	0	0	0	0	4	1	0	0	0	0	0	0	0	0	0	0	0	0	26	0	0	0	11	0	0	0	0	0	0	0	0	0
hsa-mir-548ar-5p	0	0	0	0	0	2	0	0	0	0	0	0	0	0	0	0	0	0	0	0	1	2	2	0	0	0	0	0	0	1	3	0	0	0	0	0	0	1	0	2	0	0	0	0	0	0	0	0	1
hsa-mir-548as-3p	0	0	0	0	0	0	0	0	0	0	0	0	0	0	0	0	0	0	0	0	0	0	4	0	0	0	0	0	0	0	0	0	0	0	0	0	0	2	0	0	0	0	0	0	0	0	0	0	0
hsa-mir-548as-5p	0	8	0	0	0	0	0	0	0	0	0	0	0	0	0	0	0	0	0	0	0	0	3	0	0	18	0	0	0	0	0	0	0	0	0	0	0	0	0	0	0	0	0	0	0	0	0	0	0
hsa-mir-548at-3p	0	0	0	0	0	0	0	0	0	0	0	0	0	0	0	0	0	0	0	0	0	0	0	0	0	0	0	0	0	0	2	0	0	0	0	0	0	0	0	0	0	0	0	0	0	0	0	0	0
hsa-mir-548at-5p	0	5	0	1	0	13	0	0	21	0	0	0	41	7	23	0	1	0	0	0	12	0	5	0	0	0	0	1	0	19	7	0	0	0	0	0	12	19	0	0	0	0	0	57	14	0	0	0	0
hsa-mir-548au-5p	9	0	1	2	0	0	0	0	6	0	2	0	2	0	5	0	0	3	0	12	3	3	10	0	0	4	0	4	0	4	1	3	0	0	0	0	5	8	0	7	4	0	0	0	2	0	0	0	0
hsa-mir-548aw	0	0	0	0	0	0	0	0	0	0	0	0	0	0	0	0	0	0	0	0	0	0	0	0	0	0	0	0	0	0	0	0	0	0	0	0	0	0	0	0	0	0	0	0	0	0	0	0	0
hsa-mir-548ax	0	0	0	0	0	0	0	0	1	0	0	0	0	11	0	0	0	0	0	28	1	3	6	0	0	0	25	0	35	0	11	0	0	0	0	0	0	24	0	19	0	0	0	0	9	0	0	0	0
hsa-mir-548ay-3p	0	0	0	0	0	0	0	0	0	0	0	0	0	0	0	0	0	0	0	0	1	0	2	0	0	0	0	0	0	0	0	0	0	0	0	0	8	0	0	0	0	0	0	0	5	0	0	0	0
hsa-mir-548ay-5p	0	16	4	13	0	5	0	0	3	22	0	0	7	3	14	7	2	7	0	10	12	2	11	5	0	15	0	21	0	11	18	0	0	21	0	0	19	38	1	1	6	5	0	0	16	0	0	14	0
hsa-mir-548az-5p	13	2	0	2	0	1	0	0	0	0	0	0	0	20	0	19	0	2	0	10	12	0	4	3	0	24	0	4	0	5	0	12	0	0	0	0	6	13	0	15	32	10	0	0	2	0	0	0	0
hsa-mir-548b-3p	0	5	5	0	0	0	0	0	0	0	0	0	0	19	0	0	0	0	0	0	2	0	3	0	0	20	0	0	0	0	0	0	0	17	0	0	0	1	0	0	9	0	0	0	0	0	0	0	0
hsa-mir-548b-5p	0	0	0	0	0	0	0	0	0	0	0	0	0	0	0	0	0	0	0	0	0	0	0	0	0	0	0	0	0	5	3	0	0	0	0	0	0	0	0	0	1	0	0	0	4	0	0	0	0
hsa-mir-548ba	0	0	0	0	0	0	0	0	0	0	0	0	0	0	0	0	0	0	0	0	0	0	0	0	0	0	0	0	0	0	0	0	0	0	0	0	0	0	0	0	0	0	0	0	0	0	0	0	0
hsa-mir-548bb-3p	0	0	0	0	0	0	0	0	0	0	0	0	0	0	0	0	0	0	0	0	0	0	0	0	0	0	0	0	0	0	0	0	0	0	0	0	0	0	0	0	0	0	0	0	0	0	0	0	0
hsa-mir-548bb-5p	0	0	0	0	0	0	0	0	0	0	0	0	0	0	0	0	0	0	0	0	0	0	0	0	0	0	0	0	0	0	0	0	0	0	0	0	0	0	0	0	0	0	0	0	0	0	0	0	0
hsa-mir-548bc	0	0	0	0	0	0	0	35	0	0	0	0	0	0	0	0	0	0	0	0	5	0	1	0	0	0	0	1	0	1	0	0	0	0	0	0	6	2	2	0	0	0	0	0	0	0	0	0	0
hsa-mir-548c-3p	0	0	2	0	0	10	0	0	0	0	0	0	0	0	0	0	0	0	0	0	2	0	3	0	0	0	0	0	0	5	0	0	0	0	0	0	0	12	0	0	11	0	0	0	21	0	0	0	0
hsa-mir-548c-5p	15	3	8	7	1	4	0	0	6	0	3	0	19	6	3	0	1	1	0	14	0	5	5	0	0	5	0	5	0	10	3	3	0	0	0	0	4	16	0	12	2	0	2	0	4	0	0	0	0
hsa-mir-548d-3p	0	0	0	0	0	0	0	0	0	0	0	0	0	0	0	0	0	0	0	0	0	3	2	0	0	0	0	0	0	3	0	0	0	0	0	0	14	1	0	0	0	0	0	0	0	0	0	0	0
hsa-mir-548d-5p	32	18	12	18	6	5	0	0	44	42	0	0	37	13	34	10	1	4	0	39	21	15	24	4	0	37	38	18	0	30	13	0	18	27	0	0	50	74	13	21	10	6	0	0	34	0	0	7	0
hsa-mir-548e-3p	0	5	6	0	0	0	0	41	0	42	18	0	0	3	0	0	7	0	0	0	8	4	27	0	0	13	29	23	0	9	3	16	0	0	0	62	0	45	18	5	38	0	0	0	30	0	0	0	0
hsa-mir-548e-5p	0	1	0	0	0	23	0	0	0	0	0	0	0	3	0	0	0	0	14	0	1	9	12	0	0	13	0	0	0	6	15	0	0	0	0	0	12	1	0	16	11	5	0	0	0	0	0	0	0
hsa-mir-548f-5p	0	2	0	0	0	0	0	13	0	0	0	0	0	0	0	0	0	0	0	0	2	0	1	0	0	0	0	0	0	7	0	0	0	0	0	0	15	10	0	8	0	0	0	0	0	0	0	0	0
hsa-mir-548g-5p	0	0	3	1	0	0	0	0	0	0	1	0	0	0	0	0	1	0	0	0	1	0	6	5	0	0	0	0	0	3	3	0	0	0	0	4	0	3	3	3	5	0	0	0	1	0	0	0	0
hsa-mir-548h-3p	11	5	8	11	6	3	8	11	0	0	0	0	0	8	0	0	7	2	25	14	14	12	22	6	0	6	0	8	41	16	13	5	0	0	0	0	3	41	5	41	27	4	0	0	9	11	0	0	0
hsa-mir-548h-5p	0	0	0	0	0	0	0	0	0	0	0	0	0	5	0	0	1	0	0	0	0	0	0	0	0	1	0	0	0	4	1	0	0	0	0	0	0	3	0	0	0	0	0	0	0	0	0	0	3
hsa-mir-548i	0	0	0	0	0	0	0	0	0	0	0	0	0	0	0	0	0	0	0	0	0	0	0	0	0	0	0	0	1	0	0	0	0	0	0	0	0	0	0	0	0	0	0	0	0	0	0	0	0
hsa-mir-548j-3p	5	0	0	0	0	0	0	0	0	0	0	0	0	0	0	0	0	0	0	0	2	0	0	0	0	0	0	0	0	0	0	0	0	0	0	0	0	6	0	11	0	0	0	0	0	0	0	0	0
hsa-mir-548j-5p	98	18	58	0	0	40	0	1	38	81	29	0	1	40	0	21	2	62	0	44	32	30	38	0	0	36	32	4	106	16	16	11	0	65	0	0	31	69	54	43	41	31	39	30	51	9	26	42	0
hsa-mir-548k	35	4	0	0	0	0	0	0	0	0	39	0	0	12	0	0	0	22	0	29	24	11	12	0	0	0	59	0	52	15	17	0	0	15	0	0	13	21	16	0	9	7	0	0	27	0	0	0	0
hsa-mir-548l	20	1	4	0	0	0	0	0	0	0	24	0	0	9	0	0	1	0	0	40	11	5	10	0	0	0	0	0	0	3	12	3	0	0	0	19	3	15	25	2	0	0	16	0	9	14	0	30	0
hsa-mir-548m	0	0	0	0	0	0	0	0	0	0	0	0	0	0	0	0	0	0	0	0	0	0	0	0	0	0	0	0	0	0	0	0	0	0	0	0	0	0	0	0	0	0	0	0	0	0	0	0	0
hsa-mir-548n	7	2	0	4	0	3	0	0	0	0	0	0	0	0	0	0	0	2	0	13	5	1	13	17	0	16	0	9	0	1	0	6	0	0	0	0	0	30	5	0	10	0	0	0	2	0	0	0	0
hsa-mir-548o-3p	0	0	0	10	1	17	0	0	0	0	0	0	0	0	0	0	4	0	0	0	0	4	1	0	0	15	0	0	0	9	0	0	0	0	0	0	5	6	20	12	9	0	0	0	2	0	0	0	0
hsa-mir-548o-5p	11	4	0	0	2	0	0	0	8	0	0	0	15	2	6	0	0	5	3	15	2	5	7	0	0	6	0	9	0	8	5	7	0	0	0	0	10	12	0	19	0	0	5	0	6	0	0	0	0
hsa-mir-548q	0	14	0	0	0	0	0	0	0	0	0	0	0	0	0	0	0	0	0	0	1	0	1	0	0	0	0	0	0	5	3	6	0	0	0	0	0	6	0	17	4	17	0	0	1	0	0	0	0
hsa-mir-548t-3p	0	6	6	10	0	0	0	0	0	0	2	0	0	0	7	0	2	11	0	35	13	9	13	0	0	8	0	12	0	15	10	4	0	0	0	0	8	26	0	0	2	0	0	0	6	0	0	0	0
hsa-mir-548t-5p	0	0	0	0	0	0	0	0	0	0	0	0	0	0	0	0	0	0	0	0	0	0	0	0	0	0	0	0	0	3	0	0	0	0	0	0	0	0	0	0	0	0	0	0	0	0	0	0	0
hsa-mir-548u	36	0	3	0	0	0	0	0	0	36	0	0	0	0	0	0	0	0	0	0	0	2	0	0	0	0	0	0	0	0	0	0	0	0	0	0	0	0	0	6	0	0	0	0	0	0	0	0	0
hsa-mir-548w	20	5	6	0	0	0	0	0	0	0	0	0	0	0	0	0	10	0	0	0	2	2	11	0	0	0	0	0	0	6	4	0	0	0	0	0	8	24	0	0	16	0	12	0	0	0	0	0	0
hsa-mir-548x-5p	0	0	5	0	1	0	0	0	0	0	2	0	0	0	0	0	0	1	0	0	0	0	3	6	0	0	0	0	0	1	2	0	0	0	0	6	1	2	3	1	4	0	0	0	0	0	0	0	0
hsa-mir-548y	0	0	0	0	0	0	0	0	0	0	0	0	0	0	0	0	0	0	0	0	0	0	0	0	0	0	0	0	0	0	0	0	0	0	0	0	0	2	0	0	0	0	0	0	0	0	0	0	0
hsa-mir-548z	8	8	7	6	5	2	12	19	0	0	0	0	0	7	0	1	3	2	24	17	6	6	14	3	0	7	0	5	52	17	9	8	0	0	0	0	5	27	5	45	35	3	0	0	7	7	0	0	0
hsa-mir-549a-5p	0	0	0	0	0	0	0	0	0	0	0	0	0	0	0	0	0	0	0	0	0	0	0	0	0	0	0	0	0	0	0	0	0	0	0	0	0	0	0	0	0	0	0	0	0	0	0	0	0
hsa-mir-550a-3-5p	0	0	0	0	0	0	0	0	0	0	0	0	0	0	0	0	0	0	0	0	2	0	4	0	0	0	0	0	0	0	0	0	0	0	0	0	0	0	0	0	0	0	0	0	0	0	0	0	0
hsa-mir-550a-3p	0	2	0	0	0	0	0	0	0	0	0	0	0	0	0	0	3	0	0	0	12	8	14	0	0	10	0	8	0	33	1	15	0	14	0	0	10	7	11	0	0	0	0	0	0	0	20	0	0
hsa-mir-550a-5p	0	18	0	14	0	0	0	0	0	0	0	0	0	0	0	0	0	0	0	0	1	6	9	0	0	0	0	0	0	7	12	0	0	0	0	0	13	4	0	0	0	0	0	0	9	0	0	0	0
hsa-mir-550b-2-5p	0	1	0	0	0	0	0	0	0	0	0	0	0	0	0	0	1	0	0	0	6	2	4	0	0	6	0	8	0	12	1	3	0	3	0	0	1	6	2	0	0	0	0	0	0	0	12	0	1
hsa-mir-551a	0	9	4	0	0	0	0	0	0	0	0	0	0	0	0	0	0	0	0	0	5	11	29	0	0	12	0	0	0	1	18	0	0	0	0	14	9	1	0	0	13	0	0	0	0	0	0	39	0
hsa-mir-551b-3p	0	0	0	0	0	0	0	0	0	0	0	0	0	0	0	0	0	0	0	0	4	0	0	0	0	13	0	0	0	0	0	0	0	0	0	0	0	0	0	0	0	0	0	0	0	0	0	0	0
hsa-mir-551b-5p	0	0	0	0	0	0	0	0	0	0	0	0	0	0	0	0	0	0	0	0	5	0	0	0	0	0	0	0	0	0	0	0	0	0	0	0	0	0	0	0	0	0	0	0	0	0	0	0	0
hsa-mir-552-3p	0	0	0	0	0	0	0	0	0	0	0	0	0	0	0	0	0	0	0	0	0	0	0	0	0	0	0	0	0	0	0	0	0	0	0	0	0	0	0	0	0	0	0	0	0	0	0	0	0
hsa-mir-556-3p	0	14	20	0	10	2	0	0	21	0	21	0	25	3	29	0	0	14	0	0	9	17	12	0	0	0	0	20	0	10	2	0	0	0	0	0	9	9	0	28	8	6	0	0	25	0	49	0	0
hsa-mir-556-5p	0	2	0	0	0	0	44	0	0	0	0	0	0	0	0	0	0	0	0	0	0	2	0	0	0	0	0	0	0	7	0	0	0	0	0	0	0	7	0	0	0	0	0	0	0	0	0	38	0
hsa-mir-5581-3p	0	0	0	0	0	0	0	0	0	0	0	0	0	0	0	0	0	0	0	0	0	0	0	0	0	0	0	0	0	3	0	0	0	0	0	0	0	0	3	2	0	0	0	0	0	0	0	0	21
hsa-mir-5582-5p	0	0	0	0	0	0	0	0	0	0	0	0	0	0	9	0	0	0	0	0	0	0	0	0	0	0	0	0	0	3	0	0	0	0	0	0	0	0	0	0	0	0	0	0	4	0	0	0	0
hsa-mir-5583-3p	0	0	0	0	0	0	0	0	0	0	0	0	0	6	0	0	0	4	0	0	0	0	0	0	0	0	0	0	0	0	0	0	0	0	0	18	0	2	2	0	0	0	0	0	0	13	0	0	0
hsa-mir-5584-5p	0	3	0	0	0	0	0	0	0	0	0	0	0	0	0	0	0	13	0	0	0	0	0	0	0	0	0	0	0	0	0	0	0	0	0	0	0	0	0	0	0	0	0	0	0	0	0	0	0
hsa-mir-5585-3p	0	0	0	0	0	0	0	0	0	0	0	0	0	0	0	0	0	0	15	0	0	0	0	0	0	0	0	0	0	6	11	0	0	0	0	0	0	0	0	0	0	0	0	0	0	0	0	0	0
hsa-mir-5585-5p	0	0	0	0	0	0	0	0	0	0	0	0	1	0	0	0	0	0	0	0	0	0	0	0	0	0	0	0	0	0	0	0	0	0	0	0	0	0	0	0	0	0	0	0	0	0	0	0	0
hsa-mir-5586-3p	0	0	0	0	0	0	0	0	0	0	0	0	0	0	0	0	0	0	0	0	0	0	0	0	0	0	0	0	0	0	0	0	0	0	0	0	0	0	0	0	0	0	0	0	0	0	0	0	0
hsa-mir-5586-5p	20	0	0	0	0	0	0	0	0	0	0	0	0	0	0	0	0	0	0	0	0	0	0	0	0	0	0	0	0	0	0	0	0	0	0	0	0	5	0	0	0	0	0	0	0	0	0	0	0
hsa-mir-5588-5p	0	0	0	0	0	0	0	0	0	0	0	0	0	0	0	0	0	0	0	0	0	0	0	0	0	0	0	0	0	0	0	0	0	0	0	0	0	0	0	0	0	0	0	0	5	0	0	0	0
hsa-mir-5589-3p	0	0	0	0	0	0	0	0	0	0	0	0	0	0	0	0	0	0	0	0	0	0	0	0	0	0	0	0	0	0	0	0	0	0	0	0	0	0	0	0	0	0	0	0	0	0	0	0	0
hsa-mir-5589-5p	0	0	0	0	0	0	0	0	0	0	0	0	0	0	0	0	0	0	0	0	0	0	0	0	0	0	0	0	0	0	0	0	0	0	0	0	0	0	0	0	12	0	0	0	0	0	0	0	0
hsa-mir-559	0	5	0	0	0	0	0	0	0	0	0	0	0	0	0	0	0	0	0	0	0	0	0	0	0	0	0	0	0	0	0	0	0	0	0	0	0	3	0	0	0	0	0	0	0	0	0	0	0
hsa-mir-5591-3p	0	0	0	0	0	0	57	0	0	0	0	0	0	0	0	0	0	0	0	0	0	0	0	0	0	0	0	0	0	0	0	0	0	0	0	0	0	0	0	0	0	0	0	0	0	0	0	0	0
hsa-mir-5591-5p	0	0	0	0	0	0	9	0	0	0	0	0	0	0	0	0	0	0	0	0	0	0	0	0	0	0	0	0	0	0	0	0	0	0	0	0	0	0	0	0	0	0	0	0	0	0	0	0	0
hsa-mir-561-3p	0	0	0	0	0	0	0	0	0	0	0	0	0	0	0	0	0	0	0	0	0	0	0	0	0	0	0	0	0	0	0	0	0	0	0	0	0	0	0	0	0	0	0	0	0	0	0	0	0
hsa-mir-561-5p	0	0	0	12	0	0	0	0	0	0	0	0	0	0	0	0	0	0	0	0	0	0	0	0	0	0	0	0	0	0	0	0	0	0	0	0	0	0	0	0	0	0	0	0	0	0	0	0	0
hsa-mir-5683	0	0	0	0	0	0	0	0	0	0	0	0	0	0	0	0	1	0	0	0	4	0	0	0	0	0	0	0	0	0	0	0	0	0	0	0	0	0	0	0	0	0	0	0	0	0	0	0	0
hsa-mir-5689	0	0	0	0	0	0	0	0	0	0	0	0	0	0	0	0	0	0	0	0	0	0	0	0	0	0	0	0	0	0	6	0	0	0	0	0	0	0	0	0	0	0	0	0	0	0	0	0	0
hsa-mir-5690	0	0	0	0	0	0	0	0	0	0	0	0	0	0	0	0	0	0	0	0	0	3	0	0	0	0	0	0	0	0	0	0	0	0	0	0	0	0	0	0	0	0	0	36	0	0	0	0	0
hsa-mir-5695	0	0	0	0	0	0	0	0	0	0	0	0	0	0	0	0	0	0	0	0	0	0	0	0	0	0	0	0	0	0	2	0	0	0	0	0	5	0	0	0	0	0	0	0	0	0	0	0	0
hsa-mir-5697	0	0	0	0	0	0	0	0	0	0	0	0	0	0	0	0	0	0	0	0	0	0	0	0	0	0	0	0	0	0	0	0	0	0	0	0	0	0	0	3	0	0	0	0	0	17	0	0	0
hsa-mir-5698	0	0	0	4	0	0	0	0	0	0	0	0	0	3	0	0	0	0	0	0	0	2	0	33	0	0	0	0	0	0	0	7	0	15	0	30	0	3	0	0	0	6	0	0	3	0	0	0	0
hsa-mir-570-3p	0	0	0	0	0	0	0	0	0	0	0	0	0	0	0	0	0	13	0	0	5	0	0	0	0	0	0	0	0	4	4	0	0	0	0	0	0	22	13	10	0	0	0	0	0	0	0	0	0
hsa-mir-5706	0	0	0	0	0	0	0	0	0	0	0	0	0	0	0	0	0	0	0	0	0	0	0	0	0	0	0	0	0	0	0	0	0	0	0	0	0	0	0	0	0	0	0	0	0	0	0	0	0
hsa-mir-574-3p	29	167	22	22	12	0	39	0	179	72	13	0	61	90	36	0	32	68	92	46	34	178	81	40	0	1	22	0	33	23	77	37	19	165	0	188	11	55	25	152	445	12	0	0	20	0	0	110	18
hsa-mir-574-5p	91	136	49	28	14	45	122	56	350	160	108	99	78	202	70	0	9	53	74	116	43	12	32	202	0	88	239	131	1296	56	33	27	19	45	0	129	85	144	0	241	114	53	18	56	75	86	25	81	1
hsa-mir-576-3p	15	8	6	0	0	1	0	0	0	0	0	0	0	6	0	0	0	19	0	0	1	3	8	0	9	0	0	15	0	11	13	0	0	0	0	0	35	29	18	10	12	0	0	0	4	54	0	0	0
hsa-mir-576-5p	175	262	131	248	21	134	134	92	41	163	69	0	235	155	156	34	67	121	51	39	389	197	415	0	14	140	258	208	0	379	388	222	0	178	0	136	625	535	161	397	460	81	16	33	155	84	57	71	42
hsa-mir-579-3p	0	7	0	3	0	0	44	0	0	0	0	0	0	0	0	0	0	5	0	37	9	0	1	0	0	0	0	0	0	7	7	0	0	0	0	0	22	13	0	0	12	0	0	0	12	0	0	0	0
hsa-mir-579-5p	0	5	0	0	0	0	0	0	0	0	0	0	0	0	0	0	0	0	0	0	4	3	0	0	0	0	0	0	0	0	0	0	0	0	0	0	0	0	0	9	9	0	0	0	0	0	0	0	0
hsa-mir-580-3p	14	0	0	0	0	0	0	0	0	0	0	0	0	5	0	0	0	0	0	0	0	0	0	0	0	0	24	0	0	0	0	0	0	0	0	0	0	2	0	0	0	0	0	0	0	0	0	0	0
hsa-mir-580-5p	0	0	0	0	0	0	0	0	0	0	0	0	0	0	0	0	0	0	0	0	0	0	3	0	0	0	0	0	0	0	0	0	0	0	0	0	0	0	0	0	0	0	0	0	0	0	0	0	0
hsa-mir-581	0	0	0	0	0	0	0	0	0	0	0	0	0	0	0	0	0	0	0	0	0	0	0	0	0	0	0	0	0	2	0	0	0	0	0	0	0	0	0	0	0	0	0	0	0	0	0	0	0
hsa-mir-582-3p	53	7	3	19	14	0	0	0	26	8	21	0	34	0	13	25	0	14	0	25	7	26	90	0	0	34	0	0	41	29	92	42	17	15	0	19	13	22	0	48	31	34	0	0	13	0	26	0	22
hsa-mir-582-5p	0	12	5	0	0	27	0	94	25	0	0	0	0	0	0	0	0	0	0	0	15	0	27	0	0	0	0	26	0	13	51	14	0	0	0	0	0	11	0	44	19	0	0	0	8	0	0	0	14
hsa-mir-584-3p	0	5	0	0	0	0	0	0	0	0	0	0	0	2	0	0	0	0	0	0	0	0	1	0	0	0	0	0	0	11	0	0	0	0	0	0	5	0	0	0	10	11	0	0	0	0	0	0	0
hsa-mir-584-5p	2740	966	940	490	170	600	487	797	1077	2651	1212	491	724	2252	674	419	326	1945	355	1863	1446	659	636	1904	34	1109	2794	696	2481	712	623	227	155	1619	248	2029	920	1699	678	2126	1642	1541	767	427	2126	859	2152	1064	185
hsa-mir-586	0	0	0	0	0	0	0	0	0	0	0	0	0	0	0	0	0	0	0	0	0	0	0	0	0	0	0	0	0	0	0	0	0	0	0	0	0	0	0	0	0	8	0	0	0	0	0	0	0
hsa-mir-588	0	0	0	0	0	0	0	0	0	0	0	0	0	0	0	0	0	0	0	0	0	0	0	0	0	0	0	0	0	0	0	0	0	0	0	0	0	0	0	0	0	0	0	0	0	0	0	0	0
hsa-mir-589-3p	0	0	0	0	0	0	0	0	0	0	0	0	0	0	0	0	0	0	0	0	0	20	0	0	0	0	0	0	0	4	14	0	0	0	0	0	4	9	0	10	10	0	0	0	0	0	7	0	0
hsa-mir-589-5p	42	28	6	35	0	0	0	0	0	61	36	0	0	20	0	0	22	0	51	0	13	20	58	0	0	15	0	0	0	44	52	0	0	35	0	0	47	38	30	101	64	10	0	0	27	19	44	0	0
hsa-mir-590-3p	35	7	136	64	0	33	0	51	14	145	54	0	44	16	0	7	3	35	0	37	117	16	141	0	9	72	17	51	0	101	39	13	0	49	0	27	232	354	29	153	69	14	11	14	44	0	0	16	0
hsa-mir-590-5p	0	0	0	0	11	13	0	0	0	0	0	0	0	8	0	0	1	22	0	0	26	11	33	0	0	0	0	0	0	17	24	0	0	9	0	0	48	27	0	30	12	9	0	0	11	0	0	0	0
hsa-mir-592	0	0	0	0	0	0	29	0	0	0	0	0	0	1	0	0	0	0	0	0	4	0	3	0	0	0	0	0	0	0	0	0	0	0	0	0	0	0	0	0	0	0	0	0	6	0	0	0	0
hsa-mir-597-3p	0	3	0	0	0	0	0	0	0	0	0	0	0	0	0	0	0	0	0	0	0	0	0	0	0	0	0	0	0	0	0	0	0	0	0	0	0	0	0	0	0	0	0	0	0	0	0	0	0
hsa-mir-597-5p	0	0	0	0	0	0	0	0	0	0	0	0	0	0	0	0	0	0	0	0	0	0	0	0	0	0	0	0	0	0	0	0	0	0	0	0	0	0	0	0	0	0	0	0	0	0	0	0	0
hsa-mir-598-3p	50	23	28	39	0	11	4	50	35	34	64	53	0	18	22	0	10	32	32	75	89	27	80	16	0	19	24	52	0	47	64	48	0	76	0	14	118	117	16	45	56	5	0	0	55	16	0	91	0
hsa-mir-598-5p	0	0	0	0	0	0	0	0	0	0	0	0	0	0	0	0	0	0	0	0	0	0	0	0	0	0	0	0	0	0	0	0	0	0	0	0	0	0	0	0	0	0	0	0	0	0	0	0	0
hsa-mir-605-3p	0	0	0	0	0	0	0	0	0	0	0	0	0	0	0	0	0	0	0	0	2	5	0	0	0	0	0	0	0	0	4	0	0	0	0	0	0	3	0	0	0	0	0	0	0	0	0	0	0
hsa-mir-605-5p	0	0	0	0	0	0	0	0	0	0	0	0	0	0	0	0	0	0	0	0	0	0	0	0	0	0	0	0	0	0	0	0	0	0	0	0	0	0	0	0	0	0	0	0	0	0	0	0	0
hsa-mir-6076	0	0	0	0	0	0	0	0	0	0	0	0	0	0	0	0	0	0	0	0	0	0	0	0	0	0	0	0	0	0	0	0	0	0	0	0	0	0	0	0	0	0	0	0	0	0	0	0	0
hsa-mir-6089	0	0	0	0	0	0	0	0	0	0	0	0	0	0	0	0	0	0	0	0	0	0	0	0	0	0	0	0	0	0	0	0	0	0	0	0	0	0	0	0	0	0	0	0	0	0	0	0	0
hsa-mir-610	0	0	0	0	0	0	0	0	0	0	0	0	0	0	0	0	0	0	0	0	0	0	0	0	0	0	0	0	0	0	0	0	0	0	0	0	0	0	0	0	0	0	0	0	0	0	0	0	0
hsa-mir-615-3p	0	0	6	0	0	0	0	0	0	0	0	0	0	0	0	0	0	0	0	0	0	0	0	0	0	0	0	0	0	0	0	0	0	0	0	0	0	0	0	0	0	0	0	0	0	14	0	0	0
hsa-mir-616-3p	0	0	0	0	0	0	0	0	0	0	0	0	16	4	0	0	0	10	0	0	3	0	3	0	0	0	0	0	0	6	0	0	0	0	0	0	0	0	0	0	0	7	0	0	6	0	0	0	0
hsa-mir-616-5p	0	0	0	0	0	0	0	0	0	0	0	0	0	0	0	0	0	0	0	0	0	3	0	0	0	0	0	0	0	0	0	0	0	0	0	0	0	0	0	0	8	0	0	0	0	0	0	0	0
hsa-mir-618	6	3	0	8	0	0	0	0	0	34	0	0	0	0	0	0	3	0	0	0	4	11	12	0	0	0	0	0	0	8	0	0	0	0	0	0	0	14	0	22	0	0	0	36	0	0	39	0	0
hsa-mir-619-5p	0	0	0	0	0	0	0	0	0	22	0	0	0	0	0	0	0	0	0	0	0	12	11	0	0	0	0	16	0	2	24	0	0	0	0	0	0	1	0	8	0	0	0	0	0	23	0	0	0
hsa-mir-624-5p	0	16	19	0	0	18	0	0	26	0	0	0	0	0	0	0	0	0	0	0	5	2	27	0	0	15	0	0	0	18	13	10	0	0	0	0	16	11	0	6	27	0	0	4	1	0	0	0	0
hsa-mir-625-3p	170	221	126	45	0	81	150	83	73	312	73	60	0	107	97	0	54	444	205	171	213	230	246	39	16	155	99	119	115	221	245	110	29	973	61	964	161	343	132	478	728	101	52	77	221	48	74	217	14
hsa-mir-625-5p	13	26	9	11	0	0	0	5	27	0	0	44	33	6	1	0	14	11	19	0	18	31	21	0	0	0	26	28	31	34	35	23	0	73	0	14	50	50	14	42	19	17	0	0	30	5	0	4	15
hsa-mir-627-3p	0	0	0	0	0	0	0	0	0	0	0	0	0	0	0	0	0	0	0	0	0	0	0	0	0	0	0	0	0	0	0	0	0	0	0	0	0	0	0	0	0	0	0	0	0	0	0	0	0
hsa-mir-627-5p	0	4	6	0	0	0	0	0	1	0	0	0	34	0	0	0	0	0	0	0	19	4	26	0	0	0	0	0	0	16	29	0	0	0	0	23	12	10	0	5	8	7	0	46	6	22	0	0	0
hsa-mir-628-3p	69	6	10	8	0	17	0	0	26	0	34	0	0	24	0	0	3	4	0	0	16	12	20	0	0	31	0	0	0	13	26	10	0	11	0	21	38	42	29	25	39	35	0	0	20	0	0	0	0
hsa-mir-628-5p	164	11	79	51	7	55	90	0	55	84	35	0	0	57	62	0	10	27	0	44	41	44	80	0	0	79	84	0	40	48	30	13	0	57	0	41	59	136	83	151	109	4	0	0	93	23	0	0	0
hsa-mir-629-3p	0	11	0	8	0	0	0	0	0	0	0	0	0	0	0	0	0	0	0	0	0	6	5	0	0	0	0	0	0	1	1	16	0	0	0	0	0	0	0	0	0	7	0	0	0	0	0	0	0
hsa-mir-629-5p	106	336	54	190	32	101	69	117	131	155	35	37	69	202	209	212	59	113	40	193	237	52	196	206	19	104	110	193	74	206	380	139	75	191	0	253	308	133	117	340	336	285	43	25	186	99	238	73	144
hsa-mir-636	0	23	0	20	0	22	0	0	14	0	0	0	0	13	12	0	12	0	0	0	14	2	0	0	0	0	0	13	0	3	8	13	0	12	0	0	30	7	0	0	31	0	0	0	0	19	0	0	0
hsa-mir-641	0	0	0	0	0	0	0	0	0	0	0	0	0	0	18	0	0	0	0	0	8	4	7	0	0	0	0	0	0	3	2	0	0	0	0	0	0	24	0	0	0	0	0	0	4	0	0	0	0
hsa-mir-642a-3p	0	0	0	3	0	0	0	15	0	0	0	0	0	3	0	0	2	1	0	0	3	4	3	28	0	0	0	0	0	0	4	0	0	18	0	0	0	4	0	11	49	0	0	0	6	0	0	0	0
hsa-mir-642a-5p	0	8	14	12	0	0	0	0	32	0	0	0	0	0	0	0	0	0	0	0	0	5	16	0	0	13	0	28	0	2	1	0	0	0	0	1	0	10	0	7	18	0	0	0	0	0	0	0	0
hsa-mir-642b-3p	0	0	0	0	0	0	0	0	0	0	0	0	0	0	0	0	0	0	0	0	0	1	0	0	0	0	0	0	0	0	0	0	0	0	0	0	0	0	0	5	0	0	0	0	0	0	0	0	0
hsa-mir-642b-5p	0	0	0	6	0	0	0	14	0	0	0	0	0	0	0	0	0	0	0	0	1	2	1	15	0	0	0	0	0	1	3	0	0	2	0	0	0	2	0	2	25	0	0	0	1	0	0	0	0
hsa-mir-643	0	0	0	0	0	0	0	0	0	0	0	0	0	0	0	0	0	0	0	0	0	0	0	0	0	0	0	0	0	0	0	0	0	0	0	0	0	0	0	0	0	0	0	0	0	0	0	0	0
hsa-mir-649	0	0	0	0	0	0	0	0	0	0	0	0	0	0	0	0	0	0	0	0	0	0	0	0	0	0	0	0	0	0	4	0	0	0	0	0	0	0	0	0	0	0	0	0	0	0	0	0	0
hsa-mir-6500-3p	0	0	0	0	0	0	0	0	0	0	0	0	0	0	0	0	0	0	0	38	0	0	0	0	0	0	0	0	0	0	0	0	0	0	0	0	0	0	0	0	0	0	0	0	7	0	0	0	0
hsa-mir-6501-5p	0	0	4	0	0	0	0	0	0	0	0	0	0	0	20	0	0	0	0	0	0	0	0	0	0	0	18	0	0	4	0	0	0	0	0	0	0	1	0	14	0	0	0	0	17	0	0	0	0
hsa-mir-6502-5p	0	0	0	0	0	0	0	0	0	0	0	0	0	0	0	0	0	0	0	0	0	0	0	0	0	0	0	0	0	0	0	0	0	0	0	0	0	6	0	0	0	0	0	0	0	0	0	0	0
hsa-mir-6503-3p	0	0	0	0	0	0	0	0	0	0	0	0	0	0	0	0	0	0	0	0	5	4	3	0	0	0	0	0	0	0	2	10	0	0	0	0	0	8	0	0	5	0	0	0	0	0	0	0	0
hsa-mir-6503-5p	0	0	0	0	0	0	0	0	0	0	0	0	0	0	0	0	0	0	0	0	0	0	6	0	0	0	0	0	0	0	0	0	0	0	0	0	0	0	0	0	10	0	0	0	0	0	0	0	0
hsa-mir-6505-3p	0	0	0	0	0	0	0	0	0	0	0	0	0	0	0	0	0	0	0	0	0	0	0	0	0	0	0	0	0	0	0	0	0	0	0	0	10	0	0	0	21	1	0	0	0	14	0	0	0
hsa-mir-6505-5p	15	0	0	0	0	0	0	0	0	0	0	0	0	0	0	0	0	0	0	0	0	0	0	0	0	0	0	0	0	0	0	0	0	0	0	0	0	0	0	0	0	0	0	0	0	0	0	0	0
hsa-mir-6506-5p	0	0	0	0	0	0	0	0	0	0	0	0	0	0	0	0	0	0	0	17	0	0	0	0	0	0	0	0	0	0	0	0	0	0	0	0	0	0	0	0	0	0	0	0	0	0	0	0	0
hsa-mir-6508-3p	0	0	0	0	0	0	0	0	0	0	0	0	0	0	0	0	0	0	0	0	0	0	0	0	0	0	0	0	0	0	0	0	0	0	0	0	0	0	0	0	0	0	0	0	0	0	0	0	0
hsa-mir-6509-5p	0	9	0	0	0	0	0	0	0	0	0	0	0	0	0	0	0	0	0	0	0	0	0	0	0	0	0	0	0	0	0	0	0	0	0	0	0	0	0	0	0	0	0	0	0	0	0	0	29
hsa-mir-651-5p	17	13	24	17	0	31	0	0	0	0	14	0	0	8	19	0	4	8	5	0	33	2	19	0	0	8	25	25	0	36	21	49	0	17	0	0	59	55	7	11	52	12	0	0	8	0	0	0	28
hsa-mir-6510-3p	0	0	0	0	0	0	0	0	0	0	0	0	0	0	0	0	0	0	0	0	0	0	0	0	0	0	0	0	0	0	0	0	0	0	0	0	0	0	0	0	0	0	0	0	0	0	0	0	0
hsa-mir-6510-5p	0	0	0	0	0	0	0	0	0	0	0	0	0	0	0	0	0	0	0	0	0	0	0	0	0	0	0	0	0	0	0	0	0	0	0	0	0	0	0	0	0	0	0	0	0	0	0	0	0
hsa-mir-6511a-3p	0	24	0	0	0	6	0	0	51	0	0	0	0	6	0	0	0	0	0	0	3	11	0	0	0	0	0	0	0	4	4	29	0	14	0	0	0	7	0	0	8	0	0	0	5	0	0	0	0
hsa-mir-6511b-3p	18	4	0	0	0	0	0	0	0	0	0	0	0	5	11	0	3	0	0	0	3	0	2	0	0	0	34	0	0	2	0	0	0	0	0	0	13	6	0	16	0	0	0	0	2	0	0	41	0
hsa-mir-6511b-5p	0	0	0	0	0	0	0	0	0	0	0	0	0	0	0	0	0	0	0	0	0	0	0	0	0	0	19	0	0	0	0	0	0	0	0	0	0	0	0	0	0	0	0	0	0	0	0	0	0
hsa-mir-6513-3p	0	0	0	0	0	0	0	0	0	0	0	0	0	0	0	0	2	0	0	0	0	1	5	0	0	0	0	0	0	7	3	0	0	0	0	0	11	7	0	0	0	0	0	0	0	0	0	0	0
hsa-mir-6513-5p	0	0	0	0	0	0	0	0	0	0	0	0	0	0	0	0	0	0	0	0	2	2	0	0	0	0	0	0	0	3	7	0	0	0	0	0	0	0	0	21	0	0	0	0	0	10	0	0	0
hsa-mir-6514-3p	0	0	0	0	0	0	0	0	0	0	0	0	0	0	0	0	0	0	0	0	0	0	0	0	0	0	0	0	0	0	0	0	0	0	0	0	0	0	0	0	0	0	0	0	0	0	0	0	0
hsa-mir-6514-5p	0	0	0	0	0	16	0	0	0	0	0	0	0	0	27	0	0	0	0	0	0	0	5	0	0	0	0	0	0	0	7	0	0	0	0	27	0	0	0	0	0	0	0	0	6	0	0	0	0
hsa-mir-6515-3p	0	0	0	0	0	0	0	0	0	0	0	0	0	0	0	0	0	0	0	0	0	0	0	0	0	0	0	0	0	0	0	0	0	0	0	0	0	0	0	0	0	0	0	0	0	0	0	0	0
hsa-mir-6515-5p	0	8	0	0	0	0	0	0	0	0	0	0	0	0	0	0	0	0	0	0	0	0	1	0	0	0	0	0	0	0	0	0	0	0	0	0	0	0	0	0	0	0	0	0	5	0	0	0	0
hsa-mir-6516-3p	0	0	0	0	0	0	0	0	0	0	0	0	0	0	0	0	0	0	0	0	0	0	0	0	0	0	0	0	0	0	0	0	0	0	0	0	0	0	0	0	4	0	0	0	0	0	0	0	0
hsa-mir-6516-5p	0	10	0	0	0	0	0	0	0	0	0	0	0	0	0	0	0	0	0	0	0	0	4	0	0	0	0	0	0	1	0	0	0	0	0	0	0	6	0	0	0	0	0	0	5	0	0	0	0
hsa-mir-652-3p	46	123	51	86	0	97	32	60	145	205	43	0	0	67	60	22	27	200	0	44	124	57	186	0	11	99	112	89	83	347	64	30	0	52	0	24	352	249	59	254	127	32	0	28	148	51	5	69	73
hsa-mir-652-5p	0	0	0	0	0	0	0	0	0	0	0	0	0	2	0	0	0	0	0	0	0	0	0	0	0	0	15	0	0	0	0	0	0	0	0	0	0	0	0	0	0	0	0	0	0	0	0	0	0
hsa-mir-653-3p	0	0	0	0	0	0	0	0	0	0	0	0	0	0	0	0	0	0	0	0	0	1	0	0	0	0	0	0	0	0	0	0	0	0	0	0	0	0	0	0	0	0	0	0	0	0	0	0	0
hsa-mir-654-3p	160	121	55	41	0	67	37	35	0	289	0	0	0	12	0	13	58	42	44	75	76	37	142	50	0	102	33	13	49	34	119	30	0	234	0	179	66	72	45	90	310	0	95	0	110	27	0	95	21
hsa-mir-654-5p	0	0	0	0	0	0	0	0	23	0	0	0	0	0	0	0	0	0	0	0	0	0	3	0	0	0	0	0	0	0	0	0	0	18	0	0	0	3	0	0	12	0	0	0	0	0	0	0	0
hsa-mir-655-3p	0	0	0	0	0	0	0	0	0	0	0	0	0	0	0	0	0	0	0	0	0	1	0	0	0	0	0	0	0	0	0	0	0	0	0	0	0	0	0	7	0	0	0	0	0	0	0	0	0
hsa-mir-655-5p	0	0	0	0	0	0	0	0	0	0	0	0	0	0	0	0	0	0	0	0	0	0	0	0	0	0	0	0	0	0	0	0	0	0	0	0	0	0	0	12	0	0	0	0	0	0	0	0	0
hsa-mir-656-3p	0	0	0	0	0	0	0	0	0	0	0	0	0	0	0	0	0	0	0	0	0	0	7	0	0	0	0	0	0	3	0	0	0	0	0	13	0	0	0	18	0	0	0	0	12	0	0	0	0
hsa-mir-656-5p	0	0	0	0	0	0	0	0	0	0	0	0	0	0	0	0	0	0	0	0	0	0	0	0	0	0	0	0	0	0	0	0	0	0	0	0	0	0	0	0	0	0	0	0	0	0	0	0	0
hsa-mir-659-5p	0	7	0	0	0	0	0	0	0	0	24	0	0	10	0	0	0	0	0	0	0	0	1	0	0	23	0	0	0	0	4	0	0	0	0	0	0	0	0	5	0	0	0	0	0	0	0	0	0
hsa-mir-660-3p	0	0	0	0	0	0	0	0	0	0	0	0	0	0	0	0	0	0	0	0	3	0	3	0	0	0	0	0	0	6	0	0	0	0	0	0	0	5	0	0	0	0	0	0	0	0	0	0	0
hsa-mir-660-5p	225	202	132	441	112	207	36	0	203	196	132	0	189	115	160	1	53	228	199	244	407	118	514	147	0	364	280	249	168	520	689	227	0	118	51	79	577	638	303	324	830	126	6	0	383	23	57	72	68
hsa-mir-663b	0	0	0	0	0	0	0	0	0	0	0	0	0	0	0	0	0	0	0	0	0	0	0	0	0	0	0	0	0	0	0	9	0	0	0	0	0	0	0	0	0	0	0	0	0	0	0	0	0
hsa-mir-664a-3p	45	52	41	7	0	55	0	34	0	30	0	0	0	65	16	0	12	87	3	68	34	34	30	0	0	24	53	38	1	65	19	10	0	47	0	21	75	66	25	78	41	20	0	53	88	19	0	0	0
hsa-mir-664a-5p	26	129	28	106	55	43	0	75	188	250	96	49	136	243	45	78	40	100	87	131	101	29	79	147	0	87	257	132	371	48	134	134	30	214	0	235	120	103	51	175	260	177	72	32	135	21	210	67	24
hsa-mir-664b-3p	0	2	0	0	0	0	0	0	11	20	0	0	0	0	0	0	0	0	0	0	3	2	9	0	0	0	0	23	0	11	0	0	0	0	0	0	0	19	0	0	12	0	0	0	6	0	0	33	0
hsa-mir-664b-5p	0	21	0	15	0	0	36	0	93	0	20	0	0	47	24	0	7	11	0	35	0	5	1	131	0	15	131	0	247	5	3	21	13	0	0	0	9	10	0	36	13	12	0	0	15	50	29	0	28
hsa-mir-665	0	0	0	0	0	0	0	0	0	0	0	0	0	0	0	0	0	0	0	0	0	0	2	0	0	0	0	4	0	0	0	0	0	0	0	0	0	0	0	0	0	0	0	0	0	0	0	0	0
hsa-mir-668-3p	0	0	0	0	0	0	0	0	1	0	0	0	0	0	0	0	0	0	20	0	0	0	0	0	0	0	0	0	0	0	0	0	0	0	0	0	0	0	0	0	0	0	0	0	0	0	0	0	0
hsa-mir-671-3p	25	3	13	16	0	6	0	29	25	0	0	0	0	6	0	0	7	26	0	0	5	15	8	44	0	20	0	0	0	8	26	11	0	36	0	28	0	3	0	13	71	0	0	0	27	0	0	33	0
hsa-mir-671-5p	25	18	57	25	0	12	0	1	18	40	19	29	0	73	38	16	7	84	23	27	16	8	36	0	12	30	22	36	130	29	55	20	1	34	0	21	34	49	29	68	150	14	23	0	66	50	0	0	0
hsa-mir-6715a-3p	0	0	0	0	0	0	0	0	0	0	0	0	0	0	0	0	0	0	0	0	0	0	0	0	0	0	0	0	0	0	0	0	0	0	0	0	0	0	0	0	0	0	0	0	0	0	0	0	0
hsa-mir-6715b-3p	0	0	0	0	0	0	0	0	0	0	0	0	0	0	0	0	0	0	0	0	0	0	0	0	0	0	0	0	0	0	0	0	0	0	0	0	0	0	0	0	0	0	0	0	0	0	0	0	0
hsa-mir-6716-3p	0	0	0	0	0	0	0	0	0	0	0	0	0	0	0	0	0	0	0	0	0	0	0	0	0	0	0	0	0	0	0	0	0	0	0	17	0	3	0	17	0	0	0	0	0	0	0	0	0
hsa-mir-6721-5p	0	18	6	0	0	0	71	0	17	0	0	0	0	52	0	0	0	18	0	0	0	0	0	38	0	0	20	36	68	0	0	0	0	32	55	22	0	2	0	0	7	1	0	0	19	0	0	0	10
hsa-mir-6724-5p	0	0	0	3	0	0	0	0	0	0	0	0	0	0	0	0	0	0	0	0	5	4	2	49	0	0	0	0	0	0	0	13	0	5	0	0	0	3	0	16	0	0	0	0	0	10	0	0	0
hsa-mir-6726-3p	0	0	0	0	0	0	0	0	0	0	0	0	0	0	0	0	0	0	0	0	0	0	0	0	0	0	0	0	0	0	0	0	0	0	0	0	0	0	0	0	0	0	0	0	0	0	0	0	0
hsa-mir-6727-5p	0	0	0	0	0	0	0	0	0	0	0	0	0	0	0	0	0	0	0	0	0	0	0	0	0	0	0	0	0	0	0	0	0	0	0	0	0	0	0	0	0	0	0	0	0	0	0	0	0
hsa-mir-6728-5p	0	0	0	0	0	0	0	0	0	0	0	0	0	0	0	0	0	0	0	0	0	0	0	0	0	0	0	0	0	0	0	0	0	0	0	0	0	0	0	0	0	0	0	0	0	0	0	0	0
hsa-mir-6729-3p	0	0	0	0	0	0	0	0	0	0	0	0	0	0	0	0	0	0	0	0	0	0	0	0	8	0	0	0	0	0	0	0	0	0	0	0	0	0	0	0	0	0	0	0	0	0	0	0	0
hsa-mir-6729-5p	0	0	0	0	0	0	0	0	0	0	0	0	0	10	0	0	0	0	0	21	0	0	2	0	0	0	0	0	0	0	0	0	0	0	0	0	0	0	0	0	0	0	0	0	0	0	0	0	0
hsa-mir-6730-3p	0	0	0	0	0	0	0	0	0	0	0	0	0	0	0	0	0	0	0	0	0	0	0	0	0	0	0	0	0	1	0	0	0	0	0	0	0	0	0	0	0	0	0	0	0	0	0	0	0
hsa-mir-6730-5p	0	0	0	0	0	0	0	0	0	0	0	0	0	7	0	0	2	0	0	0	0	0	0	0	0	0	0	0	0	0	0	0	0	0	0	0	0	0	0	0	0	0	0	0	0	0	0	34	0
hsa-mir-6731-5p	0	3	0	0	0	0	0	0	0	0	0	0	0	0	0	0	0	0	0	0	0	0	0	0	0	0	0	0	0	0	0	0	0	0	0	0	0	0	0	11	0	0	0	0	0	0	0	0	0
hsa-mir-6732-3p	0	0	0	0	0	0	0	0	0	0	0	0	0	0	0	0	0	0	0	0	0	0	0	0	0	0	0	0	0	0	0	0	0	0	0	0	0	0	0	0	0	0	0	0	4	0	0	0	0
hsa-mir-6733-3p	0	0	0	0	0	0	0	0	0	0	0	0	0	0	0	0	0	0	0	0	0	0	0	0	0	0	0	0	0	0	0	0	0	0	0	0	0	0	0	0	0	0	0	0	0	0	0	0	0
hsa-mir-6734-3p	0	0	0	0	0	0	0	0	0	0	0	0	0	0	0	0	0	0	0	0	1	4	3	0	0	0	0	0	0	0	0	0	0	0	0	0	0	3	0	0	10	0	0	0	0	0	0	0	0
hsa-mir-6734-5p	0	17	0	9	0	0	0	0	40	51	22	0	0	31	0	0	8	31	0	0	8	0	2	28	0	0	22	0	0	17	5	7	0	25	0	26	21	9	16	34	49	8	0	0	18	24	0	0	0
hsa-mir-6735-3p	0	0	7	0	0	0	0	0	0	0	0	0	0	0	0	0	0	0	0	0	0	0	0	0	0	0	0	0	0	0	0	0	0	0	0	0	0	0	0	0	0	0	0	0	0	0	0	0	0
hsa-mir-6735-5p	0	5	0	0	0	0	0	0	12	0	0	0	0	0	0	0	0	6	0	0	6	1	0	0	0	0	0	0	0	0	0	0	0	0	0	0	0	0	11	0	0	0	0	0	15	0	0	0	0
hsa-mir-6736-5p	0	0	0	0	0	0	0	0	0	0	0	0	0	0	0	0	0	0	0	0	0	0	0	0	0	0	0	0	0	0	0	0	0	0	0	0	0	0	0	0	0	0	0	0	0	0	0	0	0
hsa-mir-6737-3p	0	0	0	0	0	0	0	0	0	0	0	0	0	0	0	0	0	0	0	0	0	0	0	0	0	0	0	0	0	0	0	0	0	0	0	0	0	0	0	0	0	0	0	0	0	0	0	0	0
hsa-mir-6738-3p	0	0	0	0	0	0	0	0	0	0	0	0	0	0	0	0	0	9	0	0	0	0	0	0	0	0	0	0	0	0	0	0	0	0	0	0	0	0	0	0	0	0	0	0	0	0	0	0	0
hsa-mir-6738-5p	0	0	0	0	0	0	0	0	0	0	0	0	0	0	0	0	0	0	0	0	0	0	0	0	0	0	0	0	0	0	0	0	0	0	0	0	0	0	0	0	0	0	0	0	0	0	0	0	0
hsa-mir-6739-3p	0	0	0	0	0	0	0	0	0	0	0	0	0	0	0	0	0	0	0	0	0	0	0	0	0	0	0	0	0	0	0	0	0	0	0	11	0	0	0	0	0	0	0	0	0	0	0	0	0
hsa-mir-6740-5p	0	0	0	0	0	0	0	0	0	0	0	0	0	0	0	0	0	0	0	0	0	0	0	0	0	0	0	0	0	0	0	0	0	0	0	0	0	0	0	0	0	0	0	0	0	0	0	0	0
hsa-mir-6741-3p	0	11	8	0	0	0	0	0	0	0	0	0	0	0	0	0	6	0	0	0	0	1	2	0	0	0	0	0	0	0	4	0	0	0	0	0	0	2	0	0	10	0	0	27	0	0	0	0	0
hsa-mir-6741-5p	0	3	0	0	0	0	0	0	10	0	0	0	28	5	0	13	0	9	0	0	0	3	3	0	0	0	18	0	0	4	0	0	0	0	0	12	12	0	6	0	11	0	0	0	9	16	0	30	30
hsa-mir-6746-3p	0	0	0	0	0	0	0	0	0	0	0	0	0	0	0	0	0	0	0	0	0	0	0	0	0	1	0	0	0	0	0	0	0	0	0	0	0	0	0	0	0	0	0	0	0	0	0	0	0
hsa-mir-6747-3p	0	0	5	0	0	0	0	0	0	0	0	0	0	0	0	0	2	0	0	0	6	0	1	0	0	0	0	0	0	3	0	0	0	0	0	0	8	0	0	0	0	0	0	0	9	0	0	0	0
hsa-mir-6748-3p	0	0	0	0	0	0	0	0	0	0	0	0	0	0	0	0	0	0	0	0	0	0	0	0	0	0	0	0	0	0	0	0	0	0	0	0	0	0	0	0	0	0	0	0	0	0	0	0	0
hsa-mir-6748-5p	0	0	0	0	0	0	0	0	0	0	0	0	0	0	0	0	0	0	0	0	0	0	0	0	0	0	0	0	0	0	0	0	0	0	0	0	0	0	0	0	0	0	0	0	0	0	17	0	0
hsa-mir-6749-3p	0	5	0	0	0	0	0	0	0	0	0	0	0	0	0	0	0	0	0	0	0	3	0	0	0	0	0	0	0	0	0	0	0	0	0	0	0	0	0	0	0	0	0	0	6	0	0	0	0
hsa-mir-675-5p	0	0	0	0	0	0	0	0	0	0	0	0	0	4	0	0	0	0	0	0	0	0	0	0	0	0	26	0	0	0	0	0	0	0	0	0	0	0	0	0	0	0	0	0	0	0	0	0	0
hsa-mir-6750-3p	0	0	0	0	0	0	0	0	0	0	0	0	0	0	0	0	0	0	0	0	0	0	0	0	0	0	0	0	0	0	0	0	0	0	0	0	0	0	0	0	0	0	0	0	0	0	0	0	0
hsa-mir-6750-5p	0	4	8	0	0	0	0	0	0	0	0	0	0	0	0	0	3	0	0	0	2	0	0	0	0	5	0	0	0	0	6	0	0	0	0	0	0	4	0	0	11	0	0	0	0	0	0	0	0
hsa-mir-6751-5p	0	0	0	0	0	0	0	0	0	0	0	0	0	0	0	0	0	0	0	0	0	0	0	0	0	0	0	16	0	0	0	0	0	0	0	0	0	0	0	0	0	0	0	0	0	0	0	0	0
hsa-mir-6752-3p	0	0	0	0	0	0	0	0	0	0	0	0	0	0	0	0	0	0	0	0	0	0	0	0	0	0	0	0	0	0	0	0	0	0	0	0	0	0	0	0	0	0	0	0	0	0	0	0	0
hsa-mir-6753-3p	0	0	0	0	0	0	0	0	0	0	0	0	0	0	0	0	0	0	0	0	0	0	0	0	0	0	0	0	0	0	0	0	0	0	0	0	0	0	0	0	0	0	0	0	0	0	0	0	0
hsa-mir-6753-5p	0	0	0	0	0	0	0	0	0	0	0	0	0	0	0	0	0	0	0	0	0	0	0	0	0	0	0	0	0	0	0	0	0	0	0	0	0	0	0	0	0	0	0	0	0	0	0	0	0
hsa-mir-6754-3p	0	4	0	19	0	11	0	0	0	31	0	0	0	0	0	0	0	0	0	0	0	0	0	0	0	0	0	0	0	1	0	0	0	0	0	0	0	0	0	0	0	0	0	0	0	0	0	0	0
hsa-mir-6754-5p	0	0	0	0	0	0	0	0	0	0	0	0	0	0	0	0	0	0	0	0	0	0	0	0	0	0	0	0	0	0	4	0	0	0	0	0	0	2	0	0	0	0	0	0	0	0	0	0	0
hsa-mir-6755-3p	0	0	0	0	0	0	0	0	0	29	0	0	0	0	0	0	0	0	0	0	0	0	0	0	0	0	0	0	0	0	0	0	0	0	0	0	0	0	0	0	0	0	0	0	0	0	0	0	0
hsa-mir-6755-5p	0	0	0	0	0	0	0	0	0	0	0	0	0	0	0	0	0	0	0	0	0	0	0	0	0	0	0	0	0	0	0	0	0	0	0	0	0	0	0	0	0	0	0	0	0	0	0	0	0
hsa-mir-6758-3p	0	0	0	9	0	0	0	0	0	0	0	0	0	0	0	0	0	0	0	0	0	0	0	0	0	0	0	0	0	0	0	0	0	0	0	0	0	0	0	0	0	0	0	0	0	0	0	0	0
hsa-mir-6758-5p	0	0	0	9	0	0	0	0	0	0	0	0	0	0	0	0	0	0	0	0	0	0	0	0	0	0	0	0	0	0	0	0	0	0	0	0	0	0	0	0	0	0	0	0	0	0	0	0	0
hsa-mir-6759-3p	0	0	0	0	0	0	0	0	0	0	0	0	0	0	0	0	0	0	0	0	0	0	0	0	0	0	0	0	0	0	0	0	0	0	0	0	0	0	0	0	0	0	0	0	0	0	0	0	0
hsa-mir-6759-5p	0	0	0	0	0	0	0	0	0	0	0	0	0	0	0	0	0	0	0	0	0	0	0	0	0	0	0	0	0	0	0	0	0	0	0	0	0	0	0	0	0	0	0	0	0	0	0	0	0
hsa-mir-676-3p	0	5	3	0	0	0	0	0	0	0	0	0	0	0	0	0	0	0	23	0	2	0	0	0	0	0	0	0	0	0	0	0	0	0	0	0	6	0	0	0	0	0	0	0	0	0	0	0	0
hsa-mir-6761-5p	0	8	0	0	0	0	0	0	0	0	0	0	0	0	0	0	0	0	0	0	0	0	0	0	0	0	0	0	0	0	0	0	0	0	0	0	0	1	0	0	0	0	0	0	0	0	0	0	0
hsa-mir-6764-3p	0	0	0	0	0	0	0	0	0	0	0	0	0	0	0	0	0	0	0	0	0	0	0	0	0	0	0	0	0	1	0	0	0	0	0	0	0	0	0	0	0	0	0	0	0	0	0	0	0
hsa-mir-6764-5p	0	9	0	0	0	0	0	0	0	0	0	0	0	0	0	0	0	0	0	0	0	5	0	0	0	0	0	0	0	0	0	0	0	0	0	0	0	0	0	0	0	0	0	0	0	0	0	0	21
hsa-mir-6765-5p	0	0	0	0	0	0	0	0	0	0	0	0	0	0	0	0	0	0	0	0	0	0	0	0	0	0	0	0	0	0	0	0	0	0	0	0	0	0	0	0	0	0	0	0	0	0	0	0	0
hsa-mir-6766-3p	0	0	0	0	0	0	0	0	0	0	0	0	0	0	0	0	0	0	0	0	0	0	0	0	0	0	0	0	0	0	0	0	0	0	0	0	0	0	0	0	0	0	0	0	0	0	0	0	0
hsa-mir-6766-5p	0	0	0	0	0	0	0	0	0	0	0	0	0	0	0	0	0	0	0	0	0	0	0	0	0	0	0	0	0	0	0	0	0	0	0	0	0	0	0	0	0	0	0	0	0	0	0	0	0
hsa-mir-6767-5p	0	0	0	0	0	0	0	0	0	0	0	0	0	0	0	0	7	0	0	0	0	0	2	0	0	0	0	0	0	0	4	0	0	0	0	0	0	0	0	0	0	0	0	0	0	0	0	0	0
hsa-mir-6769b-3p	0	0	0	0	0	0	0	0	0	0	0	0	0	0	0	0	0	0	0	0	0	0	0	0	0	0	0	0	0	0	0	0	0	0	0	0	0	0	0	0	0	0	0	0	0	0	0	0	0
hsa-mir-6771-5p	0	0	0	0	0	0	0	0	0	0	0	0	0	0	0	0	0	0	0	0	0	0	0	0	0	0	0	0	0	0	0	0	0	0	0	0	0	0	0	0	0	0	0	0	0	0	0	0	0
hsa-mir-6772-3p	0	5	0	0	0	0	39	0	0	0	0	0	0	10	0	0	0	5	0	0	0	2	0	0	0	0	0	0	0	0	1	0	0	0	0	0	0	2	0	0	8	0	17	0	16	0	0	0	0
hsa-mir-6772-5p	0	0	0	0	0	0	0	0	0	0	0	0	0	0	0	0	0	0	0	0	0	0	0	0	0	0	0	0	0	0	0	0	0	0	0	0	0	0	0	0	0	0	0	0	0	0	0	0	0
hsa-mir-6774-3p	0	0	0	0	0	0	0	0	0	0	0	0	0	0	0	0	0	0	0	0	0	0	0	0	0	0	0	0	0	0	0	0	0	0	0	0	0	0	0	0	0	0	0	0	0	0	0	0	0
hsa-mir-6775-3p	0	0	0	0	0	0	0	0	0	0	0	0	0	0	0	0	0	0	0	0	0	0	0	0	0	0	0	0	0	0	0	0	0	0	0	0	0	0	0	0	0	0	0	0	0	0	0	0	0
hsa-mir-6776-3p	0	0	0	0	0	0	0	0	0	0	0	0	0	0	0	0	0	0	0	0	0	0	0	0	0	0	0	0	0	0	0	0	0	0	0	0	0	0	0	0	0	0	0	0	0	0	0	0	0
hsa-mir-6777-5p	0	0	0	0	0	0	0	0	0	0	0	0	0	0	0	0	0	0	0	0	0	0	0	0	0	0	0	0	0	0	0	0	0	0	0	0	0	0	0	0	0	0	0	0	0	0	0	0	0
hsa-mir-6779-5p	0	0	0	0	0	0	0	0	0	0	0	0	0	0	0	0	0	0	0	0	0	0	0	0	0	0	0	0	0	0	0	0	0	0	0	0	0	2	0	0	0	0	0	0	0	0	0	0	0
hsa-mir-6780a-5p	0	2	0	0	0	0	0	0	0	0	0	0	0	0	0	19	4	0	0	0	0	3	0	0	0	0	0	12	0	2	4	0	0	0	0	0	0	6	0	0	13	0	0	0	1	0	18	0	0
hsa-mir-6780b-3p	0	0	0	0	0	0	0	0	0	0	0	0	0	0	0	0	0	0	0	0	0	0	0	0	0	0	0	0	0	0	0	0	0	0	0	0	0	2	0	0	0	0	0	0	0	0	0	0	0
hsa-mir-6781-3p	0	0	0	0	0	0	0	0	0	0	0	0	0	0	0	0	0	0	0	0	0	0	0	0	0	0	0	0	0	0	0	0	0	0	0	0	0	0	0	0	0	0	0	0	0	0	0	0	0
hsa-mir-6782-3p	0	0	0	0	0	0	0	0	0	0	0	0	0	0	0	0	0	0	16	0	0	2	0	0	0	0	0	0	0	0	4	0	0	0	0	0	0	0	0	0	0	0	0	0	0	0	0	0	0
hsa-mir-6783-3p	0	0	0	0	0	0	0	0	0	0	0	0	0	0	15	0	0	0	0	0	4	0	0	0	0	0	0	0	0	0	3	0	0	0	0	0	0	0	0	0	16	0	0	0	0	0	0	0	0
hsa-mir-6783-5p	0	0	0	0	0	0	0	0	0	0	0	0	0	0	0	0	0	12	0	0	0	0	5	0	0	0	0	0	0	0	0	0	0	0	0	0	0	0	0	15	0	0	0	0	0	0	0	0	0
hsa-mir-6785-5p	0	4	0	0	0	0	15	0	23	0	0	0	0	0	0	0	0	0	0	0	3	0	0	0	0	0	0	0	0	0	0	8	0	0	0	0	0	0	0	11	0	0	0	0	1	0	0	0	0
hsa-mir-6786-3p	0	0	0	7	0	0	0	0	0	0	0	0	0	0	0	0	0	0	0	0	0	1	0	0	0	0	0	0	0	1	0	0	0	0	0	0	0	0	0	10	0	0	0	0	0	0	0	0	0
hsa-mir-6787-3p	0	0	0	0	0	0	0	0	0	0	0	0	0	5	0	0	0	0	0	0	0	3	0	0	0	16	0	0	0	0	0	0	0	0	0	0	0	2	0	0	0	0	0	0	0	0	0	0	0
hsa-mir-6787-5p	0	0	0	0	0	0	0	0	0	0	0	0	0	0	0	0	0	0	0	0	0	4	0	0	0	0	0	0	0	0	0	0	0	0	0	0	0	0	0	0	0	0	0	0	0	0	0	0	0
hsa-mir-6788-3p	0	0	0	0	0	0	0	0	0	0	0	0	0	0	0	0	0	0	0	0	0	0	0	0	0	0	0	0	0	0	0	0	0	0	0	0	0	0	0	0	0	0	0	0	0	0	0	0	0
hsa-mir-6789-3p	0	0	0	0	0	0	0	0	0	0	0	0	0	0	0	0	0	0	0	0	0	4	0	0	0	0	0	0	0	0	0	0	0	0	0	0	0	0	0	0	0	0	0	0	0	0	0	0	0
hsa-mir-6791-3p	0	0	0	0	0	0	0	0	0	0	0	0	0	0	0	0	0	0	0	0	0	0	0	0	0	0	0	0	0	0	0	0	0	0	0	0	0	0	0	0	0	0	0	0	0	0	0	0	0
hsa-mir-6791-5p	0	0	0	0	0	0	0	0	0	0	0	0	0	0	0	0	0	0	0	0	0	0	0	0	0	0	0	0	0	0	0	0	0	0	0	0	0	0	0	0	0	0	0	0	0	0	0	0	0
hsa-mir-6792-5p	0	0	0	0	0	0	0	0	0	0	0	0	0	0	0	0	0	0	0	0	0	0	0	0	0	0	0	0	0	0	0	0	0	0	0	0	0	4	0	0	0	0	0	0	0	0	0	0	0
hsa-mir-6793-3p	0	0	0	0	0	0	0	0	0	0	0	0	0	0	0	0	0	0	0	0	0	0	0	0	0	0	0	0	0	0	0	0	0	0	0	0	0	0	0	0	0	0	0	0	0	0	0	0	0
hsa-mir-6793-5p	0	0	0	0	0	0	0	0	0	20	0	0	0	0	0	0	3	0	0	0	3	0	2	0	0	0	0	11	24	0	2	0	0	0	0	12	0	4	0	9	0	0	0	0	3	0	0	0	0
hsa-mir-6795-5p	0	0	0	0	0	0	0	0	0	0	0	0	0	0	0	0	0	0	0	0	0	0	0	0	0	0	0	0	0	0	0	0	0	0	0	0	0	0	0	0	0	0	0	0	0	0	0	0	0
hsa-mir-6796-5p	0	0	0	0	0	0	0	0	0	0	0	37	0	0	0	0	0	0	0	0	0	0	0	0	0	0	0	0	0	0	0	0	0	0	0	0	0	0	0	6	0	0	0	0	0	0	0	0	0
hsa-mir-6797-3p	0	0	0	0	0	0	0	0	0	0	0	0	0	0	0	0	0	0	0	0	0	0	0	0	0	0	0	0	0	0	0	0	0	0	0	0	0	0	0	0	0	0	0	0	0	0	0	0	0
hsa-mir-6798-3p	0	0	0	0	0	0	0	0	0	0	0	0	0	0	0	0	0	0	0	0	0	0	0	0	0	0	0	0	0	0	0	0	0	0	0	0	0	0	0	10	0	0	0	0	0	0	0	0	0
hsa-mir-6799-3p	0	0	0	0	0	0	0	0	0	0	0	0	0	0	0	0	0	0	0	0	0	0	0	0	0	0	0	0	0	1	4	0	0	0	0	0	0	0	0	0	0	0	0	0	0	0	0	0	0
hsa-mir-6799-5p	0	0	0	0	0	0	0	0	0	0	0	0	0	0	0	0	0	0	20	0	0	0	0	0	0	0	0	0	0	0	0	0	0	0	0	0	0	0	0	0	0	0	0	0	0	0	0	0	0
hsa-mir-6800-5p	0	0	0	0	0	0	0	0	0	0	0	0	0	0	0	0	0	0	0	0	0	0	0	0	0	0	0	0	0	0	0	0	0	0	0	0	0	0	0	0	0	0	0	0	5	0	0	0	0
hsa-mir-6801-5p	0	0	0	0	0	0	0	0	0	0	0	0	0	0	0	0	0	0	0	0	0	0	0	0	0	0	0	0	0	0	0	0	0	0	0	0	0	0	0	0	0	0	0	0	0	0	0	0	0
hsa-mir-6802-3p	0	0	0	0	0	0	0	0	0	0	0	0	0	0	0	0	0	0	0	0	0	0	0	0	0	0	0	0	0	0	0	0	0	0	0	0	0	0	0	0	0	0	0	0	0	0	0	0	0
hsa-mir-6803-3p	0	1	0	0	0	0	0	0	0	0	0	0	0	8	0	0	5	9	0	0	11	10	0	0	0	19	0	4	37	4	6	26	0	21	0	0	0	15	0	14	22	0	0	0	5	15	0	0	0
hsa-mir-6804-3p	0	0	0	0	0	0	0	0	0	0	0	0	0	0	0	0	0	0	0	0	0	0	0	0	0	0	0	0	0	0	0	0	0	0	0	0	0	0	0	0	0	0	0	0	0	0	0	0	0
hsa-mir-6805-3p	0	0	0	0	0	0	0	0	0	0	0	0	0	3	0	0	0	0	0	0	0	0	0	0	0	0	0	0	0	0	0	0	0	0	0	0	0	0	0	0	0	0	0	0	0	0	0	0	0
hsa-mir-6805-5p	0	5	0	7	0	0	40	0	0	0	0	0	0	0	0	0	0	0	0	0	0	0	1	0	0	0	0	0	0	2	7	0	0	0	0	0	8	0	0	0	8	0	0	0	8	0	0	0	0
hsa-mir-6806-3p	0	0	8	0	0	0	0	0	0	0	0	0	0	0	0	0	0	0	0	0	0	0	3	0	0	0	0	0	0	5	3	0	0	0	0	0	0	0	0	0	6	0	0	0	0	0	0	0	0
hsa-mir-6807-5p	0	0	0	0	0	0	0	0	0	0	0	0	0	0	0	0	0	0	0	0	4	0	0	0	0	0	0	0	0	0	0	0	0	0	0	0	0	0	0	0	0	0	0	0	0	0	0	0	0
hsa-mir-6808-3p	0	0	0	0	0	0	0	0	0	0	0	0	0	0	0	0	0	0	0	0	0	0	0	0	0	0	0	16	0	0	0	0	0	0	0	0	0	0	0	0	0	0	0	0	0	0	0	0	0
hsa-mir-6809-5p	0	0	0	0	0	0	0	0	0	0	0	0	0	0	0	0	0	0	0	0	0	0	0	0	0	0	0	0	0	0	0	0	0	0	0	0	0	0	0	0	0	0	0	0	0	0	0	0	0
hsa-mir-6810-3p	0	0	0	0	0	0	0	0	0	0	0	0	0	0	0	0	0	0	0	0	0	0	0	0	0	0	0	0	0	0	2	0	0	17	0	0	0	0	0	12	0	0	0	0	0	0	0	0	0
hsa-mir-6810-5p	0	0	0	0	0	0	0	0	0	0	0	0	0	0	0	0	0	0	0	0	4	2	0	0	0	0	0	0	0	0	0	0	0	0	0	0	0	0	0	9	9	6	0	0	0	0	0	0	0
hsa-mir-6812-3p	0	0	0	0	0	0	0	0	0	0	0	0	0	0	0	0	0	0	0	0	0	0	0	0	0	0	0	0	0	2	0	0	0	0	0	0	0	0	0	0	0	0	0	0	0	0	0	0	0
hsa-mir-6813-5p	0	0	0	0	8	0	0	0	0	0	14	0	0	3	0	0	3	9	0	0	0	0	1	0	0	0	0	0	0	0	0	0	0	0	0	17	0	4	0	9	5	0	0	0	6	0	0	0	0
hsa-mir-6815-3p	0	0	0	0	0	0	0	0	0	0	0	0	0	0	19	0	0	0	0	0	0	0	0	0	0	0	0	0	0	0	0	0	0	0	0	0	0	0	0	0	0	0	0	0	0	0	0	0	0
hsa-mir-6815-5p	0	0	0	0	0	0	0	0	0	0	0	0	0	0	0	0	0	0	0	0	0	0	0	0	0	13	0	14	0	0	0	0	0	0	0	0	0	0	0	0	0	0	0	0	0	0	0	0	0
hsa-mir-6818-3p	0	0	0	0	0	0	0	0	0	0	0	0	0	0	12	0	0	0	0	0	0	0	3	0	0	0	0	0	46	0	0	0	0	0	0	0	0	4	0	0	0	0	0	0	0	0	0	0	0
hsa-mir-6819-5p	0	0	0	0	0	0	0	0	0	0	0	0	0	0	0	0	0	0	0	0	0	0	0	0	0	0	0	0	0	0	0	0	0	0	0	0	0	0	0	0	0	0	0	0	0	0	0	0	0
hsa-mir-6820-3p	0	0	0	0	0	0	0	0	0	0	0	0	0	0	0	0	4	0	0	0	4	1	2	0	0	0	0	0	0	0	10	5	0	0	0	0	0	7	0	0	0	0	0	0	0	0	0	0	0
hsa-mir-6821-5p	0	0	0	0	0	0	0	0	0	0	0	0	0	0	0	0	0	0	0	0	0	0	0	0	0	0	0	0	0	0	0	0	0	0	0	0	0	0	0	0	11	0	0	0	0	0	0	0	0
hsa-mir-6825-5p	0	0	0	0	0	0	0	0	0	0	0	0	0	0	0	0	0	0	0	14	0	0	3	0	0	0	0	0	0	0	0	0	0	0	0	0	0	0	0	0	0	0	0	0	0	0	0	0	0
hsa-mir-6826-3p	0	0	0	0	0	0	0	0	0	0	0	0	0	0	0	0	0	0	0	0	0	0	0	0	0	0	0	0	0	0	0	0	0	0	0	0	0	0	0	0	0	0	0	0	0	0	0	0	0
hsa-mir-6826-5p	0	0	0	0	0	0	0	0	0	0	0	0	0	0	0	0	1	0	0	0	0	0	0	0	0	0	0	0	0	3	0	0	0	0	0	0	0	0	0	0	0	0	0	0	0	0	0	0	0
hsa-mir-6832-5p	0	0	0	0	0	0	0	0	0	0	0	0	0	0	0	0	0	0	0	0	0	0	0	0	0	0	0	0	0	0	0	0	0	0	0	0	0	0	0	0	14	0	0	0	7	0	0	0	0
hsa-mir-6833-3p	0	0	0	9	0	0	0	0	0	0	0	0	0	0	0	0	0	0	0	0	0	0	0	0	0	0	0	0	0	0	0	0	0	0	0	0	0	0	0	0	9	0	0	0	0	0	0	0	0
hsa-mir-6833-5p	0	0	0	0	0	0	0	0	0	0	0	0	0	0	0	0	0	0	0	0	0	0	0	0	0	0	0	0	0	0	0	0	0	0	0	0	0	0	0	0	0	0	0	0	0	0	0	0	0
hsa-mir-6837-3p	0	0	0	3	0	0	0	0	0	0	0	0	0	0	0	0	0	0	0	0	1	0	0	0	0	0	0	0	0	0	2	0	0	0	0	0	0	0	0	0	0	0	0	0	0	0	0	0	0
hsa-mir-6839-5p	0	0	0	0	0	0	0	0	0	25	0	0	0	0	0	0	0	0	0	0	0	0	0	0	0	0	0	0	0	0	0	0	0	0	0	0	0	0	0	0	0	0	0	0	0	0	0	0	0
hsa-mir-6840-5p	0	0	0	0	0	0	0	0	0	0	0	0	0	0	0	0	0	0	0	0	0	0	0	0	0	0	0	0	0	0	0	0	0	0	0	0	0	0	0	0	0	0	0	0	0	0	0	0	0
hsa-mir-6842-3p	0	11	18	9	0	0	0	0	0	0	0	0	0	21	39	0	0	30	0	33	2	8	10	46	0	18	41	15	42	12	22	0	0	39	0	0	30	12	16	11	58	21	0	0	25	0	23	0	0
hsa-mir-6842-5p	1	5	0	0	0	0	0	0	0	0	10	0	0	8	0	0	2	0	0	0	0	1	1	0	0	0	0	0	0	0	0	0	0	0	0	9	0	0	0	6	3	0	0	0	2	0	0	0	0
hsa-mir-6843-3p	0	0	0	0	0	0	0	0	0	0	0	0	0	0	0	0	0	0	0	0	0	0	0	0	0	0	0	0	0	0	0	0	0	0	0	0	0	0	0	0	0	14	0	0	0	0	0	0	0
hsa-mir-6844	0	0	0	0	0	0	0	0	0	0	0	0	0	0	0	0	1	0	0	0	0	0	0	0	0	0	0	0	0	0	0	0	0	0	0	0	0	3	0	0	0	0	0	0	0	0	0	0	0
hsa-mir-6847-5p	0	5	0	11	0	0	0	0	0	0	0	0	0	0	0	0	0	0	0	0	0	0	0	0	0	0	0	0	0	0	0	0	0	0	0	0	0	0	0	0	13	0	0	0	0	0	0	0	0
hsa-mir-6848-5p	0	4	0	0	0	0	0	0	0	0	0	0	0	0	0	0	0	1	0	0	0	0	0	0	0	0	0	0	0	0	0	0	0	0	0	0	0	1	0	0	0	8	0	0	0	0	0	0	0
hsa-mir-6849-3p	0	0	0	0	0	0	0	0	0	38	0	0	0	0	0	0	0	0	0	0	0	0	0	0	0	0	0	0	0	0	0	0	0	0	0	0	0	0	0	0	0	0	0	0	0	17	0	0	0
hsa-mir-6849-5p	0	0	0	0	0	0	0	0	0	0	0	0	0	5	0	0	0	0	0	0	0	0	0	0	0	0	0	0	0	0	0	0	0	0	0	0	0	0	0	0	0	0	0	0	0	0	0	0	0
hsa-mir-6850-5p	0	0	0	0	0	0	0	0	0	22	0	0	0	0	0	0	0	0	0	0	0	0	0	0	0	0	0	0	0	0	2	0	0	0	0	0	0	0	0	0	0	0	0	0	0	0	0	0	0
hsa-mir-6852-5p	0	0	7	0	0	0	0	0	0	71	1	0	0	0	0	0	0	0	31	0	10	4	2	0	0	22	0	0	0	5	0	0	0	0	0	0	0	12	0	17	0	0	0	0	13	18	0	0	0
hsa-mir-6853-3p	0	0	0	0	0	0	0	0	0	0	0	0	0	0	0	0	0	0	0	0	0	0	0	0	0	0	0	0	0	0	0	0	0	0	0	0	0	0	0	0	14	0	0	0	0	0	0	0	0
hsa-mir-6855-3p	0	0	0	0	0	0	0	0	0	0	0	0	0	0	0	0	0	0	0	0	1	0	0	0	0	0	0	0	0	0	0	0	0	0	0	0	0	2	0	0	0	0	0	0	0	0	0	0	0
hsa-mir-6855-5p	0	4	0	0	0	0	0	0	0	0	0	0	0	0	0	0	0	0	0	0	0	0	0	0	0	0	0	0	0	0	0	13	0	0	0	0	0	0	0	0	0	0	0	0	0	0	0	0	0
hsa-mir-6856-5p	0	0	0	0	0	0	0	0	0	0	0	0	0	0	0	0	0	0	0	0	0	0	0	0	0	0	0	0	0	0	0	0	0	0	0	0	0	0	0	0	0	0	0	0	0	0	0	0	0
hsa-mir-6858-3p	0	0	0	0	0	0	0	0	0	0	0	0	0	0	0	0	0	0	0	0	0	0	0	0	0	0	0	0	0	0	3	0	0	0	0	0	0	0	0	0	0	0	0	0	0	0	0	0	0
hsa-mir-6858-5p	0	0	0	0	0	10	0	0	0	0	0	0	0	0	0	0	0	0	0	0	0	0	0	0	0	0	0	0	0	0	0	0	0	0	0	0	0	0	0	0	0	0	0	0	0	0	0	0	0
hsa-mir-6859-3p	0	0	0	0	0	0	0	0	0	0	0	0	0	0	0	0	0	0	0	0	0	0	0	0	0	0	0	0	0	0	1	0	0	0	0	0	0	0	0	0	0	0	0	0	0	0	0	0	0
hsa-mir-6859-5p	0	0	10	0	0	0	0	0	0	0	0	0	0	0	0	0	0	17	0	0	0	3	1	0	0	0	0	0	0	0	0	0	0	0	0	0	0	3	0	0	8	0	0	0	6	0	0	0	0
hsa-mir-6860	0	0	0	0	0	0	0	0	0	0	0	0	0	0	0	0	0	0	0	0	0	0	0	0	0	0	0	0	0	0	0	0	0	0	0	0	0	0	0	0	0	3	0	0	0	0	0	0	0
hsa-mir-6861-5p	0	0	0	0	0	0	0	0	0	0	0	0	0	0	0	0	0	0	0	0	2	0	0	0	0	0	0	0	0	0	0	0	0	0	0	0	0	0	0	0	0	0	0	0	0	0	0	0	0
hsa-mir-6862-5p	0	0	0	0	0	0	0	0	0	0	0	0	0	0	0	0	0	0	0	0	0	0	0	0	0	0	0	0	0	0	0	0	0	0	0	0	0	0	0	0	0	0	0	0	0	0	0	0	0
hsa-mir-6864-5p	0	0	0	0	0	0	0	0	0	0	0	0	0	0	0	0	0	0	0	0	0	0	0	0	0	0	0	0	0	0	0	0	0	0	0	0	0	0	0	0	0	0	0	0	0	0	0	0	0
hsa-mir-6865-5p	0	0	0	0	0	0	0	0	0	0	0	0	0	0	0	0	0	0	0	0	0	0	0	0	0	0	0	0	0	0	0	0	0	0	0	0	0	0	0	0	0	9	0	0	0	0	0	0	0
hsa-mir-6866-3p	0	0	0	0	0	0	0	0	0	0	0	0	0	0	0	0	0	0	0	0	0	1	0	0	0	0	0	0	0	4	0	0	0	0	0	0	0	0	0	0	0	0	0	0	0	0	0	0	0
hsa-mir-6866-5p	0	0	0	14	0	0	0	0	0	0	0	0	0	0	0	0	0	0	0	0	0	0	11	0	0	0	0	0	0	0	5	9	0	0	0	0	0	0	0	0	15	0	0	0	0	0	0	0	0
hsa-mir-6867-5p	0	0	0	0	0	0	0	0	0	0	0	0	0	0	0	0	0	0	0	0	0	0	0	0	0	0	0	0	0	0	0	0	0	0	0	0	0	0	0	0	0	0	0	0	0	0	0	0	0
hsa-mir-6868-3p	0	0	0	0	0	0	0	0	0	0	0	0	0	11	0	0	0	9	0	0	5	0	0	0	0	0	0	15	0	0	0	0	0	0	0	0	0	2	0	0	0	0	0	0	0	0	0	0	0
hsa-mir-6869-5p	0	6	0	0	0	0	0	0	0	0	0	0	0	0	0	0	0	0	0	0	0	0	0	0	0	0	0	0	0	0	0	0	0	0	0	0	0	0	0	10	0	0	0	0	0	0	0	0	0
hsa-mir-6873-3p	0	3	0	0	0	0	0	13	3	0	0	0	0	0	0	0	1	2	0	0	6	0	0	0	0	0	0	0	0	2	31	0	0	0	0	0	0	0	0	0	33	0	0	0	2	0	0	14	0
hsa-mir-6874-3p	0	0	0	0	0	0	0	0	0	0	0	0	0	0	0	0	0	0	0	0	0	0	0	0	0	0	0	0	0	0	0	0	0	0	0	0	0	4	0	0	0	0	0	0	0	0	0	0	0
hsa-mir-6874-5p	0	0	0	0	0	0	0	0	0	0	0	0	0	0	0	0	0	0	0	0	3	0	0	0	0	0	0	0	0	0	0	0	0	0	0	0	0	0	0	0	0	0	0	0	0	0	0	0	0
hsa-mir-6875-3p	0	0	0	0	0	0	0	0	0	0	0	0	0	0	0	0	0	0	0	0	0	0	0	0	0	0	0	0	0	0	0	0	0	0	0	0	0	0	0	0	0	0	0	0	6	0	0	0	0
hsa-mir-6875-5p	0	0	0	0	0	0	0	0	0	0	0	0	0	0	0	0	0	0	0	0	0	0	0	0	0	0	0	0	0	0	0	0	0	0	0	0	0	0	0	0	0	0	0	0	0	0	0	0	0
hsa-mir-6877-5p	0	0	0	0	0	0	0	0	0	0	0	0	0	0	0	0	0	0	0	0	12	0	3	0	0	0	0	0	0	0	0	5	0	0	0	0	9	0	0	0	0	0	0	0	5	0	0	0	0
hsa-mir-6878-5p	0	0	0	0	0	0	0	0	0	0	0	0	0	0	0	0	0	0	0	0	0	0	0	0	0	0	0	0	0	0	0	0	0	0	0	0	0	0	0	0	0	0	0	0	0	0	0	0	0
hsa-mir-6880-5p	0	0	0	0	0	0	0	0	0	0	0	0	0	0	0	0	0	0	0	0	0	0	0	0	0	0	0	0	0	0	0	0	0	0	0	0	0	0	0	0	0	0	0	0	0	0	0	0	0
hsa-mir-6881-3p	0	0	0	0	11	0	0	0	0	0	0	0	0	0	0	0	0	0	0	0	0	0	0	0	0	0	0	0	0	0	0	0	0	0	0	0	5	0	0	0	0	0	0	0	0	0	0	0	0
hsa-mir-6881-5p	0	0	0	0	0	0	0	0	0	0	0	0	0	0	0	0	0	0	0	0	0	0	0	0	0	0	0	0	0	0	0	0	0	0	0	0	5	0	0	0	2	0	0	0	0	0	0	0	0
hsa-mir-6882-3p	0	0	0	0	0	0	0	0	0	0	0	0	0	0	17	0	0	0	0	0	2	0	1	0	0	0	0	0	0	0	4	18	0	0	0	0	0	0	0	0	0	0	0	0	0	0	0	0	0
hsa-mir-6882-5p	0	0	0	0	0	0	0	0	0	0	0	0	0	0	0	0	0	0	0	0	0	0	0	0	0	0	0	0	0	3	1	18	0	0	0	0	0	0	9	0	0	0	0	0	0	0	0	0	0
hsa-mir-6883-3p	0	0	0	0	0	0	0	0	0	0	0	0	0	0	0	0	0	0	0	0	0	0	0	0	0	0	0	0	0	0	4	0	0	0	0	0	0	0	0	0	13	0	0	0	0	0	0	0	0
hsa-mir-6884-3p	0	1	0	0	0	0	0	0	0	0	0	0	0	0	0	0	0	0	0	0	0	0	0	0	0	0	0	0	0	0	0	0	0	0	0	0	0	0	0	0	0	0	0	0	0	0	0	0	0
hsa-mir-6884-5p	0	0	0	0	0	0	0	0	0	0	0	0	0	9	0	0	0	12	0	0	2	0	0	0	0	0	0	0	0	0	4	0	0	0	0	0	9	0	0	0	0	0	0	0	0	0	0	0	0
hsa-mir-6885-3p	0	0	0	0	0	0	0	0	0	0	0	0	0	0	0	0	0	0	0	0	0	0	0	0	0	0	0	0	0	0	0	0	0	0	0	0	0	0	0	0	0	0	0	0	0	0	0	0	0
hsa-mir-6889-5p	0	0	0	0	0	0	0	0	0	0	0	0	0	0	0	0	0	0	0	0	0	0	0	0	0	0	0	0	0	0	0	0	0	0	0	0	0	1	0	0	0	0	0	0	0	0	0	0	0
hsa-mir-6890-5p	0	0	0	0	0	0	0	0	0	0	0	0	0	0	0	0	0	0	0	0	0	0	0	0	0	0	0	0	0	0	0	0	0	0	0	0	0	0	0	0	0	0	0	0	0	0	0	0	0
hsa-mir-6892-5p	0	0	0	0	0	0	0	0	0	0	0	0	0	0	0	0	0	0	0	0	0	0	0	0	0	0	0	0	0	0	0	0	0	0	0	0	0	0	0	0	0	0	0	0	0	0	0	0	0
hsa-mir-6894-5p	0	0	0	0	0	0	0	0	0	0	0	0	0	0	0	0	0	0	0	0	0	0	0	0	0	0	0	0	0	0	0	0	0	0	0	0	0	0	0	0	0	0	0	0	0	0	0	0	0
hsa-mir-6895-3p	0	0	0	0	0	0	0	0	0	0	0	0	0	0	0	0	0	0	0	0	0	0	0	0	0	0	0	0	0	0	0	0	0	0	0	0	0	0	0	0	0	0	0	0	0	0	0	0	0
hsa-mir-7-1-3p	5	12	0	16	0	0	0	0	13	0	0	0	0	9	0	0	5	0	0	0	11	15	9	0	4	17	0	6	65	27	24	0	0	0	0	0	0	41	0	15	4	0	0	0	11	0	19	0	0
hsa-mir-7-2-3p	0	0	0	0	0	0	0	0	0	0	0	0	0	0	0	0	0	0	0	0	0	0	0	0	0	0	0	0	0	0	0	0	0	0	0	0	0	0	0	0	0	0	0	0	0	0	0	0	0
hsa-mir-7-5p	192	269	368	717	88	289	194	250	82	246	168	0	115	139	100	73	101	117	146	464	599	231	553	282	10	798	401	527	194	519	226	404	33	183	47	221	1704	1642	170	401	488	188	14	0	415	199	159	77	101
hsa-mir-708-3p	0	0	0	0	0	0	0	0	0	0	0	0	0	0	0	0	0	0	0	0	0	3	0	0	0	0	0	0	0	0	5	0	0	0	0	0	0	0	0	0	6	0	0	0	0	0	0	0	0
hsa-mir-708-5p	0	0	0	0	0	0	0	0	15	0	0	0	0	0	0	0	0	0	0	0	0	0	0	0	0	0	0	0	0	0	0	0	10	0	0	0	0	2	0	0	9	6	0	0	0	0	0	0	0
hsa-mir-7108-5p	0	0	0	0	0	0	0	0	0	0	0	0	0	0	0	0	0	0	0	0	0	0	0	0	0	8	0	0	0	0	0	0	0	0	0	0	0	0	0	0	0	0	0	0	0	0	0	0	0
hsa-mir-7110-3p	0	0	0	0	0	0	0	0	0	0	0	0	0	0	0	0	0	0	0	0	0	0	0	0	0	0	0	0	0	0	2	0	0	0	0	21	0	0	0	0	0	0	0	0	6	0	0	0	0
hsa-mir-7111-3p	0	1	0	0	0	0	0	0	0	0	0	0	0	0	0	0	0	0	0	0	0	0	0	0	0	0	0	0	0	0	0	0	0	0	0	0	0	0	0	0	0	0	0	0	0	0	0	0	0
hsa-mir-7113-5p	0	3	0	0	0	0	0	0	0	0	0	0	0	0	0	0	0	0	0	0	0	0	0	0	0	0	0	0	0	0	0	0	0	0	0	0	0	0	0	0	0	0	0	0	0	0	0	0	0
hsa-mir-744-3p	0	0	0	0	0	0	0	0	0	0	0	0	0	2	0	0	0	0	0	0	0	0	0	0	0	0	0	0	0	3	0	0	0	0	0	0	0	1	0	0	0	0	0	0	0	0	0	0	0
hsa-mir-744-5p	842	661	296	133	96	199	480	259	586	698	489	349	192	948	315	258	130	706	334	655	450	416	417	642	67	394	769	224	1140	187	372	176	53	952	1	827	260	761	183	872	1160	309	406	192	839	307	340	407	91
hsa-mir-758-3p	0	0	0	9	0	0	0	0	0	0	0	0	0	0	0	0	0	0	0	0	0	3	0	0	0	0	0	0	0	0	3	0	0	17	0	0	8	0	0	23	0	0	0	0	0	0	0	0	0
hsa-mir-760	0	0	0	0	0	12	0	0	0	0	0	0	0	7	0	0	0	14	0	0	0	0	0	0	0	0	0	0	0	0	2	0	0	0	0	0	0	0	0	0	0	12	0	0	0	0	0	0	0
hsa-mir-762	0	0	0	0	0	0	0	0	0	0	0	0	0	0	0	0	0	0	0	0	0	0	0	0	0	0	0	0	0	0	0	0	0	0	0	0	0	0	0	0	0	0	0	0	0	0	0	0	0
hsa-mir-765	0	0	0	0	0	0	0	0	0	0	0	0	0	0	0	0	0	0	0	0	0	0	0	44	0	0	0	0	0	0	0	0	0	0	0	0	0	0	0	0	0	0	0	0	0	0	0	0	0
hsa-mir-766-3p	0	4	12	0	0	0	0	0	24	0	0	0	0	5	23	0	8	0	0	0	4	26	43	0	0	16	0	0	0	23	15	0	0	0	0	0	20	38	0	42	24	8	0	0	7	12	0	36	0
hsa-mir-766-5p	17	19	6	16	0	0	0	0	57	0	0	0	0	26	0	19	0	10	0	0	5	6	9	56	0	19	0	19	44	3	0	0	0	60	0	0	11	2	0	0	14	0	20	0	11	20	0	0	0
hsa-mir-769-3p	18	3	0	0	0	0	0	0	0	0	6	0	0	0	0	0	0	9	0	0	0	4	2	0	0	0	0	10	0	0	0	0	0	0	0	0	0	0	0	0	0	0	0	0	4	0	0	0	0
hsa-mir-769-5p	47	18	25	13	8	37	39	93	8	92	28	0	0	22	22	0	7	22	21	41	70	27	71	0	0	124	29	9	47	53	48	38	0	24	46	46	40	75	14	0	237	0	18	0	14	29	0	0	0
hsa-mir-7702	0	0	0	0	0	0	0	0	0	0	0	0	0	0	0	0	0	0	0	0	0	0	0	0	0	0	0	0	0	0	0	0	0	0	0	0	0	0	0	0	0	0	0	0	0	0	0	0	0
hsa-mir-7703	0	0	0	0	0	0	0	0	0	0	0	0	0	0	0	0	0	0	0	0	0	0	0	0	0	0	0	0	0	0	0	0	0	0	0	0	0	0	0	0	0	0	0	0	0	0	0	0	0
hsa-mir-7705	0	0	0	0	0	0	0	0	32	0	0	0	0	0	0	0	0	0	0	0	0	0	6	0	0	0	0	0	0	0	0	0	0	0	0	0	0	0	0	0	0	9	0	0	0	0	0	0	0
hsa-mir-7706	0	5	0	9	0	0	0	0	0	0	13	0	0	9	11	17	0	0	0	0	15	8	2	0	0	0	23	0	0	12	6	15	0	15	0	0	9	11	24	25	25	7	0	0	21	0	0	81	19
hsa-mir-7843-3p	0	0	0	0	0	0	0	0	0	0	0	0	0	0	0	0	0	0	0	0	0	0	0	0	0	0	0	0	0	0	0	0	0	0	0	0	0	0	0	0	0	7	0	0	0	0	0	0	0
hsa-mir-7843-5p	0	0	0	0	0	0	0	0	0	0	0	0	0	0	0	0	0	0	0	0	0	0	0	0	0	0	0	0	0	0	0	0	0	0	0	0	0	0	0	0	0	0	0	0	0	0	0	0	0
hsa-mir-7844-5p	0	0	0	0	0	0	0	0	0	0	0	0	0	0	0	0	0	0	0	0	0	0	0	0	0	0	0	0	0	0	0	0	0	0	0	0	0	0	0	0	0	0	0	0	0	0	0	0	0
hsa-mir-7847-3p	0	6	0	0	0	0	0	20	0	0	0	0	0	0	0	0	2	0	0	0	0	0	2	47	0	0	0	0	0	0	2	0	0	0	0	0	0	6	0	0	0	0	0	0	0	0	0	0	0
hsa-mir-7848-3p	5	0	0	0	0	0	0	0	0	0	0	0	0	7	0	0	0	0	0	0	0	0	0	0	0	0	0	0	0	1	5	0	0	0	0	28	0	0	0	0	0	0	0	0	0	0	0	0	0
hsa-mir-7849-3p	0	0	5	0	0	0	0	0	0	0	0	0	0	15	0	0	0	0	0	0	0	0	1	0	0	0	0	0	0	0	0	0	0	0	0	23	0	3	0	0	0	0	0	0	0	0	0	0	0
hsa-mir-7850-5p	0	0	0	0	0	0	0	0	0	0	0	0	0	0	0	0	0	0	0	0	0	0	0	0	0	0	0	0	0	0	1	0	0	0	0	0	0	0	0	0	0	0	0	0	0	0	0	0	0
hsa-mir-7851-3p	0	0	0	0	0	0	0	0	0	0	0	0	0	0	0	0	0	0	0	0	0	2	4	0	0	0	0	0	0	0	0	0	0	0	0	0	0	0	0	0	0	0	0	0	0	0	0	0	0
hsa-mir-7852-3p	0	0	0	0	0	0	0	0	0	0	0	0	0	0	0	0	0	0	0	0	0	0	0	0	0	0	0	0	0	0	0	0	0	0	0	0	0	0	0	0	0	0	0	0	0	0	0	0	0
hsa-mir-7855-5p	0	0	0	0	0	0	0	0	0	0	0	0	0	0	0	0	0	0	0	0	0	0	0	0	0	0	0	0	0	0	0	0	0	0	0	0	0	0	0	0	0	0	0	0	0	0	0	0	0
hsa-mir-8485	0	0	0	0	0	0	0	0	0	0	0	0	0	0	0	0	0	0	0	0	1	0	0	0	0	0	0	3	0	0	0	0	0	0	0	0	0	0	0	0	2	0	0	11	0	0	0	0	0
hsa-mir-873-3p	0	0	0	0	0	0	0	0	0	0	0	0	0	0	0	0	0	0	0	0	0	0	0	0	0	0	0	0	0	0	0	0	0	0	0	0	0	0	0	0	0	0	0	0	0	0	0	0	0
hsa-mir-873-5p	24	0	0	0	0	0	0	0	0	0	0	0	0	0	0	0	0	0	0	0	2	5	0	0	0	0	0	18	0	0	0	9	0	14	0	0	0	0	0	0	0	0	0	0	0	0	0	0	0
hsa-mir-874-3p	0	46	22	0	0	10	0	22	0	0	0	0	0	0	44	0	4	14	19	73	17	18	12	0	0	0	0	13	0	0	18	6	0	0	0	32	0	17	0	52	58	0	0	0	22	0	0	63	0
hsa-mir-874-5p	0	6	0	14	0	0	0	0	0	0	0	0	0	0	0	0	3	10	0	0	4	0	0	0	0	0	0	0	0	3	0	0	0	14	0	0	0	0	0	0	4	0	0	0	0	0	0	0	0
hsa-mir-876-3p	0	0	0	0	0	0	0	0	0	0	0	0	0	0	0	0	0	0	0	18	0	0	0	0	0	0	0	0	0	0	0	0	0	0	0	0	0	0	0	0	0	0	0	0	0	0	0	0	0
hsa-mir-876-5p	0	0	0	0	0	0	0	0	0	0	0	0	0	0	0	0	0	0	0	0	0	0	1	0	0	0	0	0	0	0	0	0	0	0	0	0	0	0	0	0	0	0	0	0	0	0	0	0	0
hsa-mir-877-3p	0	6	0	0	0	0	0	0	0	0	0	0	0	0	2	0	0	0	0	0	0	0	0	0	0	0	0	0	0	0	0	0	0	0	0	0	0	0	0	0	0	0	0	0	0	0	0	0	0
hsa-mir-877-5p	0	0	0	0	0	0	0	0	0	0	0	0	0	0	0	0	0	0	0	0	0	0	0	0	0	0	0	0	0	4	7	0	0	0	0	0	0	3	0	5	0	0	0	0	0	0	0	0	0
hsa-mir-885-3p	0	10	3	0	0	11	0	0	40	34	0	0	30	70	25	0	3	29	15	27	11	16	2	0	12	0	35	0	0	0	3	0	0	20	0	15	9	3	14	0	110	8	0	0	6	11	0	0	0
hsa-mir-885-5p	0	15	15	0	13	0	52	21	21	0	24	0	0	7	0	0	0	11	0	0	35	61	16	0	12	25	0	0	0	0	18	0	0	33	0	25	0	13	29	39	90	0	0	0	3	0	0	71	0
hsa-mir-887-3p	9	0	0	0	0	0	0	0	0	0	0	0	0	0	0	0	0	4	0	0	6	0	4	0	0	0	0	8	0	0	0	2	0	0	0	0	0	0	0	0	23	0	0	0	0	0	0	0	0
hsa-mir-889-3p	36	0	0	8	4	0	0	19	0	35	0	0	0	6	0	0	3	9	0	0	8	3	28	0	0	0	31	0	41	12	6	0	26	34	0	0	0	5	15	19	25	0	0	0	0	0	0	0	0
hsa-mir-889-5p	0	0	0	0	0	0	0	0	0	0	0	0	0	0	0	0	0	0	0	0	0	0	0	0	0	0	0	0	0	0	0	0	0	0	0	0	0	0	0	0	0	0	0	0	0	0	0	0	0
hsa-mir-892b	0	0	0	0	0	0	0	0	0	0	9	0	0	0	0	0	0	0	0	0	0	0	0	0	0	0	0	0	0	0	0	0	0	0	0	0	0	0	0	0	0	0	0	0	0	0	0	0	0
hsa-mir-9-3p	0	0	9	0	0	0	0	0	0	0	44	0	0	0	0	0	0	0	0	5	7	0	1	0	0	27	0	31	0	1	14	14	0	0	0	0	0	22	2	25	25	4	0	0	8	0	0	0	0
hsa-mir-9-5p	19	6	15	5	0	0	30	31	19	0	39	0	0	4	0	0	4	0	0	0	6	3	17	0	17	37	22	0	0	12	0	14	0	18	0	0	0	48	18	66	7	0	0	0	22	0	28	0	0
hsa-mir-92a-1-5p	0	5	0	0	0	0	0	0	0	0	0	0	0	0	0	0	0	0	0	0	0	0	2	0	0	0	0	0	0	0	0	6	0	0	0	0	0	0	0	9	5	0	0	0	0	0	0	0	0
hsa-mir-92a-2-5p	0	1	0	0	0	0	0	0	0	0	0	0	0	0	0	0	0	0	0	0	0	0	0	0	0	0	0	0	0	0	0	0	0	0	0	0	0	0	0	0	0	0	0	0	0	0	0	0	0
hsa-mir-92a-3p	25697	32227	13010	52897	3044	15425	4606	7178	11284	22798	12356	3452	18259	16536	14287	3044	12293	17175	3670	9451	45931	32820	32323	9569	2931	17245	22699	28695	16706	43551	62146	29522	510	19440	1493	19960	68826	58666	23855	62000	52362	9836	3647	3525	32576	14719	5723	20066	11635
hsa-mir-92b-3p	158	181	34	185	27	46	25	60	59	155	95	0	248	80	104	27	25	176	23	32	111	113	104	117	26	61	335	161	128	82	119	91	0	69	0	135	267	186	147	378	213	33	49	0	163	73	46	109	3
hsa-mir-92b-5p	0	17	0	5	0	0	7	0	16	0	0	0	0	12	0	54	0	0	0	43	2	8	14	0	0	16	0	0	0	19	32	7	0	0	0	0	14	10	12	21	23	23	0	0	28	26	6	42	0
hsa-mir-93-3p	8	56	0	51	0	0	0	0	3	33	1	0	0	35	1	0	15	24	59	32	33	68	91	0	8	0	53	19	0	64	94	35	0	84	0	45	23	63	15	50	131	0	0	0	27	5	0	63	0
hsa-mir-93-5p	5799	7716	4492	10988	2233	6496	5855	5070	4178	7734	5511	1132	5026	4814	3180	3454	2256	3880	6507	10302	12728	5205	10061	5431	440	9523	5862	6213	4384	13720	8895	7153	1423	4550	1411	3433	20327	20051	3804	10141	13401	5635	812	1405	8360	2918	2835	3074	4054
hsa-mir-933	0	0	0	0	0	0	0	0	0	0	0	0	0	0	0	0	0	0	0	0	0	0	5	0	0	0	0	0	0	0	0	0	0	0	0	0	0	0	0	0	0	0	0	0	0	0	0	0	0
hsa-mir-935	0	0	2	0	0	0	0	0	0	0	0	0	0	0	0	0	0	15	0	0	0	2	0	0	0	0	0	0	0	0	0	0	0	0	0	0	0	0	0	0	38	5	0	0	0	0	0	0	0
hsa-mir-937-3p	0	0	0	0	0	0	0	0	0	0	0	0	0	0	0	0	0	0	0	0	0	0	0	0	0	0	0	0	0	0	0	0	0	0	0	0	0	0	0	0	0	0	0	0	0	0	0	0	0
hsa-mir-937-5p	0	0	0	0	0	0	0	0	0	0	0	0	0	0	0	0	0	0	0	0	0	0	0	0	0	0	0	0	0	0	0	0	0	0	0	0	0	0	0	0	0	0	0	0	0	0	0	0	0
hsa-mir-939-5p	0	0	0	0	0	0	0	0	0	0	0	0	0	0	0	0	0	0	0	0	3	0	0	0	0	0	0	0	20	1	0	0	0	0	0	0	0	0	0	0	0	0	0	0	0	0	0	0	0
hsa-mir-940	0	0	0	0	0	0	0	0	0	0	0	0	0	0	0	0	0	0	0	0	1	0	0	0	0	0	0	0	0	0	0	0	0	0	0	0	0	1	0	15	0	0	0	0	3	0	0	0	0
hsa-mir-941	95	2	64	74	50	107	189	124	107	307	97	48	71	75	25	49	21	47	40	177	103	68	174	108	20	28	68	50	154	55	97	19	12	68	0	23	68	99	24	86	302	38	22	0	160	1	28	58	19
hsa-mir-942-3p	0	0	0	0	0	0	0	1	0	0	0	0	0	0	0	0	0	0	0	0	0	0	0	0	0	0	0	0	1	0	0	0	0	0	0	0	0	5	0	0	0	0	0	0	0	0	0	0	0
hsa-mir-942-5p	23	91	69	147	7	56	44	58	25	126	85	0	0	75	21	18	38	85	8	132	165	62	102	125	0	103	0	86	133	119	129	72	0	58	0	51	436	276	14	145	192	19	0	92	106	64	25	0	0
hsa-mir-944	0	0	0	0	0	0	0	0	0	0	0	0	0	0	0	0	0	0	0	0	1	0	0	0	0	0	0	0	0	0	0	0	0	0	0	23	0	0	0	0	0	0	0	0	0	0	0	0	0
hsa-mir-95-3p	51	40	39	22	32	22	35	14	107	41	31	0	37	46	0	13	0	33	58	20	28	24	36	33	0	39	0	117	29	7	31	30	0	13	0	31	0	62	58	34	183	6	0	0	47	9	42	20	5
hsa-mir-95-5p	0	0	0	0	0	0	0	0	0	0	40	0	0	0	0	0	0	0	0	0	0	0	0	0	0	0	0	0	0	0	0	0	0	0	0	16	0	0	0	0	0	0	0	0	0	0	0	0	0
hsa-mir-96-5p	72	172	80	309	11	139	74	54	0	51	30	22	110	86	124	122	37	24	22	112	150	91	187	34	0	151	32	200	37	350	85	192	23	17	70	66	806	340	67	123	423	32	0	0	60	31	165	78	79
hsa-mir-98-3p	0	0	9	0	0	0	0	0	30	0	0	0	0	2	0	0	0	3	8	0	8	2	18	0	0	0	0	28	0	3	3	0	0	0	0	0	6	6	0	0	13	0	0	0	0	0	0	0	0
hsa-mir-98-5p	710	876	464	290	42	365	353	177	851	364	485	185	114	1601	564	120	201	1151	209	494	735	242	658	503	42	612	937	596	1287	576	322	274	41	739	1	878	1257	1703	271	1827	1136	577	154	24	1151	651	403	391	323
hsa-mir-9903	0	0	0	0	0	0	0	0	0	0	0	0	0	0	0	0	0	0	0	0	0	0	0	0	0	0	0	0	0	0	0	0	0	0	0	0	0	3	0	0	0	0	0	0	0	0	0	0	0
hsa-mir-9983-3p	0	0	0	0	0	0	0	0	0	0	0	0	0	0	0	0	0	0	0	0	0	0	0	0	0	0	0	0	0	0	0	0	0	0	0	0	5	3	0	0	0	0	0	0	0	0	0	0	0
hsa-mir-99a-3p	0	0	0	0	0	0	0	0	27	0	0	0	0	2	0	0	0	8	0	0	0	0	0	0	0	13	22	0	0	5	8	0	0	0	0	0	0	0	6	0	19	0	0	0	0	0	0	0	0
hsa-mir-99a-5p	203	105	98	97	16	19	0	21	11	171	69	0	34	326	115	0	54	89	0	68	217	301	208	0	8	54	437	107	192	165	104	87	0	99	0	205	48	274	91	404	527	150	14	31	154	41	93	143	31
hsa-mir-99b-3p	28	11	0	0	0	0	0	0	0	0	0	0	0	15	0	0	2	0	0	20	7	15	0	41	0	16	0	0	60	3	6	0	0	0	0	25	0	12	17	23	36	0	0	0	17	0	0	0	7
hsa-mir-99b-5p	291	107	138	50	23	87	162	182	137	168	157	50	58	364	54	0	88	130	323	176	213	457	172	169	59	217	254	35	313	41	205	43	0	145	0	304	48	308	134	342	758	119	137	0	289	74	78	322	39
[truncated: 109 more columns]

## Sheet: Table S2
c-miR	Sample 1	Sample 2	Sample 3	Sample 4	Sample 5	Sample 6	Sample 7	Sample 8	Sample 9	Sample 10	Sample 11	Sample 12	Sample 13	Sample 14	Sample 15	Sample 16	Sample 17	Sample 18	Sample 19	Sample 20	Sample 21	Sample 22	Sample 23	Sample 24	Sample 25	Sample 26	Sample 27	Sample 28	Sample 29	Sample 30	Sample 31	Sample 32	Sample 33	Sample 34	Sample 35	Sample 36	Sample 37	Sample 38	Sample 39	Sample 40	Sample 41	Sample 42	Sample 43	Sample 44	Sample 45	Sample 46	Sample 47	Sample 48	Sample 49
hsa-let-7a-5p	53522	114190	30573	89870	10454	45008	26033	40918	95989	63981	52854	20708	24925	204192	78534	50577	26384	96101	30795	57089	53292	20072	45404	99428	2985	34928	175836	69566	102625	64438	41024	62440	7677	61943	5073	80905	135676	109873	24226	152900	109501	132671	26371	14616	107241	41524	83615	49621	35983
hsa-let-7b-5p	62638	215776	32399	281650	17961	87971	46503	58784	149420	98101	63712	47925	85814	146848	133718	30184	35054	120363	52518	76243	77519	27023	46244	243404	4891	41519	300862	209723	130249	186963	49194	142655	8364	106385	14687	96373	282288	107593	42135	184770	179126	126895	37626	30346	162430	88385	68549	82197	64639
hsa-let-7c-5p	1451	1463	486	1279	199	889	854	792	2848	1234	947	141	873	3287	1437	149	312	2103	620	916	1066	397	441	2013	33	744	3195	1799	3548	960	267	990	98	1861	117	2596	1223	1542	439	1717	3748	2024	726	238	1354	881	555	1291	208
hsa-let-7d-3p	496	548	213	165	30	161	231	222	371	180	56	53	37	343	162	0	106	390	302	88	325	464	435	150	58	298	325	275	538	267	1226	192	32	597	0	239	452	466	378	1303	1192	135	109	53	585	88	87	223	130
hsa-let-7d-5p	1448	3212	1345	3119	372	1938	514	1043	1873	1773	1017	205	587	2641	1565	1525	894	1925	639	1241	3357	2023	3322	1587	184	1634	1987	1866	1494	3782	6249	1864	286	1839	24	1672	6064	5706	1605	5157	3882	2973	385	315	3626	1352	1429	1855	764
hsa-let-7e-5p	1532	1079	321	327	68	377	641	393	1968	853	2141	234	188	5329	1065	475	294	2055	474	691	587	557	396	1784	97	422	2702	780	5152	113	404	422	63	776	59	1831	531	1036	597	1718	2992	2010	561	401	2072	501	1449	1279	230
hsa-let-7f-5p	47678	29413	31342	25428	5346	24320	21436	19723	42812	45439	42475	7664	12049	90395	25573	26643	13748	58444	17883	51664	35892	13730	31692	45823	1886	33333	82341	27523	75920	37623	23459	27376	4073	35662	4034	37631	77919	104632	17500	69510	50912	60216	15488	8111	60437	20151	37706	23480	7717
hsa-let-7g-5p	3338	10090	4461	5045	425	6001	1714	2217	5418	3627	2941	1082	1720	7598	4910	6045	2342	5854	4027	6402	8973	3403	11472	1593	321	6415	5918	5696	4195	13425	7561	5066	1034	5253	112	4824	20893	23799	2423	15203	13273	7278	665	733	8117	3899	2944	1868	4899
hsa-let-7i-5p	31604	38774	21353	31236	5170	27141	21571	16002	26460	35751	30831	9278	18242	74711	25262	29637	10435	33832	24051	58815	50495	11450	31893	27740	2086	33614	47147	24463	33053	47492	30180	22303	4917	31496	3896	29098	74068	73961	19131	59428	55999	68885	15871	8186	44429	19690	41010	17900	15099
hsa-mir-100-5p	135	39	59	63	9	15	0	0	95	141	81	46	97	116	0	0	30	36	0	0	72	86	101	43	9	0	91	67	113	93	77	0	15	68	0	74	26	61	30	107	260	67	27	38	37	29	59	124	0
hsa-mir-101-3p	1811	1361	1389	3096	1010	1820	1352	1370	1129	981	1549	204	687	667	477	1162	210	690	785	3332	3419	497	2909	1573	56	4251	1120	1630	1404	2553	1430	1575	123	230	814	390	6570	5586	2041	2773	1906	1261	47	273	1697	630	450	110	583
hsa-mir-103a-3p	4840	3422	4037	3756	815	2745	2458	2988	4369	4714	4694	1022	1797	5187	2088	1463	1462	3917	1669	5988	5199	3132	4978	6933	344	4940	8410	2877	8697	8933	4106	3519	114	3396	1128	2372	8660	14331	2249	7311	7268	4235	879	718	5383	2030	1499	2510	1338
hsa-mir-103b	1648	1278	1447	1314	294	1022	816	1069	1516	1518	1606	309	649	1867	724	464	507	1370	619	2125	1874	1094	1778	2396	145	1729	2851	980	3003	3076	1496	1230	74	1183	411	860	3137	5058	773	2600	2530	1435	322	284	1841	690	521	874	460
hsa-mir-106b-3p	275	441	136	699	82	259	177	256	154	532	235	101	220	262	66	85	136	186	98	260	560	306	546	44	54	334	319	326	180	980	273	345	15	256	115	320	884	851	162	416	733	341	26	44	417	82	122	332	143
hsa-mir-106b-5p	46	376	84	122	0	225	68	106	103	134	6	0	71	236	194	51	17	76	120	254	312	68	333	0	0	102	19	123	110	543	105	71	0	15	0	22	374	360	78	237	186	96	30	0	178	79	61	8	99
hsa-mir-107	289	525	209	803	40	197	149	197	304	123	153	0	128	195	183	44	77	213	93	139	702	232	637	243	16	333	442	374	392	827	852	431	12	161	33	113	927	1096	187	601	475	142	27	37	493	123	46	128	97
hsa-mir-10a-5p	985	384	492	340	48	330	210	280	634	417	814	39	114	525	333	32	171	526	116	140	408	741	508	360	20	347	934	680	390	278	689	506	42	722	91	873	265	684	225	819	1835	417	284	65	441	185	356	509	26
hsa-mir-10b-5p	1149	409	416	424	57	295	303	471	493	693	477	152	370	467	403	114	163	696	102	332	369	780	393	352	56	593	724	759	463	332	384	724	49	572	154	960	218	677	167	573	2236	449	157	91	457	207	136	483	60
hsa-mir-11400	264	29	72	0	35	32	87	0	72	144	39	0	0	102	31	0	13	96	54	181	36	34	79	203	0	99	9	51	143	58	31	4	0	162	0	37	55	135	55	65	121	47	62	0	107	19	24	83	16
hsa-mir-1180-3p	57	132	44	204	0	87	0	0	97	15	40	35	37	97	80	0	25	38	46	0	137	47	108	24	8	18	143	65	63	251	131	93	18	96	0	37	230	161	59	147	92	112	34	38	108	71	164	55	110
hsa-mir-122-5p	4710	64850	11423	16241	5861	15813	121162	22298	115656	29064	60210	4821	25642	168411	36589	9795	7660	41766	60049	51817	85298	27673	20935	24960	1770	54229	74519	38300	27198	3746	7065	6914	20233	48098	9184	55294	15219	40197	42316	29027	243397	88215	6328	13965	17750	11956	18144	48420	2620
hsa-mir-122b-3p	970	13294	2096	3040	1192	3755	22438	3894	24766	5656	12107	1270	4646	37303	8230	2224	1564	9648	10291	11585	16785	4304	4689	5651	329	10370	16442	8320	6414	849	2046	1379	3933	8171	1870	15097	3041	7185	11806	8092	49368	19599	1379	3106	4047	2508	4264	7723	488
hsa-mir-1255b-5p	30	97	8	152	0	29	0	0	19	41	36	0	65	15	42	33	7	7	33	23	32	8	21	61	0	9	71	100	0	83	54	60	0	25	0	0	52	47	20	49	24	71	0	0	43	0	16	34	20
hsa-mir-125a-5p	1779	1120	691	660	137	700	550	613	1088	1290	1226	130	426	1847	515	121	440	972	1796	680	1470	2786	693	945	178	1030	1256	876	1400	245	1517	956	225	2440	274	2095	367	1305	532	1683	6856	693	391	152	1286	291	483	2738	241
hsa-mir-125b-5p	558	314	323	192	31	302	609	245	562	265	457	84	86	394	196	24	148	271	615	323	514	1006	363	117	25	631	478	328	258	240	488	241	76	844	131	685	140	613	158	377	2595	269	78	101	295	99	25	463	4
hsa-mir-126-3p	76040	24342	45239	12772	5928	27765	49491	20903	27773	47082	44652	5779	14181	42647	17034	10951	11183	39536	47535	76769	50649	30478	30977	24184	4314	64319	31143	19527	43816	24531	23629	14264	10169	53855	4778	49753	44841	94355	22764	54171	110008	28562	14823	7548	60456	16018	22753	26778	6403
hsa-mir-126-5p	19318	3446	8435	4021	1786	4048	8214	4948	5679	5553	7009	638	2234	2930	1888	369	1719	6105	5490	9996	10287	5961	6698	5326	547	12395	6239	5411	10259	5132	3836	3705	299	6350	2123	4887	10841	21530	3358	12723	18265	1905	1082	1063	7952	2522	879	2403	740
hsa-mir-127-3p	165	38	14	13	11	4	27	24	47	165	25	18	10	14	26	13	21	64	34	99	32	19	84	133	0	37	70	0	161	32	65	0	0	326	0	88	46	45	55	102	140	24	43	19	47	21	0	14	27
hsa-mir-1277-5p	861	141	326	54	16	147	95	61	102	199	298	0	2	105	14	0	33	260	58	516	433	33	488	84	50	782	63	59	292	164	149	86	0	65	18	72	374	1172	301	451	400	56	33	42	477	73	0	0	28
hsa-mir-128-3p	404	443	238	233	51	235	392	61	146	384	171	0	70	343	163	78	164	311	586	263	557	448	669	161	93	393	306	212	416	386	571	196	47	434	71	474	372	857	207	660	1372	190	127	45	441	110	102	535	52
hsa-mir-1294	18	59	0	264	0	30	36	47	29	0	9	0	72	34	11	55	37	53	0	66	56	3	25	0	0	54	50	42	33	53	41	66	0	22	0	23	97	47	60	22	14	28	0	45	41	13	20	0	17
hsa-mir-1301-3p	106	112	103	0	0	24	50	0	69	79	45	54	30	94	30	0	22	120	55	153	67	95	47	130	33	61	94	15	300	29	71	0	0	241	0	100	85	112	5	95	210	34	50	0	89	110	36	110	21
hsa-mir-1306-5p	48	44	55	29	0	22	0	0	67	40	4	0	44	47	59	0	15	56	25	0	51	26	11	0	34	49	19	17	121	9	51	44	0	153	0	0	38	46	33	118	87	10	0	0	96	54	0	144	42
hsa-mir-1307-3p	305	228	168	118	66	153	148	110	383	424	119	142	204	530	266	113	106	374	43	272	188	150	178	406	37	277	811	182	509	84	160	101	18	391	0	410	171	286	110	409	766	160	76	37	485	192	276	472	0
hsa-mir-1307-5p	57	4	68	21	0	77	0	0	17	0	44	0	0	7	0	0	1	19	100	29	82	26	98	0	0	119	19	57	27	45	48	27	0	0	0	20	18	121	26	76	114	3	0	52	119	0	0	0	15
hsa-mir-130a-3p	266	394	298	149	86	186	99	73	316	184	159	67	97	158	65	138	38	153	354	309	361	172	541	292	34	237	315	138	415	416	566	84	41	267	0	118	516	611	266	869	422	117	107	0	375	83	123	72	65
hsa-mir-130b-3p	96	121	30	100	23	53	43	38	75	87	108	0	11	75	24	0	11	81	11	100	80	46	77	58	10	46	78	82	10	81	195	88	17	21	0	128	25	108	45	251	143	54	25	0	113	31	0	64	29
hsa-mir-132-3p	209	59	58	58	0	46	89	35	110	166	157	59	105	119	105	29	43	161	82	25	131	62	112	0	8	37	160	126	35	71	92	52	27	124	0	207	115	147	58	172	279	156	17	37	149	62	164	31	40
hsa-mir-134-5p	326	128	82	95	0	77	232	64	236	121	43	121	82	32	44	0	95	198	179	198	103	11	105	50	8	68	553	76	596	54	147	12	57	350	1	203	36	64	119	263	803	71	124	30	163	34	17	48	44
hsa-mir-139-3p	75	142	30	9	10	15	181	35	122	106	36	0	58	126	106	3	25	203	68	17	27	74	24	150	0	43	318	35	257	4	26	25	15	198	1	357	10	32	23	76	217	62	30	0	138	56	121	145	21
hsa-mir-139-5p	30	51	68	3	0	61	101	32	0	114	0	1	33	82	0	0	17	77	0	0	53	88	52	108	0	73	112	1	122	37	32	67	0	94	0	123	46	93	47	113	225	11	35	0	122	16	24	38	25
hsa-mir-1-3p	584	68	19	41	22	36	83	169	162	211	85	0	0	33	0	0	29	34	10	76	86	108	39	82	0	78	130	16	238	16	57	26	0	26	69	40	7	162	53	276	160	69	0	0	50	91	81	103	0
hsa-mir-140-3p	72	339	72	335	41	131	53	188	248	164	55	51	182	136	222	167	44	90	228	299	302	118	223	248	0	188	176	161	276	267	234	224	54	107	0	152	337	227	86	304	320	102	17	73	270	208	93	210	122
hsa-mir-140-5p	219	541	198	102	39	205	129	231	596	405	154	0	268	579	154	167	60	241	241	305	257	87	443	199	13	133	287	175	400	371	122	107	27	190	150	245	342	406	125	872	572	179	34	131	394	138	191	28	128
hsa-mir-141-3p	192	133	170	139	26	136	80	442	124	85	147	145	70	163	168	821	9	572	321	253	88	30	206	155	0	396	307	205	85	152	20	401	0	333	0	116	54	248	48	243	191	306	109	44	255	85	79	0	0
hsa-mir-142-3p	45345	25225	38680	5592	2745	18931	18281	11551	42264	31346	40617	8935	5164	67520	20953	9316	6118	61251	10240	61763	33627	8688	36589	28750	1637	38884	44843	15472	73113	24223	11094	10694	2278	21044	3042	16965	26547	97178	16372	68705	40264	22046	11226	6115	50967	21309	11826	7067	5642
hsa-mir-142-5p	2509	1833	2556	2369	690	1695	1614	2414	4024	1996	1932	390	831	1085	1300	1236	253	1642	1889	3982	2814	1020	3308	2778	77	3052	3030	2350	4877	3111	1098	2536	658	704	420	796	2714	6100	1486	2894	3120	1015	118	231	2919	934	346	182	814
hsa-mir-143-3p	5477	1052	2247	1342	753	2501	1880	2304	2242	4736	2887	227	1455	1317	1014	1695	553	2249	824	2001	2633	2332	3898	1219	157	2443	2635	1771	2688	1385	2215	1576	492	1987	552	2372	1531	2829	902	2960	7139	4837	798	445	2384	725	4864	1159	558
hsa-mir-144-3p	547	1450	2058	998	355	2528	417	499	1072	939	1015	100	775	691	364	746	103	431	1192	2035	2034	383	4128	1032	30	2203	759	1566	800	11620	1017	903	72	554	0	145	7227	10303	497	5530	1130	927	72	170	1396	315	75	143	1898
hsa-mir-144-5p	793	346	1063	1052	418	527	199	417	416	558	539	0	229	363	155	179	172	424	189	484	761	428	1075	700	26	1098	563	990	484	2623	1026	756	23	303	218	159	2464	4094	251	1184	950	258	75	89	470	276	54	50	41
hsa-mir-145-5p	139	72	68	20	23	94	0	0	62	73	49	0	62	39	119	0	46	73	108	108	82	327	350	0	15	131	23	51	37	203	469	45	1	273	45	116	65	223	10	393	682	43	0	0	42	48	0	120	0
hsa-mir-146a-5p	12640	6046	7281	2192	984	3539	5375	3561	6796	7241	6206	1334	2444	7626	3098	933	2218	7799	5996	10731	10013	5808	8618	5936	597	11591	9326	3419	12795	4956	6131	3548	641	10141	703	9260	3327	17673	4804	11188	24287	3576	1540	1290	12503	2570	2548	4743	496
hsa-mir-146b-5p	538	326	590	399	88	192	129	335	293	666	503	2	367	604	106	149	85	175	404	794	402	464	758	486	18	795	629	242	951	331	337	569	31	430	1	432	303	1466	213	665	1199	267	116	4	428	167	70	462	33
hsa-mir-148a-3p	7818	17934	4901	9122	2535	8899	16306	5967	23416	18527	10807	3409	8233	37796	11453	12585	2243	12140	6106	16790	16612	4034	12625	8295	582	12589	17478	9211	12239	9507	13708	4499	1963	12013	2460	26844	13549	16262	7312	25561	32217	25734	7424	2726	11336	6224	13052	10868	4878
hsa-mir-148b-3p	4628	1382	2136	1031	390	1246	1948	888	1654	2194	2011	253	1008	2297	879	1047	690	2093	1031	4561	3414	1435	2629	1131	254	4163	1138	1174	3454	1523	2337	646	194	2658	129	2206	3267	5518	1802	3675	4258	1760	587	368	3254	925	1513	1155	479
hsa-mir-150-5p	710	3324	1370	2347	136	401	726	2075	2295	1579	732	470	723	1309	2567	1487	808	1175	3968	1208	973	2282	1896	746	115	1654	1787	1293	836	774	3093	7734	578	3120	130	3352	808	2791	417	2803	10953	502	79	6	872	519	369	2042	454
hsa-mir-151a-3p	4823	2363	2089	1184	1068	1139	3086	1738	2744	5584	3952	363	2313	4624	1329	1245	871	3556	2450	4794	2941	1377	1661	3890	204	3210	4303	1202	5502	1328	1176	700	680	4286	353	5277	2393	3689	1245	4863	5025	4134	1434	628	4910	1270	4899	2632	266
hsa-mir-151a-5p	218	461	218	96	10	165	76	213	580	131	183	77	49	448	242	0	79	497	240	273	288	135	211	211	0	313	287	222	416	473	170	148	19	519	0	188	324	501	92	843	383	77	195	54	380	204	0	320	45
hsa-mir-152-3p	294	109	135	60	35	84	43	49	144	268	207	0	0	125	48	120	26	151	86	316	146	86	144	151	19	238	267	44	178	39	130	37	33	152	1	317	98	254	98	257	354	164	28	35	140	48	155	0	34
hsa-mir-155-5p	1204	778	529	771	224	419	321	1217	1050	1554	996	135	486	1414	744	1967	205	816	220	1788	619	251	482	1102	15	963	2100	704	1452	266	261	1359	86	753	94	1267	740	1145	418	547	1872	1699	266	161	862	423	857	608	54
hsa-mir-15a-5p	1043	1520	1055	1593	314	951	334	545	726	923	452	0	365	388	418	120	322	667	608	989	2778	1184	3382	677	109	1993	666	1445	884	3488	4355	992	54	548	58	246	4625	4905	1215	3074	2429	308	27	103	1367	605	98	121	455
hsa-mir-15b-3p	42	128	62	107	18	21	0	66	29	177	15	0	39	61	60	22	52	31	66	47	194	139	341	53	0	74	0	131	36	369	329	34	0	56	0	72	295	416	56	258	336	42	10	0	80	32	0	30	34
hsa-mir-15b-5p	527	677	544	597	84	251	314	237	397	779	271	0	134	336	294	93	201	319	371	239	658	665	1644	287	36	447	447	496	590	1704	1207	457	12	575	6	454	1074	2448	226	1159	1281	67	38	25	518	156	25	122	220
hsa-mir-16-5p	240903	791145	174429	867702	87970	363170	255718	202757	231164	337833	220332	47983	236846	485891	330877	641091	167950	262531	303210	521750	800962	246675	482473	258610	29884	479903	337748	402899	164155	488193	949472	409796	157129	304636	34588	334992	872252	700638	265206	669534	752239	727261	85277	84781	493934	267012	493285	208311	353820
hsa-mir-17-5p	473	2392	652	479	130	1136	287	438	720	970	418	0	463	1241	807	290	153	605	573	1191	1264	544	1229	118	27	671	478	489	381	3203	460	438	91	706	0	801	1647	1835	195	2387	1122	579	341	66	851	464	223	459	708
hsa-mir-181a-2-3p	54	43	70	47	14	28	38	45	43	82	19	0	75	56	13	0	29	30	12	56	35	35	67	0	9	39	0	0	94	45	50	25	0	52	0	68	36	112	12	16	177	28	28	0	38	0	54	28	0
hsa-mir-181a-3p	174	43	12	20	12	26	79	80	70	85	34	0	73	39	0	0	5	26	7	33	82	55	46	88	10	25	136	0	40	20	15	30	10	90	0	88	0	63	34	156	119	39	9	0	63	17	0	0	29
hsa-mir-181a-5p	2642	1123	2402	1642	112	1152	403	608	1013	3493	1515	497	2539	2931	2523	360	881	2568	199	938	4960	2208	2429	891	184	1166	4198	2589	3632	2305	1433	1944	30	1759	1	3149	3921	6495	2261	5056	3361	5606	1295	640	3517	1228	2409	1415	348
hsa-mir-181b-5p	534	243	379	337	63	110	112	110	338	576	259	41	311	574	519	132	152	517	57	128	623	237	347	66	11	338	955	441	942	328	305	485	0	341	30	580	371	755	408	1028	638	1598	425	86	589	131	693	149	50
hsa-mir-181d-5p	94	50	17	26	15	9	8	0	67	105	57	0	17	134	44	0	23	168	12	0	46	24	44	93	0	13	105	49	166	34	13	21	0	18	0	96	69	178	39	158	63	99	30	0	112	13	18	68	19
hsa-mir-182-5p	924	5097	1363	6061	278	2484	1586	942	1336	2522	1599	514	2012	4566	1971	5311	529	944	886	4232	2125	495	1209	3331	156	2150	2166	3142	2337	4459	868	3651	524	779	282	1071	11216	3513	573	2081	4882	5157	255	249	1106	822	4138	1907	1078
hsa-mir-183-5p	289	2340	566	3626	87	871	559	389	953	1617	717	905	1982	3315	1444	1389	238	497	225	1190	684	239	406	1994	72	764	1933	2121	1325	1473	400	1761	104	408	166	833	4231	1220	169	1189	1602	2924	394	228	706	399	1194	1359	718
hsa-mir-185-3p	42	55	34	25	0	29	0	0	7	56	19	0	45	41	0	0	12	25	0	48	90	21	61	0	0	73	24	43	0	74	45	0	0	43	0	38	99	69	13	95	80	39	0	0	60	54	0	17	27
hsa-mir-185-5p	1837	4130	1177	2980	346	1750	984	1216	1612	1915	1208	184	1229	1646	1805	401	791	2186	1006	1730	4734	1461	4736	1488	131	2825	1568	2093	2363	4819	3702	1856	156	2188	209	2108	5474	5291	1762	4785	4218	1065	295	102	3733	1252	497	1408	936
hsa-mir-186-5p	1103	1145	1006	1536	196	1206	439	543	938	1053	624	328	206	606	1034	220	320	1000	900	1473	3347	994	2534	485	63	1653	818	1505	639	3371	911	924	39	802	60	648	4058	3956	924	2116	3077	559	35	72	1960	913	164	480	342
hsa-mir-18a-5p	133	282	92	119	25	248	84	125	134	307	150	0	95	236	129	144	62	119	122	187	331	131	383	91	19	284	89	151	160	548	121	97	11	183	1	199	366	702	35	516	275	121	16	0	226	97	63	27	175
hsa-mir-1908-5p	54	99	40	9	5	39	0	19	0	55	75	0	0	42	29	51	28	30	92	45	20	28	8	0	0	0	5	129	45	26	7	0	0	23	0	147	43	58	10	45	146	33	0	0	82	76	1	20	0
hsa-mir-190a-5p	190	333	623	236	105	441	283	358	180	518	450	126	169	483	143	371	124	360	205	1017	723	111	907	337	21	767	332	448	456	1363	426	428	1	271	115	157	2224	2850	176	1108	639	474	52	181	304	193	84	77	193
hsa-mir-190b-5p	81	52	23	37	0	23	39	21	17	103	33	67	0	38	41	0	12	7	16	85	85	30	91	0	0	84	33	38	35	22	39	47	27	85	0	41	79	99	36	47	150	51	0	78	77	0	1	37	0
hsa-mir-191-3p	36	32	18	4	0	17	0	0	12	0	0	0	0	54	55	0	12	52	31	46	22	3	30	164	6	0	63	19	100	41	15	10	0	80	0	71	4	18	0	19	63	25	14	45	25	15	0	59	0
hsa-mir-191-5p	2997	6146	2015	2725	291	1074	2245	1745	2964	11656	2103	585	2810	5449	1141	628	1942	2291	5622	2215	3051	8108	6576	3296	492	1877	4434	1151	4753	6439	9516	2352	984	7544	408	6154	3309	7120	1131	7436	15317	1133	580	401	3119	1191	1148	11888	932
hsa-mir-192-5p	567	748	520	1170	218	798	1398	1210	791	504	533	0	659	869	318	236	234	847	1308	1643	2691	1001	1673	508	79	2386	1050	681	338	1346	1263	809	92	1004	231	575	2255	3294	1287	1353	4447	797	13	89	862	391	101	550	172
hsa-mir-193a-5p	59	112	41	56	35	94	53	0	138	60	71	0	70	98	22	10	15	40	88	183	110	133	110	43	15	73	126	84	56	39	322	52	14	201	56	203	72	58	153	273	913	68	15	34	77	13	77	80	27
hsa-mir-194-5p	225	625	360	667	106	300	734	194	788	540	494	0	75	691	348	262	164	645	562	912	1582	733	1176	147	41	1393	354	576	478	871	1101	463	138	582	1	385	1144	1764	909	913	2440	555	12	174	602	207	144	346	173
hsa-mir-195-5p	74	138	104	98	1	91	49	22	204	176	61	0	79	42	94	0	29	84	63	113	125	106	124	101	0	127	170	54	84	270	111	68	0	138	0	82	248	205	62	153	347	51	12	0	84	106	0	20	84
hsa-mir-196a-5p	30	52	11	9	0	67	0	72	55	39	51	1	0	18	57	0	0	17	0	31	15	1	0	0	0	1	68	45	145	18	20	21	0	18	0	18	8	17	5	63	81	64	8	0	18	24	0	35	22
hsa-mir-196b-5p	347	1120	138	764	60	345	39	349	536	301	302	155	238	707	387	138	89	746	74	691	475	42	396	700	18	364	714	373	1265	613	151	472	51	174	0	111	855	723	230	577	529	635	211	112	495	409	325	72	399
hsa-mir-197-3p	419	295	147	120	4	96	45	129	379	385	99	59	57	137	169	25	66	235	41	68	254	473	551	126	36	152	192	260	353	141	338	177	0	512	0	344	90	236	81	672	1081	33	86	0	307	154	0	524	86
hsa-mir-199a-3p	5819	2689	2587	1168	591	1799	3897	1966	2921	4489	3975	521	1813	4995	2290	1418	1033	4767	1219	4899	4063	2874	4050	3271	368	4424	4056	2057	5362	1365	3489	1183	416	5120	558	5603	1888	6385	1885	6341	8033	4420	1421	561	6133	1613	3171	2764	559
hsa-mir-199a-5p	156	137	116	16	10	66	172	50	215	132	190	63	59	250	41	62	36	224	137	146	193	130	156	212	14	197	71	97	250	78	61	20	54	243	64	193	62	320	33	349	295	162	53	103	324	46	0	59	94
hsa-mir-199b-3p	5818	2642	2508	1084	576	1768	3884	1973	2944	4517	3881	539	1783	5076	2182	1339	1101	4739	1271	4977	4155	3042	4172	3261	330	4398	3992	2017	5263	1384	3472	1246	410	5173	562	5718	1841	6543	1895	6403	8105	4490	1448	560	6257	1559	3181	2790	595
hsa-mir-199b-5p	61	61	49	24	30	54	8	0	23	55	31	0	74	30	28	0	0	24	218	0	49	65	150	21	11	48	100	65	73	39	0	35	16	58	0	52	71	129	33	91	175	37	0	0	61	20	36	115	0
hsa-mir-19a-3p	449	308	397	604	107	257	479	143	298	327	92	61	133	101	224	35	43	182	275	207	768	237	1351	148	24	861	188	530	225	1135	681	421	15	215	56	129	1290	2186	312	999	627	101	25	46	496	128	0	45	296
hsa-mir-19b-3p	927	1161	901	1607	218	798	375	740	995	1012	370	175	376	412	334	278	213	575	460	961	2245	1077	3397	569	20	2032	723	1247	912	3187	2068	973	103	589	156	402	3204	4815	910	1929	1828	273	57	176	1179	613	72	209	399
hsa-mir-200a-3p	73	33	88	63	0	30	95	187	176	119	83	45	1	34	28	0	6	72	87	52	75	35	94	0	0	182	75	49	113	44	21	71	0	99	0	64	14	79	63	100	208	83	0	0	99	20	57	30	0
hsa-mir-200c-3p	42	112	66	98	10	66	184	30	199	61	133	123	28	194	150	47	21	472	119	39	89	63	96	448	0	86	425	86	476	94	36	123	0	114	37	147	39	138	8	188	132	128	61	0	153	158	63	90	7
hsa-mir-205-5p	40	91	30	45	14	7	0	23	29	62	68	0	41	23	0	0	25	58	22	0	41	97	73	2	0	58	129	134	20	28	129	60	0	83	0	37	4	74	32	98	267	22	0	45	7	0	0	63	0
hsa-mir-206	122	119	55	192	19	172	110	42	178	631	568	0	113	52	58	29	26	206	75	96	68	236	48	532	0	245	536	174	557	53	15	28	54	256	79	1390	21	49	58	58	476	680	219	39	138	26	366	436	26
hsa-mir-20a-5p	1421	2669	1487	2287	234	1296	259	819	1758	1219	910	134	810	1223	930	791	350	1574	465	1657	3572	1075	3685	695	69	2120	1450	2250	1586	3682	1815	1366	119	946	65	745	5381	7841	1213	3572	2477	1153	177	271	3057	1090	556	215	1343
hsa-mir-20b-5p	73	399	104	552	32	108	92	195	153	61	60	0	127	135	118	73	78	82	111	173	457	173	331	263	14	234	174	266	157	382	261	269	15	138	0	260	647	776	153	296	319	138	10	13	253	158	0	108	157
hsa-mir-2110	13	22	23	26	0	25	0	0	75	54	0	0	0	14	20	0	8	67	0	19	28	12	45	49	0	26	83	11	147	48	68	36	13	19	0	54	38	39	11	86	92	9	9	0	44	52	0	43	0
hsa-mir-215-5p	42	10	33	40	0	20	0	43	11	39	31	15	0	29	23	159	2	219	1	65	42	32	100	43	0	84	48	38	52	75	8	89	0	138	0	61	23	118	83	64	68	115	1	0	68	16	67	0	0
hsa-mir-21-5p	34434	16704	21817	26070	4365	11127	11543	13828	30502	18959	25253	4783	10991	19934	15265	12794	4794	28330	4959	22275	33150	14184	24896	27629	833	29337	47035	27037	47825	14825	15156	22913	1658	11190	3927	15629	28468	64654	25735	29322	50428	27951	6131	5381	30577	13903	10265	6533	3460
hsa-mir-221-3p	5371	2532	2612	1022	243	1244	1337	1036	2343	2801	2289	174	925	2240	1169	404	900	3353	631	2541	4335	3755	5149	1470	365	3303	3563	2103	3674	3229	3608	1549	109	3822	114	3945	3819	8322	2424	6969	8826	1240	655	521	5500	1434	689	2112	692
hsa-mir-221-5p	61	13	20	0	0	0	47	93	9	148	68	62	27	64	24	0	13	92	0	39	43	49	52	84	0	14	68	19	175	15	22	17	0	21	0	66	42	131	9	94	80	28	15	0	101	23	56	61	0
hsa-mir-222-3p	269	173	190	96	11	95	0	11	109	196	84	0	32	136	213	41	33	229	81	70	357	274	563	109	0	203	174	322	64	531	525	139	12	167	0	166	517	623	241	868	665	100	122	43	356	32	44	35	80
hsa-mir-223-3p	68969	48529	39706	18943	6981	32282	50579	23359	63205	95174	30510	13277	22205	57335	22492	13066	9758	45943	47823	49176	56601	69225	148662	26435	6468	35931	44586	34653	50465	33091	73098	24549	17936	60089	4331	63995	34492	105108	17287	86762	226185	16286	8990	6055	68669	22808	14795	50386	19715
hsa-mir-223-5p	989	359	497	250	159	348	766	186	707	1284	426	83	287	444	158	62	112	473	803	346	607	583	1397	933	42	419	813	369	1211	296	866	463	181	637	46	776	402	803	261	671	2270	258	169	126	789	141	331	721	149
hsa-mir-22-3p	1389	1540	1345	1029	119	1471	545	364	1137	846	736	63	632	590	821	342	391	1340	290	910	4025	1872	4239	295	78	2036	923	1976	1230	3116	3271	1107	85	1095	183	1024	3863	4083	2441	5257	4320	704	382	251	2645	936	167	366	747
hsa-mir-224-5p	158	211	394	34	83	109	392	634	382	334	250	37	231	607	519	51	99	659	411	1757	436	272	141	228	30	126	647	28	827	46	175	4	290	717	0	575	303	316	54	595	789	603	453	79	299	80	1390	948	24
hsa-mir-23a-3p	3219	1470	1849	422	269	1261	446	533	1390	2062	1099	201	497	903	862	110	561	1396	809	1346	2518	3191	4997	542	193	2339	1379	1596	785	2151	6542	792	259	3468	0	3061	1146	3498	876	5256	10192	456	139	176	2652	562	112	1082	235
hsa-mir-23b-3p	2516	1279	1444	216	191	641	465	280	901	1433	914	94	195	794	544	126	518	982	783	1609	1860	3282	3490	428	231	1674	639	555	1334	1380	1805	323	28	2502	55	1711	1146	4772	727	3276	5082	246	187	165	1913	398	62	1671	21
hsa-mir-24-3p	3556	3163	2309	785	215	1552	1526	1292	2264	3791	1847	420	987	2917	1572	1391	775	2685	1934	3836	3824	2994	6183	1071	396	3110	2044	2017	2180	2194	5323	1095	677	3719	139	3886	1936	5877	1491	7924	9829	1908	895	347	5007	1378	1358	1963	767
hsa-mir-25-3p	5671	9038	4339	16098	1861	5591	3963	5108	3854	11024	4155	887	5663	4781	3285	2539	2861	3532	6119	7153	13528	7928	16317	4600	544	8338	6485	6815	4194	15434	17234	8342	1027	5622	1193	5301	24892	20633	3993	12091	17433	4631	975	1234	7055	3519	2364	5718	3674
hsa-mir-26a-5p	43120	24546	31796	19258	4230	19848	19615	20171	23265	34111	24107	2752	10862	24522	13064	22485	7364	26273	16220	43052	36549	23080	30256	20758	1906	40435	26368	17562	33195	33901	17821	17656	1748	26705	2978	19277	53242	108140	14777	50577	65167	14846	5305	3650	36903	12730	7692	13786	7545
hsa-mir-26b-5p	6457	22514	6183	13913	1224	11479	1608	5513	10420	9187	6341	1516	4501	10365	9802	5635	2754	8798	2068	8611	16309	3447	11840	6922	449	10044	14398	17121	9448	21204	5116	13467	255	4065	701	4432	35444	31248	2785	18066	18496	11554	1014	1198	13793	6855	2882	3334	5674
hsa-mir-27a-3p	2091	705	1300	296	235	691	611	471	956	1363	894	96	300	461	389	102	174	976	859	1418	1428	917	3253	97	64	1634	669	745	650	1032	1310	457	245	931	213	548	1031	2854	579	2787	3583	483	272	232	1526	258	104	280	278
hsa-mir-27b-3p	3172	2099	1393	586	318	1010	2744	577	2535	1810	2003	288	717	2995	1331	953	432	2025	2043	4357	2615	1206	1832	936	203	3511	1612	1347	2948	730	778	612	825	2033	273	2379	1046	4291	1404	4389	6337	2703	538	846	2891	810	1563	1301	271
hsa-mir-28-3p	357	174	185	75	62	82	228	224	316	432	170	0	212	274	116	58	63	187	230	168	269	262	257	138	64	115	325	136	441	136	325	104	75	620	77	367	149	439	172	288	808	129	47	41	274	95	275	439	17
hsa-mir-28-5p	61	54	29	8	0	11	48	51	76	41	54	0	0	141	60	44	4	88	0	20	61	20	50	43	0	44	144	43	67	59	24	17	0	57	0	51	15	98	90	144	95	27	43	0	75	53	21	17	0
hsa-mir-29a-3p	2914	1279	1903	1880	787	1040	1121	2116	1413	2075	2511	506	1071	1384	674	2913	380	941	2215	2725	1965	1291	2650	2000	99	4081	2615	1702	1329	1035	1587	2697	109	1251	299	1461	1191	3465	1567	2475	8713	1085	294	288	1471	518	616	853	223
hsa-mir-29b-3p	414	580	744	391	80	387	204	544	400	547	348	87	203	361	451	567	153	349	881	945	802	379	1024	161	57	764	294	267	473	873	552	628	93	220	0	229	1012	1617	145	1325	1744	253	94	51	481	299	107	91	162
hsa-mir-29c-3p	4182	1770	2492	3010	1445	1950	1830	3803	1860	2530	3236	151	891	1185	1080	2357	469	1480	2971	4838	5206	1351	5169	3053	114	6049	2797	2610	1963	3022	2995	2667	162	1299	1148	576	7008	6336	3064	4438	8178	1828	416	467	2482	985	579	540	485
hsa-mir-29c-5p	14	60	51	4	0	24	32	0	70	124	21	0	40	37	32	16	5	45	41	41	91	33	126	0	0	72	7	90	0	117	24	83	0	31	46	72	88	106	23	79	150	30	16	0	71	31	33	45	0
hsa-mir-301a-3p	196	123	70	33	65	57	44	62	81	104	29	0	0	116	21	25	13	81	42	103	183	60	154	44	0	194	132	111	182	184	59	58	0	92	0	92	191	385	55	174	264	87	91	0	123	116	30	72	60
hsa-mir-3065-5p	72	27	43	8	20	33	14	4	26	123	22	0	22	14	4	27	4	4	64	78	46	21	79	21	0	42	136	26	65	43	26	25	43	30	0	19	41	130	23	41	102	25	5	0	27	37	5	27	0
hsa-mir-3074-5p	280	76	71	33	25	99	53	26	105	85	124	2	70	58	103	82	74	212	53	105	166	125	285	20	22	185	91	233	51	139	335	37	18	119	20	280	90	315	139	335	834	91	19	20	223	60	36	15	19
hsa-mir-30a-3p	122	37	62	5	0	24	46	26	0	1	0	0	0	33	76	0	1	38	59	67	23	18	24	0	0	36	50	70	104	22	11	33	0	37	43	47	23	45	37	56	137	1	40	1	38	21	6	129	1
hsa-mir-30a-5p	1607	360	1036	489	334	629	663	635	805	729	837	102	426	619	357	143	220	589	771	828	1187	749	790	889	36	2405	786	928	754	351	438	771	35	1089	190	973	419	1267	657	1200	4344	559	281	24	575	183	198	690	76
hsa-mir-30b-5p	120	77	115	29	0	27	43	55	19	335	51	0	0	68	0	7	22	33	114	165	119	217	327	29	0	138	0	14	76	415	163	26	0	148	27	102	225	429	12	225	243	26	0	0	68	87	0	0	14
hsa-mir-30c-5p	355	437	518	191	0	271	145	112	186	681	125	38	108	249	39	71	91	147	447	480	617	962	1161	56	44	512	202	209	276	817	807	192	0	543	71	360	871	1528	98	890	1113	52	47	0	407	151	0	251	193
hsa-mir-30d-5p	10201	5921	5033	6416	980	3565	3913	4044	3737	10597	4931	926	4458	6207	2140	952	2380	4956	3670	5502	9219	8264	9357	4194	660	7313	5079	3751	6589	7624	8973	3548	367	9168	665	9645	8718	13259	3934	11160	20523	2835	1794	1533	8416	3073	2928	8601	1664
hsa-mir-30e-3p	365	94	316	194	58	136	516	207	191	447	203	0	96	150	103	0	24	138	203	228	175	161	368	115	22	165	179	63	233	259	153	87	16	115	218	26	346	695	119	395	330	110	114	0	209	15	54	419	26
hsa-mir-30e-5p	8754	4080	6301	5970	1355	5358	3659	4420	4676	5583	5151	1123	3094	3573	2278	1383	1713	5277	3399	8296	13593	5723	11919	3135	521	9896	4382	5815	5608	10966	5657	4374	92	3174	1309	4223	12641	18122	5511	10225	17361	2205	762	1280	8829	3569	686	1931	3154
hsa-mir-3135b	167	269	64	27	13	109	178	137	317	160	194	0	0	388	180	0	54	343	78	92	148	104	152	180	101	53	366	178	705	94	236	69	19	356	0	81	95	309	98	303	337	31	56	37	200	161	79	411	30
hsa-mir-3184-3p	2319	6732	709	4504	286	1518	1002	1033	6041	2646	1605	1877	1514	6435	5436	1452	1073	6066	826	2100	2200	1015	1692	4968	223	1249	9129	4710	7525	1948	4275	2764	311	4418	189	6440	3343	1991	2325	7668	6844	4027	1435	1021	6116	3115	2529	3041	1877
hsa-mir-3184-5p	128	67	83	55	15	29	9	0	87	12	63	10	44	207	72	27	39	137	0	0	113	82	124	12	20	41	127	33	349	57	111	46	0	55	0	239	68	170	78	228	238	74	110	34	249	77	81	93	4
hsa-mir-320a-3p	1651	4606	901	2366	118	943	407	485	2325	2160	575	225	507	2351	2296	249	717	3571	590	531	1861	1883	2816	891	138	984	2607	2367	3087	2665	8097	1675	45	2855	234	3035	2623	3443	1411	5525	6046	867	394	292	3420	1766	86	2089	750
hsa-mir-320b	145	303	23	133	2	50	29	21	409	125	66	1	48	298	264	21	23	442	7	122	104	92	116	90	0	98	408	411	140	128	179	146	12	205	1	449	69	108	99	425	493	118	122	48	215	228	45	184	30
hsa-mir-320c	64	77	7	16	0	3	0	15	57	17	13	0	37	44	10	0	0	66	0	22	13	6	24	7	0	23	97	69	58	1	38	24	9	47	0	61	2	19	3	39	130	29	6	9	36	32	0	14	12
hsa-mir-324-3p	38	67	32	35	19	5	110	40	41	18	5	51	76	36	52	0	25	25	19	91	77	37	39	0	18	21	0	28	43	40	32	16	0	66	0	38	109	63	21	55	81	38	28	0	52	21	29	0	0
hsa-mir-324-5p	37	178	76	164	30	75	0	90	250	130	46	40	49	139	3	0	41	77	167	117	99	64	223	123	0	94	136	135	140	342	99	81	35	43	0	75	179	212	34	277	268	71	22	0	160	93	27	42	87
hsa-mir-32-5p	344	747	483	811	144	447	0	181	403	307	276	0	251	423	317	58	90	405	148	382	1526	291	1421	79	14	773	376	506	277	1283	1265	435	0	188	1	192	2195	2069	676	1574	837	327	87	141	693	261	19	58	232
hsa-mir-328-3p	438	409	100	84	18	45	180	67	220	126	258	99	115	424	113	60	129	231	126	193	220	146	67	224	124	133	354	76	341	34	200	63	18	599	1	312	48	170	120	318	548	59	51	19	306	93	117	378	86
hsa-mir-335-5p	672	309	445	82	140	146	366	69	411	309	346	183	76	261	186	20	118	358	92	432	787	479	793	343	17	744	209	186	568	230	1069	48	43	501	0	586	379	1472	361	787	973	41	17	73	488	192	69	106	51
hsa-mir-338-3p	198	24	85	24	50	46	37	20	112	229	51	0	73	25	14	25	11	12	76	129	109	60	183	54	0	44	180	79	176	106	31	25	0	5	1	39	78	251	35	118	237	33	21	0	75	71	29	65	0
hsa-mir-339-3p	103	79	37	34	11	0	5	0	31	35	48	0	0	32	23	1	14	28	47	69	110	69	121	106	15	73	71	1	36	134	72	7	0	39	0	0	53	129	13	125	180	26	0	0	84	27	0	0	25
hsa-mir-339-5p	297	231	77	38	22	36	7	45	81	340	106	0	74	327	35	25	92	162	228	121	124	272	455	44	10	58	157	45	274	270	199	39	38	216	1	354	74	493	32	438	684	19	37	33	245	45	43	237	18
hsa-mir-340-5p	1188	321	789	346	151	436	361	422	399	408	711	107	198	747	299	118	121	779	449	1004	1159	409	1032	397	47	1031	841	438	832	528	293	241	64	332	79	572	761	2625	661	1146	1578	547	284	1	1243	266	388	166	34
hsa-mir-342-3p	1011	1827	1085	1238	173	577	727	1636	1051	2805	439	414	1230	1708	1541	785	650	996	2432	878	922	3358	1685	1153	179	1271	2442	1056	1417	754	2426	2698	338	2934	74	2459	702	2029	864	1972	8294	1222	587	153	1210	453	1346	2836	247
hsa-mir-345-5p	29	54	26	46	0	42	0	0	0	138	29	0	0	3	0	16	31	46	78	127	70	40	144	0	26	52	95	52	0	108	116	38	0	43	0	56	16	85	24	100	259	37	0	0	43	0	0	33	15
hsa-mir-34a-5p	91	52	83	36	10	58	81	81	205	28	86	0	31	25	32	56	14	100	69	82	163	62	190	123	0	187	57	117	1	18	27	79	14	42	48	1	27	144	70	36	679	46	0	0	70	44	0	18	34
hsa-mir-3529-3p	66	92	123	234	30	101	66	74	34	85	65	0	49	37	43	39	35	37	49	141	209	76	169	93	4	259	142	185	70	179	91	178	9	59	15	77	614	546	65	121	163	59	6	0	141	76	52	27	35
hsa-mir-3613-5p	350	245	397	175	76	417	147	175	161	311	253	72	89	214	149	9	61	337	159	600	870	131	1221	108	13	648	274	463	76	911	514	268	19	135	37	25	2514	2360	267	587	535	179	19	40	470	188	36	18	259
hsa-mir-361-3p	158	183	158	141	35	106	36	115	54	309	162	57	120	232	74	197	80	94	260	128	240	118	314	313	0	131	173	108	90	207	135	224	95	183	67	220	95	253	31	155	824	58	0	45	182	43	74	157	52
hsa-mir-3615	25	124	11	106	0	29	0	34	0	26	0	0	23	51	28	0	16	49	12	15	101	83	128	1	0	50	55	68	0	116	546	20	0	35	0	45	181	89	83	158	189	24	0	0	70	13	30	109	34
hsa-mir-361-5p	1068	563	506	467	45	240	289	300	489	732	383	165	301	368	130	120	162	426	167	481	698	603	1175	253	76	532	396	548	486	573	1447	414	36	691	80	543	547	1263	325	1128	1926	154	161	38	674	242	67	359	150
hsa-mir-363-3p	815	758	878	1172	74	597	152	325	290	541	389	229	810	626	498	242	310	504	128	547	3624	1028	2416	128	59	1242	464	1264	468	4203	1751	853	0	450	60	168	5741	7716	1761	2243	1410	885	71	69	1566	816	230	202	430
hsa-mir-369-5p	184	46	24	19	15	79	154	34	79	67	20	0	0	8	0	0	16	59	0	32	46	7	91	23	0	53	78	0	136	23	49	4	19	171	0	182	12	73	135	144	79	46	40	0	105	15	0	85	0
hsa-mir-370-3p	258	207	20	19	0	11	90	42	109	189	54	46	0	50	74	11	41	212	92	163	87	2	77	154	0	19	43	30	437	19	59	4	0	162	0	16	42	23	52	143	97	32	90	29	134	41	34	5	0
hsa-mir-374a-3p	113	28	84	12	15	43	1	111	30	0	85	0	81	37	40	0	0	44	43	148	60	15	83	63	0	74	100	52	161	64	41	44	0	0	0	26	145	309	42	59	46	46	0	0	76	36	0	0	20
hsa-mir-374a-5p	1078	623	1623	512	99	1038	310	433	685	1316	757	0	258	516	232	159	162	733	98	770	1980	654	2102	378	99	1125	618	1010	928	2829	464	511	0	389	72	269	4170	7935	659	2417	1632	333	89	239	1261	205	25	191	347
hsa-mir-374b-5p	146	51	116	4	0	36	44	21	30	50	30	41	0	38	0	17	18	27	13	30	187	190	274	4	7	57	16	65	113	269	59	11	0	50	0	45	223	650	85	428	136	8	0	0	141	32	0	52	24
hsa-mir-374c-3p	42	17	28	2	0	13	14	6	10	14	8	17	0	19	0	4	6	10	8	10	60	72	89	0	4	13	9	29	35	79	20	1	0	17	0	10	72	208	33	132	51	10	0	0	37	13	0	21	8
hsa-mir-375-3p	88	100	121	100	6	42	101	259	85	60	126	0	24	159	164	80	43	686	15	61	67	49	194	43	0	153	236	297	154	124	28	95	0	321	74	93	55	212	55	371	390	234	18	78	118	20	45	352	0
hsa-mir-378a-3p	279	261	94	203	76	171	35	210	282	272	234	41	269	426	220	169	87	225	118	222	583	204	501	232	31	353	487	282	344	352	550	210	0	228	19	526	343	578	699	619	1279	350	71	107	421	255	78	302	119
hsa-mir-378c	25	8	0	8	6	8	6	0	0	0	27	0	0	6	0	0	5	0	0	0	25	19	34	41	0	6	19	3	0	20	22	3	0	21	1	28	40	36	0	4	42	3	0	0	20	16	0	24	23
hsa-mir-379-5p	186	88	43	22	19	47	353	70	196	237	44	90	36	56	86	16	65	165	0	105	101	10	117	98	0	116	196	44	429	27	121	30	0	331	0	171	62	66	165	108	99	90	96	0	133	38	20	0	21
hsa-mir-381-3p	185	75	36	49	0	61	404	53	88	106	27	161	0	12	0	0	34	110	38	167	92	9	95	159	0	39	39	66	424	19	59	0	0	85	0	104	52	56	99	167	152	14	49	38	92	21	0	0	26
hsa-mir-382-5p	875	571	157	294	17	116	1734	215	531	604	62	292	534	251	134	67	221	642	292	423	323	62	370	399	14	188	667	55	1443	117	511	60	57	2026	189	1057	267	266	557	748	2116	240	431	48	704	126	437	363	166
hsa-mir-409-3p	512	200	48	118	0	69	357	257	195	237	66	17	118	36	37	0	107	173	163	191	116	43	148	171	0	92	365	129	1224	66	184	79	18	671	0	320	87	130	172	243	799	57	50	108	173	43	29	105	86
hsa-mir-421	103	134	42	81	0	38	72	93	53	93	21	0	0	34	80	0	39	44	0	32	124	121	155	0	0	90	97	148	192	101	226	14	0	0	0	42	181	136	75	184	179	18	23	0	115	29	0	46	18
hsa-mir-423-3p	1441	1149	794	310	65	415	362	249	1052	1341	634	295	449	1827	968	213	359	2031	124	526	1032	914	1287	448	135	771	1574	647	2588	623	1130	484	23	747	98	1307	951	2123	706	2764	1797	877	621	370	2479	723	616	735	273
hsa-mir-423-5p	7009	19908	2201	13344	875	4238	3151	3003	18289	7813	4639	5463	4457	19327	15781	4337	3068	18034	2439	6211	6298	2820	4974	14343	692	3673	26483	14035	21780	5955	12854	8220	898	12864	583	19038	10064	5919	6944	22715	20356	11956	4198	2863	18210	9195	7628	9079	5731
hsa-mir-424-5p	119	102	213	85	68	79	206	163	172	224	66	0	87	36	23	18	24	96	246	106	291	93	663	65	0	482	66	170	129	220	596	89	135	47	69	150	395	426	274	614	461	127	0	0	193	62	27	25	86
hsa-mir-425-3p	80	44	38	31	14	9	79	58	75	131	12	0	5	44	0	24	20	24	40	99	77	85	99	0	0	72	38	46	38	54	79	10	0	84	1	84	29	107	33	110	171	1	16	0	73	38	27	33	0
hsa-mir-425-5p	4215	3122	2828	3383	206	1856	734	1200	1866	4658	2385	769	1173	2869	1081	452	1228	2495	531	2094	4890	4269	5562	2359	344	3007	4167	1457	4475	4520	6296	1830	50	3067	76	3102	4267	6504	2049	5068	7700	1114	571	540	4136	1306	1154	2718	617
hsa-mir-431-5p	609	243	68	51	19	69	123	77	175	432	43	43	27	89	125	23	130	292	26	109	211	28	193	53	0	144	53	62	778	96	186	16	19	672	0	434	193	129	272	462	423	44	102	41	285	46	58	124	17
hsa-mir-432-5p	1360	1044	117	382	55	240	1791	506	1533	1540	172	462	95	389	355	65	482	1594	437	565	235	42	355	2909	0	151	1795	670	8033	165	378	130	49	2531	1	1222	492	202	354	1487	1165	441	908	297	898	208	395	283	100
hsa-mir-4433a-3p	56	7	6	2	0	5	0	0	13	0	13	14	9	10	3	0	4	23	5	0	18	21	13	0	6	1	5	0	28	1	7	3	0	44	0	20	2	20	19	20	41	0	5	0	40	3	6	47	7
hsa-mir-4433b-5p	167	32	11	3	0	10	0	0	41	0	49	61	17	17	7	0	19	48	8	0	59	51	39	0	6	11	21	0	124	8	26	5	0	125	0	38	7	28	61	64	115	0	12	0	122	4	27	131	25
hsa-mir-450b-5p	113	18	38	28	0	101	0	27	29	34	0	0	22	3	0	0	2	26	20	23	91	24	139	0	0	51	47	54	59	17	104	12	1	40	0	43	34	122	22	103	227	32	0	0	54	0	63	0	0
hsa-mir-451a	20368	84171	42941	57429	3477	46821	2685	7482	13651	40221	9089	5049	21451	25546	42246	6577	10124	24630	5765	17656	130634	62731	176804	7337	2024	51363	23897	49614	12927	316263	70548	35180	741	10767	1481	10096	315743	291141	41208	205112	63396	21853	4409	5133	70386	30952	7824	6969	19879
hsa-mir-454-3p	607	634	405	228	69	518	313	478	691	869	549	201	147	754	330	418	167	488	174	950	786	239	979	803	44	764	546	605	749	1799	542	560	41	312	0	360	1515	2539	220	1330	1046	576	57	91	527	329	175	152	311
hsa-mir-4732-3p	17	69	47	85	10	18	0	49	0	27	0	42	0	30	39	0	31	40	14	29	92	50	39	0	0	17	0	48	0	69	152	88	17	70	0	18	165	88	14	69	34	9	0	0	77	17	0	90	71
hsa-mir-4732-5p	10	317	79	366	10	60	44	72	48	81	43	98	71	151	101	28	43	202	106	74	142	52	104	31	0	80	214	227	40	216	499	115	25	48	0	175	296	111	135	326	292	104	15	38	283	255	79	17	176
hsa-mir-483-5p	56	466	92	106	0	82	162	41	347	46	101	0	101	869	240	17	53	225	143	34	129	133	35	137	18	105	361	127	87	7	108	59	0	617	99	874	5	22	95	327	1252	234	115	185	156	73	0	470	36
hsa-mir-484	804	1267	498	1209	82	739	62	267	325	659	249	100	450	430	501	24	599	576	201	651	2020	1387	1720	301	127	719	403	904	432	1421	3520	658	1	694	0	689	2031	2372	995	2434	2667	234	136	196	1924	559	224	335	759
hsa-mir-485-3p	56	62	0	12	0	8	0	38	64	36	0	31	88	12	0	22	33	107	44	30	40	34	68	0	0	9	190	16	134	10	88	13	0	269	0	72	11	44	46	53	447	22	15	1	55	20	0	66	0
hsa-mir-486-3p	223	945	209	1125	69	288	96	137	200	551	148	104	420	298	421	97	221	259	195	216	1031	673	825	242	42	275	296	497	128	950	2833	690	12	304	22	378	1256	705	730	1347	1160	309	67	40	698	227	162	617	404
hsa-mir-486-5p	23637	80047	14750	102690	6118	32154	15092	19551	16515	54125	18251	3953	47366	30895	32413	7797	22471	28006	8670	21557	74787	51428	60774	19405	6361	30955	31281	47962	14981	63931	193278	56928	1742	46774	4273	34811	117762	65573	44879	98368	85970	22938	5945	6961	56101	28669	15403	73572	41589
hsa-mir-501-3p	27	52	12	63	0	0	0	0	46	111	31	0	30	73	71	21	22	42	24	0	68	61	58	0	17	34	18	53	42	66	219	11	0	85	0	135	54	39	19	161	133	9	0	0	47	25	54	8	0
hsa-mir-503-5p	87	91	9	45	19	13	66	25	0	73	12	1	21	17	40	37	44	36	21	80	57	15	29	31	6	128	46	32	37	28	81	43	0	9	0	42	84	57	18	165	108	15	51	0	43	31	49	0	27
hsa-mir-505-5p	17	49	15	26	7	27	0	34	82	34	0	0	0	83	7	34	12	104	51	58	39	19	38	40	0	25	99	41	42	82	38	14	0	74	1	71	98	44	0	78	87	24	16	43	76	94	0	85	16
hsa-mir-532-5p	44	160	96	192	45	62	164	41	149	128	104	0	60	98	30	24	41	41	139	186	138	93	276	144	32	107	224	190	0	287	375	155	62	112	129	46	225	285	131	155	450	47	41	56	67	59	55	93	29
hsa-mir-542-3p	7	31	33	57	12	14	0	0	58	0	30	0	0	4	0	0	3	53	0	0	20	2	70	0	14	96	32	0	0	6	63	45	36	17	1	26	0	66	18	88	117	16	0	41	39	50	29	0	0
hsa-mir-548d-5p	32	18	12	18	6	5	0	0	44	42	0	0	37	13	34	10	1	4	0	39	21	15	24	4	0	37	38	18	0	30	13	0	18	27	0	0	50	74	13	21	10	6	0	0	34	0	0	7	0
hsa-mir-548j-5p	98	18	58	0	0	40	0	1	38	81	29	0	1	40	0	21	2	62	0	44	32	30	38	0	0	36	32	4	106	16	16	11	0	65	0	0	31	69	54	43	41	31	39	30	51	9	26	42	0
hsa-mir-574-3p	29	167	22	22	12	0	39	0	179	72	13	0	61	90	36	0	32	68	92	46	34	178	81	40	0	1	22	0	33	23	77	37	19	165	0	188	11	55	25	152	445	12	0	0	20	0	0	110	18
hsa-mir-574-5p	91	136	49	28	14	45	122	56	350	160	108	99	78	202	70	0	9	53	74	116	43	12	32	202	0	88	239	131	1296	56	33	27	19	45	0	129	85	144	0	241	114	53	18	56	75	86	25	81	1
hsa-mir-576-5p	175	262	131	248	21	134	134	92	41	163	69	0	235	155	156	34	67	121	51	39	389	197	415	0	14	140	258	208	0	379	388	222	0	178	0	136	625	535	161	397	460	81	16	33	155	84	57	71	42
hsa-mir-584-5p	2740	966	940	490	170	600	487	797	1077	2651	1212	491	724	2252	674	419	326	1945	355	1863	1446	659	636	1904	34	1109	2794	696	2481	712	623	227	155	1619	248	2029	920	1699	678	2126	1642	1541	767	427	2126	859	2152	1064	185
hsa-mir-590-3p	35	7	136	64	0	33	0	51	14	145	54	0	44	16	0	7	3	35	0	37	117	16	141	0	9	72	17	51	0	101	39	13	0	49	0	27	232	354	29	153	69	14	11	14	44	0	0	16	0
hsa-mir-598-3p	50	23	28	39	0	11	4	50	35	34	64	53	0	18	22	0	10	32	32	75	89	27	80	16	0	19	24	52	0	47	64	48	0	76	0	14	118	117	16	45	56	5	0	0	55	16	0	91	0
hsa-mir-625-3p	170	221	126	45	0	81	150	83	73	312	73	60	0	107	97	0	54	444	205	171	213	230	246	39	16	155	99	119	115	221	245	110	29	973	61	964	161	343	132	478	728	101	52	77	221	48	74	217	14
hsa-mir-625-5p	13	26	9	11	0	0	0	5	27	0	0	44	33	6	1	0	14	11	19	0	18	31	21	0	0	0	26	28	31	34	35	23	0	73	0	14	50	50	14	42	19	17	0	0	30	5	0	4	15
hsa-mir-628-5p	164	11	79	51	7	55	90	0	55	84	35	0	0	57	62	0	10	27	0	44	41	44	80	0	0	79	84	0	40	48	30	13	0	57	0	41	59	136	83	151	109	4	0	0	93	23	0	0	0
hsa-mir-629-5p	106	336	54	190	32	101	69	117	131	155	35	37	69	202	209	212	59	113	40	193	237	52	196	206	19	104	110	193	74	206	380	139	75	191	0	253	308	133	117	340	336	285	43	25	186	99	238	73	144
hsa-mir-652-3p	46	123	51	86	0	97	32	60	145	205	43	0	0	67	60	22	27	200	0	44	124	57	186	0	11	99	112	89	83	347	64	30	0	52	0	24	352	249	59	254	127	32	0	28	148	51	5	69	73
hsa-mir-654-3p	160	121	55	41	0	67	37	35	0	289	0	0	0	12	0	13	58	42	44	75	76	37	142	50	0	102	33	13	49	34	119	30	0	234	0	179	66	72	45	90	310	0	95	0	110	27	0	95	21
hsa-mir-660-5p	225	202	132	441	112	207	36	0	203	196	132	0	189	115	160	1	53	228	199	244	407	118	514	147	0	364	280	249	168	520	689	227	0	118	51	79	577	638	303	324	830	126	6	0	383	23	57	72	68
hsa-mir-664a-5p	26	129	28	106	55	43	0	75	188	250	96	49	136	243	45	78	40	100	87	131	101	29	79	147	0	87	257	132	371	48	134	134	30	214	0	235	120	103	51	175	260	177	72	32	135	21	210	67	24
hsa-mir-671-5p	25	18	57	25	0	12	0	1	18	40	19	29	0	73	38	16	7	84	23	27	16	8	36	0	12	30	22	36	130	29	55	20	1	34	0	21	34	49	29	68	150	14	23	0	66	50	0	0	0
hsa-mir-744-5p	842	661	296	133	96	199	480	259	586	698	489	349	192	948	315	258	130	706	334	655	450	416	417	642	67	394	769	224	1140	187	372	176	53	952	1	827	260	761	183	872	1160	309	406	192	839	307	340	407	91
hsa-mir-7-5p	192	269	368	717	88	289	194	250	82	246	168	0	115	139	100	73	101	117	146	464	599	231	553	282	10	798	401	527	194	519	226	404	33	183	47	221	1704	1642	170	401	488	188	14	0	415	199	159	77	101
hsa-mir-769-5p	47	18	25	13	8	37	39	93	8	92	28	0	0	22	22	0	7	22	21	41	70	27	71	0	0	124	29	9	47	53	48	38	0	24	46	46	40	75	14	0	237	0	18	0	14	29	0	0	0
hsa-mir-92a-3p	25697	32227	13010	52897	3044	15425	4606	7178	11284	22798	12356	3452	18259	16536	14287	3044	12293	17175	3670	9451	45931	32820	32323	9569	2931	17245	22699	28695	16706	43551	62146	29522	510	19440	1493	19960	68826	58666	23855	62000	52362	9836	3647	3525	32576	14719	5723	20066	11635
hsa-mir-92b-3p	158	181	34	185	27	46	25	60	59	155	95	0	248	80	104	27	25	176	23	32	111	113	104	117	26	61	335	161	128	82	119	91	0	69	0	135	267	186	147	378	213	33	49	0	163	73	46	109	3
hsa-mir-93-5p	5799	7716	4492	10988	2233	6496	5855	5070	4178	7734	5511	1132	5026	4814	3180	3454	2256	3880	6507	10302	12728	5205	10061	5431	440	9523	5862	6213	4384	13720	8895	7153	1423	4550	1411	3433	20327	20051	3804	10141	13401	5635	812	1405	8360	2918	2835	3074	4054
hsa-mir-941	95	2	64	74	50	107	189	124	107	307	97	48	71	75	25	49	21	47	40	177	103	68	174	108	20	28	68	50	154	55	97	19	12	68	0	23	68	99	24	86	302	38	22	0	160	1	28	58	19
hsa-mir-942-5p	23	91	69	147	7	56	44	58	25	126	85	0	0	75	21	18	38	85	8	132	165	62	102	125	0	103	0	86	133	119	129	72	0	58	0	51	436	276	14	145	192	19	0	92	106	64	25	0	0
hsa-mir-95-3p	51	40	39	22	32	22	35	14	107	41	31	0	37	46	0	13	0	33	58	20	28	24	36	33	0	39	0	117	29	7	31	30	0	13	0	31	0	62	58	34	183	6	0	0	47	9	42	20	5
hsa-mir-96-5p	72	172	80	309	11	139	74	54	0	51	30	22	110	86	124	122	37	24	22	112	150	91	187	34	0	151	32	200	37	350	85	192	23	17	70	66	806	340	67	123	423	32	0	0	60	31	165	78	79
hsa-mir-98-5p	710	876	464	290	42	365	353	177	851	364	485	185	114	1601	564	120	201	1151	209	494	735	242	658	503	42	612	937	596	1287	576	322	274	41	739	1	878	1257	1703	271	1827	1136	577	154	24	1151	651	403	391	323
hsa-mir-99a-5p	203	105	98	97	16	19	0	21	11	171	69	0	34	326	115	0	54	89	0	68	217	301	208	0	8	54	437	107	192	165	104	87	0	99	0	205	48	274	91	404	527	150	14	31	154	41	93	143	31
hsa-mir-99b-5p	291	107	138	50	23	87	162	182	137	168	157	50	58	364	54	0	88	130	323	176	213	457	172	169	59	217	254	35	313	41	205	43	0	145	0	304	48	308	134	342	758	119	137	0	289	74	78	322	39
hsa-mir-4742-3p	0	46	21	44	0	78	43	0	22	70	12	1	1	42	24	0	6	17	0	0	43	6	8	0	7	13	55	57	0	25	13	23	0	13	0	65	86	62	0	26	48	98	0	0	91	0	42	0	15
hsa-mir-532-3p	0	60	26	0	0	32	0	0	45	0	0	0	18	7	1	0	27	1	122	23	51	42	55	0	5	29	49	5	78	57	264	76	0	66	0	85	69	25	12	84	205	6	0	0	25	0	0	25	25
[truncated: 109 more columns]

## Sheet: Table S3
c-miR	refseqid	genesymbol	duplex	start	end	bindingp	energy	seed	accessibility	au	phylopstem	phylopflank	me	number_of_pairings	binding_region_length	longest_consecutive_pairings	position	mirTarBase validated	TargetScan	miRDB
hsa-miR-107	NM_005158	ABL2	AGCAGCATTGTACAGGGCTATCA#GACAATCAGCCTGTGTGGTGCTGCA#.(((((((((((((.((((....#.))))))))))))))))).	7522	7547	1.0	-23.5	1	1.855543e-05	0.485	0.5930005692307692	0.24785826374999992	-4.528774397607753	17	19	17	3UTR	MIRT503231	1	1
hsa-miR-107	NM_005158	ABL2	AGCAGCATTGTACAGGGCTATCA#GAAAGCTCTTTTAGTGCAGTGTTGTTA#(((((((((((((((((((.((.#)).))))))....))))))))))))).	5332	5359	1.0	-25.6	1	0.01642717	0.632	0.7012024956521737	0.6663833275	-3.937574446201665	21	27	13	3UTR	MIRT503231	1	1
hsa-miR-107	NM_007314	ABL2	AGCAGCATTGTACAGGGCTATCA#GACAATCAGCCTGTGTGGTGCTGCA#.(((((((((((((.((((....#.))))))))))))))))).	7815	7840	1.0	-23.5	1	1.855543e-05	0.485	-0.015455300000000016	0.4583918075000002	-4.528774397607753	17	19	17	3UTR	MIRT503231	1	1
hsa-miR-107	NM_007314	ABL2	AGCAGCATTGTACAGGGCTATCA#GAAAGCTCTTTTAGTGCAGTGTTGTTA#(((((((((((((((((((.((.#)).))))))....))))))))))))).	5625	5652	1.0	-25.6	1	0.01642717	0.632	0.38479587826086953	0.7524768424999999	-3.937574446201665	21	27	13	3UTR	MIRT503231	1	1
hsa-miR-107	NM_001136000	ABL2	AGCAGCATTGTACAGGGCTATCA#GAAAGCTCTTTTAGTGCAGTGTTGTTA#(((((((((((((((((((.((.#)).))))))....))))))))))))).	5023	5050	1.0	-25.6	1	0.01642717	0.632	0.31981897391304354	0.31713536	-3.937574446201665	21	27	13	3UTR	MIRT503231	1	1
hsa-miR-107	NM_001168236	ABL2	AGCAGCATTGTACAGGGCTATCA#GACAATCAGCCTGTGTGGTGCTGCA#.(((((((((((((.((((....#.))))))))))))))))).	7752	7777	1.0	-23.5	1	1.855543e-05	0.485	0.0	0.0	-4.528774397607753	17	19	17	3UTR	MIRT503231	1	1
hsa-miR-107	NM_001168236	ABL2	AGCAGCATTGTACAGGGCTATCA#GAAAGCTCTTTTAGTGCAGTGTTGTTA#(((((((((((((((((((.((.#)).))))))....))))))))))))).	5562	5589	1.0	-25.6	1	0.01642717	0.632	0.0	0.0	-3.937574446201665	21	27	13	3UTR	MIRT503231	1	1
hsa-miR-107	NM_001168237	ABL2	AGCAGCATTGTACAGGGCTATCA#GACAATCAGCCTGTGTGGTGCTGCA#.(((((((((((((.((((....#.))))))))))))))))).	7506	7531	1.0	-23.5	1	1.855543e-05	0.485	0.0	0.0	-4.528774397607753	17	19	17	3UTR	MIRT503231	1	1
hsa-miR-107	NM_001168237	ABL2	AGCAGCATTGTACAGGGCTATCA#GAAAGCTCTTTTAGTGCAGTGTTGTTA#(((((((((((((((((((.((.#)).))))))....))))))))))))).	5316	5343	1.0	-25.6	1	0.01642717	0.632	0.0	0.0	-3.937574446201665	21	27	13	3UTR	MIRT503231	1	1
hsa-miR-107	NM_001168238	ABL2	AGCAGCATTGTACAGGGCTATCA#GACAATCAGCCTGTGTGGTGCTGCA#.(((((((((((((.((((....#.))))))))))))))))).	7443	7468	1.0	-23.5	1	1.855543e-05	0.485	0.0	0.0	-4.528774397607753	17	19	17	3UTR	MIRT503231	1	1
hsa-miR-107	NM_001168238	ABL2	AGCAGCATTGTACAGGGCTATCA#GAAAGCTCTTTTAGTGCAGTGTTGTTA#(((((((((((((((((((.((.#)).))))))....))))))))))))).	5253	5280	1.0	-25.6	1	0.01642717	0.632	0.0	0.0	-3.937574446201665	21	27	13	3UTR	MIRT503231	1	1
hsa-miR-107	NM_001168239	ABL2	AGCAGCATTGTACAGGGCTATCA#GACAATCAGCCTGTGTGGTGCTGCA#.(((((((((((((.((((....#.))))))))))))))))).	7150	7175	1.0	-23.5	1	1.855543e-05	0.485	0.0	0.0	-4.528774397607753	17	19	17	3UTR	MIRT503231	1	1
hsa-miR-107	NM_001168239	ABL2	AGCAGCATTGTACAGGGCTATCA#GAAAGCTCTTTTAGTGCAGTGTTGTTA#(((((((((((((((((((.((.#)).))))))....))))))))))))).	4960	4987	1.0	-25.6	1	0.01642717	0.632	0.0	0.0	-3.937574446201665	21	27	13	3UTR	MIRT503231	1	1
hsa-miR-125a-5p	NM_005158	ABL2	TCCCTGAGACCCTTTAACCTGTGA#CATGGGTGGGATTCAGGGC#.(((((((.(((....(((((((.#)))))))))).))))))).	9399	9418	1.0	-22.7	1	1.942977e-06	0.441	3.1100607142857144	2.8067241587500003	-7.964183666343778	17	19	10	3UTR	MIRT732714	1	1
hsa-miR-125a-5p	NM_001168236	ABL2	TCCCTGAGACCCTTTAACCTGTGA#TCTGAAGGGTAGGGGGTGGGGGCTGTGTCTTACTCAGGGGC#((((((((((((((((.(((..((#))...))).))))))))...............)))))))).	6270	6311	1.0	-24.3	1	8.21983e-05	0.397	0.0	0.0	-3.937574446201665	21	41	8	3UTR	MIRT732714	1	1
hsa-miR-125a-5p	NM_001168236	ABL2	TCCCTGAGACCCTTTAACCTGTGA#CATGGGTGGGATTCAGGGC#.(((((((.(((....(((((((.#)))))))))).))))))).	9629	9648	1.0	-22.7	1	1.942977e-06	0.441	0.0	0.0	-7.964183666343778	17	19	10	3UTR	MIRT732714	1	1
hsa-miR-125a-5p	NM_001168237	ABL2	TCCCTGAGACCCTTTAACCTGTGA#TCTGAAGGGTAGGGGGTGGGGGCTGTGTCTTACTCAGGGGC#((((((((((((((((.(((..((#))...))).))))))))...............)))))))).	6024	6065	1.0	-24.3	1	8.21983e-05	0.397	0.0	0.0	-3.937574446201665	21	41	8	3UTR	MIRT732714	1	1
hsa-miR-125a-5p	NM_001168237	ABL2	TCCCTGAGACCCTTTAACCTGTGA#CATGGGTGGGATTCAGGGC#.(((((((.(((....(((((((.#)))))))))).))))))).	9383	9402	1.0	-22.7	1	1.942977e-06	0.441	0.0	0.0	-7.964183666343778	17	19	10	3UTR	MIRT732714	1	1
hsa-miR-125a-5p	NM_001168238	ABL2	TCCCTGAGACCCTTTAACCTGTGA#TCTGAAGGGTAGGGGGTGGGGGCTGTGTCTTACTCAGGGGC#((((((((((((((((.(((..((#))...))).))))))))...............)))))))).	5961	6002	1.0	-24.3	1	8.21983e-05	0.397	0.0	0.0	-3.937574446201665	21	41	8	3UTR	MIRT732714	1	1
hsa-miR-125a-5p	NM_001168238	ABL2	TCCCTGAGACCCTTTAACCTGTGA#CATGGGTGGGATTCAGGGC#.(((((((.(((....(((((((.#)))))))))).))))))).	9320	9339	1.0	-22.7	1	1.942977e-06	0.441	0.0	0.0	-7.964183666343778	17	19	10	3UTR	MIRT732714	1	1
hsa-miR-125a-5p	NM_001168239	ABL2	TCCCTGAGACCCTTTAACCTGTGA#TCTGAAGGGTAGGGGGTGGGGGCTGTGTCTTACTCAGGGGC#((((((((((((((((.(((..((#))...))).))))))))...............)))))))).	5668	5709	1.0	-24.3	1	8.21983e-05	0.397	0.0	0.0	-3.937574446201665	21	41	8	3UTR	MIRT732714	1	1
hsa-miR-125a-5p	NM_001168239	ABL2	TCCCTGAGACCCTTTAACCTGTGA#CATGGGTGGGATTCAGGGC#.(((((((.(((....(((((((.#)))))))))).))))))).	9027	9046	1.0	-22.7	1	1.942977e-06	0.441	0.0	0.0	-7.964183666343778	17	19	10	3UTR	MIRT732714	1	1
hsa-miR-15a-5p	NM_007314	ABL2	TAGCAGCACATAATGGTTTGTG#CACAAGGCCATTGCTGCTGT#((((((((....((((((((((#)))))).)))))))))))).	4333	4353	1.0	-20.7	1	3.201884e-05	0.559	-0.17288793636363634	0.43632786375	-12.408048357782313	18	20	12	3UTR	MIRT482556	1	1
hsa-miR-15a-5p	NM_001136000	ABL2	TAGCAGCACATAATGGTTTGTG#CACAAGGCCATTGCTGCTGT#((((((((....((((((((((#)))))).)))))))))))).	3731	3751	1.0	-20.7	1	3.201884e-05	0.559	-0.14400509090909094	0.34096476	-12.408048357782313	18	20	12	3UTR	MIRT482556	1	1
hsa-miR-15a-5p	NM_001168236	ABL2	TAGCAGCACATAATGGTTTGTG#CACAAGGCCATTGCTGCTGT#((((((((....((((((((((#)))))).)))))))))))).	4270	4290	1.0	-20.7	1	3.201884e-05	0.559	0.0	0.0	-12.408048357782313	18	20	12	3UTR	MIRT482556	1	1
hsa-miR-15a-5p	NM_001168237	ABL2	TAGCAGCACATAATGGTTTGTG#CACAAGGCCATTGCTGCTGT#((((((((....((((((((((#)))))).)))))))))))).	4024	4044	1.0	-20.7	1	3.201884e-05	0.559	0.0	0.0	-12.408048357782313	18	20	12	3UTR	MIRT482556	1	1
hsa-miR-15a-5p	NM_001168238	ABL2	TAGCAGCACATAATGGTTTGTG#CACAAGGCCATTGCTGCTGT#((((((((....((((((((((#)))))).)))))))))))).	3961	3981	1.0	-20.7	1	3.201884e-05	0.559	0.0	0.0	-12.408048357782313	18	20	12	3UTR	MIRT482556	1	1
hsa-miR-15a-5p	NM_001168239	ABL2	TAGCAGCACATAATGGTTTGTG#CACAAGGCCATTGCTGCTGT#((((((((....((((((((((#)))))).)))))))))))).	3668	3688	1.0	-20.7	1	3.201884e-05	0.559	0.0	0.0	-12.408048357782313	18	20	12	3UTR	MIRT482556	1	1
hsa-miR-424-5p	NM_007314	ABL2	CAGCAGCAATTCATGTTTTGAA#TTCAGGGCTGTTGGAAGTAGCTGTTAGCCTTGCTTCCACAAGGCCATTGCTGCTGT#((((((((((....((((((..#.)))))).)))))))))).	4297	4353	1.0	-19.0	1	3.201884e-05	0.559	0.22161293999999998	0.06528495000000001	-12.25512276139502	16	19	10	3UTR	MIRT482553	1	1
hsa-let-7a-5p	NM_001010887	ACER2	TGAGGTAGTAGGTTGTATAGTT#ACATGCATCTGTGAATCCTTTTACTACTACCTCT#.((((((((((...........#.)))))))))).	1693	1727	1.0	-17.7	1	0.006806785	0.603	-0.11546189999999996	0.32198398749999996	-10.254597317694373	10	12	10	3UTR	MIRT324727	1	1
hsa-let-7f-5p	NM_001010887	ACER2	TGAGGTAGTAGATTGTATAGTT#ACATGCATCTGTGAATCCTTTTACTACTACCTCT#.((((((((((...........#.)))))))))).	1693	1727	1.0	-17.2	1	0.006806785	0.603	-0.11546189999999996	0.32198398749999996	-10.254597317694373	10	12	10	3UTR	MIRT324732	1	1
hsa-let-7i-5p	NM_001010887	ACER2	TGAGGTAGTAGTTTGTGCTGTT#AGCAGCGCAAATCTGTTGCCTTC#.(((((((((((((((((((((#))))))))))).)))))))))).	2271	2294	1.0	-24.9	1	0.003289211	0.515	0.16873644999999998	-0.20697720750000004	-3.793324837357118	21	23	11	3UTR	MIRT324736	1	1
hsa-miR-185-5p	XM_006723406	ACTN4	TGGAGAGAAAGGCAGTTCCTGA#CAGGAACTGCCTGGGCCAT#(((......((((((((((((.#))))))))))))...))).	3200	3219	1.0	-25.4	0	4.142914e-07	0.324	0.0	0.0	-17.903303779464085	15	19	12	3UTR	MIRT045364	1	1
hsa-miR-185-5p	NM_004924	ACTN4	TGGAGAGAAAGGCAGTTCCTGA#CTGCCGTCTCTCCT#.(((((((..(((((.......#))))).))))))).	3662	3676	1.0	-21.4	1	0.04353727	0.588	0.8877801428571429	2.0463800450000003	-6.3252700442346725	12	14	7	3UTR	MIRT045364	1	1
hsa-miR-185-5p	NM_001322033	ACTN4	TGGAGAGAAAGGCAGTTCCTGA#CAGGAACTGCCTGGGCCAT#(((......((((((((((((.#))))))))))))...))).	3223	3242	1.0	-25.4	0	4.142914e-07	0.324	0.0	0.0	-17.903303779464085	15	19	12	3UTR	MIRT045364	1	1
hsa-miR-185-5p	NM_001322033	ACTN4	TGGAGAGAAAGGCAGTTCCTGA#CTGCCGTCTCTCCT#.(((((((..(((((.......#))))).))))))).	3647	3661	1.0	-21.4	1	0.04353727	0.588	0.0	0.0	-6.3252700442346725	12	14	7	3UTR	MIRT045364	1	1
hsa-miR-15a-5p	NM_001278579	ACVR2A	TAGCAGCACATAATGGTTTGTG#AGCGTCTGTGTGCTGCA#..((((((((((...(((....#)))...)))))))))).	3648	3665	1.0	-18.2	1	0.0001079314	0.485	0.0	0.0	-7.838420809809573	13	17	10	3UTR	MIRT568621	1	1
hsa-miR-15a-5p	NM_001278580	ACVR2A	TAGCAGCACATAATGGTTTGTG#AGCGTCTGTGTGCTGCA#..((((((((((...(((....#)))...)))))))))).	3451	3468	1.0	-18.2	1	0.0001079314	0.485	0.0	0.0	-7.838420809809573	13	17	10	3UTR	MIRT568621	1	1
hsa-miR-15a-5p	NM_001616	ACVR2A	TAGCAGCACATAATGGTTTGTG#AGCGTCTGTGTGCTGCA#..((((((((((...(((....#)))...)))))))))).	3503	3520	1.0	-18.2	1	0.0001079314	0.485	0.0	0.0	-7.838420809809573	13	17	10	3UTR	MIRT568621	1	1
hsa-miR-15b-5p	NM_001278579	ACVR2A	TAGCAGCACATCATGGTTTACA#GTAATAGCGTCTGTGTGCTGCA#..(((((((((.(((.(((((.#)))).).)))..))))))))).	3643	3665	1.0	-19.9	1	0.0001079314	0.485	0.0	0.0	-8.536853109272258	17	22	9	3UTR	MIRT568624	1	1
hsa-miR-15b-5p	NM_001278580	ACVR2A	TAGCAGCACATCATGGTTTACA#GTAATAGCGTCTGTGTGCTGCA#..(((((((((.(((.(((((.#)))).).)))..))))))))).	3446	3468	1.0	-19.9	1	0.0001079314	0.485	0.0	0.0	-8.536853109272258	17	22	9	3UTR	MIRT568624	1	1
hsa-miR-15b-5p	NM_001616	ACVR2A	TAGCAGCACATCATGGTTTACA#GTAATAGCGTCTGTGTGCTGCA#..(((((((((.(((.(((((.#)))).).)))..))))))))).	3498	3520	1.0	-19.9	1	0.0001079314	0.485	0.0	0.0	-8.536853109272258	17	22	9	3UTR	MIRT568624	1	1
hsa-let-7i-5p	NM_024551	ADIPOR2	TGAGGTAGTAGTTTGTGCTGTT#CAGCACTCACTGAACCTCAC#((((((..((((..((((((..#))))))..)))).)))))).	2704	2724	1.0	-20.9	0	0.007056395	0.544	-0.22019499999999995	-0.31512380937500006	-9.940866440440265	16	20	6	3UTR	MIRT063200	1	1
hsa-miR-19a-3p	NM_001313959	AFF1	TGTGCAAATCTATGCAAAACTGA#CAAATGTGCATAGATCAATTTGTACT#.(((((((((((((((.......#.)))))))))....)))))).	6158	6184	1.0	-17.1	1	0.001423146	0.691	0.0	0.0	-3.793324837357118	15	21	9	3UTR	MIRT213702	1	1
hsa-miR-19a-3p	NM_001166693	AFF1	TGTGCAAATCTATGCAAAACTGA#CAAATGTGCATAGATCAATTTGTACT#.(((((((((((((((.......#.)))))))))....)))))).	6308	6334	1.0	-17.1	1	0.001423146	0.691	0.0	0.0	-3.793324837357118	15	21	9	3UTR	MIRT213702	1	1
hsa-miR-27b-3p	NM_014423	AFF4	TTCACAGTGGCTAAGTTCTGC#CAGAATAAGTTACTGTGGAA#((((((((((((..((((((.#)))))).)))))))))))).	4765	4785	1.0	-21.4	1	0.02239739	0.632	1.3198428583333335	1.01091579125	-6.083544976388314	18	20	12	3UTR	MIRT728376	1	1
hsa-let-7e-5p	NM_001317122	AGO1	TGAGGTAGGAGGTTGTATAGTT#GCTATAGCCTCCCTCCTCT#.((((..((((((..((((((.#))))))))))))..)))).	4250	4269	1.0	-22.8	0	0.06637137	0.529	0.0	0.0	-8.830259611192524	16	19	12	3UTR	MIRT051424	1	1
hsa-let-7e-5p	NM_001317123	AGO1	TGAGGTAGGAGGTTGTATAGTT#GCTATAGCCTCCCTCCTCT#.((((..((((((..((((((.#))))))))))))..)))).	4155	4174	1.0	-22.8	0	0.06637137	0.529	0.0	0.0	-8.830259611192524	16	19	12	3UTR	MIRT051424	1	1
hsa-let-7e-5p	NM_012199	AGO1	TGAGGTAGGAGGTTGTATAGTT#GCTATAGCCTCCCTCCTCT#.((((..((((((..((((((.#))))))))))))..)))).	4250	4269	1.0	-22.8	0	0.06637137	0.529	0.12671533333333332	0.8802096825000001	-8.830259611192524	16	19	12	3UTR	MIRT051424	1	1
hsa-let-7f-5p	NM_001317122	AGO1	TGAGGTAGTAGATTGTATAGTT#AGCTGCTGTCTACTGCCTGAA#(.(((((((((((.((..((((#)))))).))))))))))).).	9751	9772	1.0	-19.6	1	0.00893732	0.544	0.0	0.0	-5.958090245737242	18	21	11	3UTR	MIRT437856	1	1
hsa-let-7f-5p	NM_001317123	AGO1	TGAGGTAGTAGATTGTATAGTT#AGCTGCTGTCTACTGCCTGAA#(.(((((((((((.((..((((#)))))).))))))))))).).	9656	9677	1.0	-19.6	1	0.00893732	0.544	0.0	0.0	-5.958090245737242	18	21	11	3UTR	MIRT437856	1	1
hsa-let-7f-5p	NM_012199	AGO1	TGAGGTAGTAGATTGTATAGTT#AGCTGCTGTCTACTGCCTGAA#(.(((((((((((.((..((((#)))))).))))))))))).).	9751	9772	1.0	-19.6	1	0.00893732	0.544	0.019986129090909084	0.12439036987499995	-5.958090245737242	18	21	11	3UTR	MIRT437856	1	1
hsa-let-7i-5p	NM_001317123	AGO1	TGAGGTAGTAGTTTGTGCTGTT#AACAACATGAACTGCTGCA#....(((((((((((((.((((#)))).))))))))))))).	8249	8268	1.0	-19.6	0	2.081512e-05	0.588	0.0	0.0	-9.546562468637928	17	19	13	3UTR	MIRT437857	1	1
hsa-miR-107	NM_001317122	AGO1	AGCAGCATTGTACAGGGCTATCA#CCCTGTCAGATGCTGCTA#(((((((((..((((((......#))))))..))))))))).	12720	12738	1.0	-25.4	1	0.004000498	0.559	0.0	0.0	-8.004855389940193	15	18	9	3UTR	MIRT026978	1	1
hsa-miR-107	NM_001317123	AGO1	AGCAGCATTGTACAGGGCTATCA#CCCTGTCAGATGCTGCTA#(((((((((..((((((......#))))))..))))))))).	12625	12643	1.0	-25.4	1	0.004000498	0.559	0.0	0.0	-8.004855389940193	15	18	9	3UTR	MIRT026978	1	1
hsa-miR-107	NM_012199	AGO1	AGCAGCATTGTACAGGGCTATCA#CCCTGTCAGATGCTGCTA#(((((((((..((((((......#))))))..))))))))).	12720	12738	1.0	-25.4	1	0.004000498	0.559	0.2592688222222222	0.34447466125000004	-8.004855389940193	15	18	9	3UTR	MIRT026978	1	1
hsa-miR-185-5p	NM_001317122	AGO1	TGGAGAGAAAGGCAGTTCCTGA#TAGGACTTGCCTTCTCCCT#.((.(((.(((((((.(((((.#))))).)))))))))))).	6849	6868	1.0	-22.6	0	0.0015114	0.426	0.0	0.0	-9.372031121800555	17	19	12	3UTR	MIRT045361	1	1
hsa-miR-185-5p	NM_001317123	AGO1	TGGAGAGAAAGGCAGTTCCTGA#TAGGACTTGCCTTCTCCCT#.((.(((.(((((((.(((((.#))))).)))))))))))).	6754	6773	1.0	-22.6	0	0.0015114	0.426	0.0	0.0	-9.372031121800555	17	19	12	3UTR	MIRT045361	1	1
hsa-miR-185-5p	NM_001317123	AGO1	TGGAGAGAAAGGCAGTTCCTGA#CAGCAACAAGTTTGTGTTCTCTCCTTTTCTCTCTTTGCCTCACTCTCTCCAG#((((((((.((((((.......#.))))))...)))))))).	5204	5256	1.0	-20.9	1	0.01781454	0.529	0.0	0.0	-5.227013184751041	14	19	8	3UTR	MIRT045361	1	1
hsa-miR-185-5p	NM_012199	AGO1	TGGAGAGAAAGGCAGTTCCTGA#TAGGACTTGCCTTCTCCCT#.((.(((.(((((((.(((((.#))))).)))))))))))).	6849	6868	1.0	-22.6	0	0.0015114	0.426	2.604469714285714	1.3211836887500004	-9.372031121800555	17	19	12	3UTR	MIRT045361	1	1
hsa-miR-339-5p	NM_001330152	AKAP10	TCCCTGTCCTCCAGGAGCTCACG#AGCCTACTGGAATAGACAGGGAC#((((((((.(((((..(((....#)))...)))))...)))))))).	2261	2284	1.0	-24.3	1	0.001258766	0.559	0.0	0.0	-5.962462745001676	16	23	8	3UTR	MIRT042793	1	1
hsa-miR-15b-5p	NM_005465	AKT3	TAGCAGCACATCATGGTTTACA#TCATGCTGTTGCTGCTAC#((((((((((.(((((......#))))).))).))))))).	1981	1999	1.0	-18.6	1	0.0002290624	0.632	0.8026694454545453	1.707658045	-6.7623489216120145	15	18	7	3UTR	MIRT482118	1	1
hsa-miR-15b-5p	NM_031445	AMMECR1L	TAGCAGCACATCATGGTTTACA#ACCGTCCTGTGCTGCTC#.(((((((((..(((((.....#)))))..))))))))).	2873	2890	1.0	-20.7	1	6.251586e-06	0.368	1.8812334444444447	1.4668023624999997	-9.964902622363823	14	17	9	3UTR	MIRT046528	1	1
hsa-miR-15b-5p	XM_005263804	AMMECR1L	TAGCAGCACATCATGGTTTACA#ACCGTCCTGTGCTGCTC#.(((((((((..(((((.....#)))))..))))))))).	4671	4688	1.0	-20.7	1	6.251586e-06	0.368	0.0	0.0	-9.964902622363823	14	17	9	3UTR	MIRT046528	1	1
hsa-miR-15b-5p	XM_005263807	AMMECR1L	TAGCAGCACATCATGGTTTACA#ACCGTCCTGTGCTGCTC#.(((((((((..(((((.....#)))))..))))))))).	4425	4442	1.0	-20.7	1	6.251586e-06	0.368	0.0	0.0	-9.964902622363823	14	17	9	3UTR	MIRT046528	1	1
hsa-miR-15b-5p	NM_001199140	AMMECR1L	TAGCAGCACATCATGGTTTACA#TGTTTTCCATGATGTGTTGA#...(((((((((((((...(((#)))...))))))))))))).	4424	4444	1.0	-23.2	0	0.001121626	0.676	3.1463769230769234	3.1749317175	-6.514540193678739	16	20	13	3UTR	MIRT046528	1	1
hsa-miR-15b-5p	NM_001199140	AMMECR1L	TAGCAGCACATCATGGTTTACA#ACCGTCCTGTGCTGCTC#.(((((((((..(((((.....#)))))..))))))))).	2917	2934	1.0	-20.7	1	6.251586e-06	0.368	1.7532658888888892	1.922690005	-9.964902622363823	14	17	9	3UTR	MIRT046528	1	1
hsa-miR-19a-3p	XM_005263804	AMMECR1L	TGTGCAAATCTATGCAAAACTGA#GCGTAGATGTGCAA#..((((.((((((((........#)))))))).)))).	3876	3890	1.0	-16.7	0	0.000689945	0.544	0.0	0.0	-6.733736334547221	12	14	8	3UTR	MIRT203045	1	1
hsa-miR-19a-3p	XM_005263807	AMMECR1L	TGTGCAAATCTATGCAAAACTGA#GCGTAGATGTGCAA#..((((.((((((((........#)))))))).)))).	3630	3644	1.0	-16.7	0	0.000689945	0.544	0.0	0.0	-6.733736334547221	12	14	8	3UTR	MIRT203045	1	1
hsa-miR-15a-5p	NM_001301007	AMOTL1	TAGCAGCACATAATGGTTTGTG#TGTGTGCTGCC#..((((((((((..........#)))))))))).	6189	6200	1.0	-17.0	1	3.305499e-06	0.515	0.0	0.0	-8.071469890113187	10	11	10	3UTR	MIRT061244	1	1
hsa-miR-15a-5p	NM_130847	AMOTL1	TAGCAGCACATAATGGTTTGTG#TGTGTGCTGCC#..((((((((((..........#)))))))))).	6339	6350	1.0	-17.0	1	3.305499e-06	0.515	0.0	0.0	-8.071469890113187	10	11	10	3UTR	MIRT061244	1	1
hsa-miR-125a-5p	NM_001164440	ANKRD33B	TCCCTGAGACCCTTTAACCTGTGA#CACAGGGGTGGGGCTCGGGA#..((((((.((((....((((((.#))))))...)))))))))).	6085	6105	1.0	-28.1	1	5.546043e-12	0.368	0.0	0.0	-7.838728935692706	16	20	10	3UTR	MIRT256244	1	1
hsa-miR-125a-5p	NM_001164440	ANKRD33B	TCCCTGAGACCCTTTAACCTGTGA#CACAGGCCCCTCGGTCTCAGGA#..(((((((((......((((((.#))))))......))))))))).	5435	5457	1.0	-27.5	1	8.067223e-05	0.353	0.0	0.0	-11.418273199709544	15	22	9	3UTR	MIRT256244	1	1
hsa-miR-125b-5p	NM_001164440	ANKRD33B	TCCCTGAGACCCTAACTTGTGA#CACAGGGGTGGGGCTCGGGA#..((((((.(((((.((((((.#))))))..))))))))))).	6085	6105	1.0	-26.3	1	5.546043e-12	0.368	0.0	0.0	-6.748839937868687	17	20	11	3UTR	MIRT256243	1	1
hsa-miR-27b-3p	NM_052855	ANKRD40	TTCACAGTGGCTAAGTTCTGC#AGAGCAGCCACTGTT#...(((((((((..(((((..#)))))))))))))).	2744	2759	1.0	-20.0	0	0.0004641819	0.647	0.0	0.0	-8.66051072386539	14	15	14	3UTR	MIRT481919	1	1
hsa-let-7a-5p	NM_001270377	ANKRD46	TGAGGTAGTAGGTTGTATAGTT#AACTACATACTATGATCAAGTATATTGCATCCTAACGCTACCTCT#.(((((((((((.((((.....#.)))).)))...)))))))).	1033	1078	1.0	-19.3	1	0.09226744	0.603	0.12844767857142858	0.09538356499999989	-5.08245545002336	15	21	8	3UTR	MIRT448999	1	1
hsa-let-7a-5p	NM_001270379	ANKRD46	TGAGGTAGTAGGTTGTATAGTT#AGCTCTGCAGTTAGGAGGCAGAGGGACCTGCTACCA#...(((((((((((.(......#.).))))))))))).	1001	1037	1.0	-19.9	0	1.49068e-05	0.382	0.45917485109090916	0.23014199215	-7.249989753929374	12	15	11	3UTR	MIRT448999	1	1
hsa-let-7a-5p	NM_198401	ANKRD46	TGAGGTAGTAGGTTGTATAGTT#AACTACATACTATGATCAAGTATATTGCATCCTAACGCTACCTCT#.(((((((((((.((((.....#.)))).)))...)))))))).	1138	1183	1.0	-19.3	1	0.09226744	0.603	0.0	0.0	-5.08245545002336	15	21	8	3UTR	MIRT448999	1	1
hsa-let-7c-5p	NM_198401	ANKRD46	TGAGGTAGTAGGTTGTATGGTT#GATCAAGTATATTGCATCCTAACGCTACCTCT#.(((((((((((.((((.....#.)))).)))...)))))))).	1151	1183	1.0	-19.3	1	0.09226744	0.603	0.0	0.0	-5.08245545002336	15	21	8	3UTR	MIRT449007	1	1
hsa-miR-424-5p	NM_018685	ANLN	CAGCAGCAATTCATGTTTTGAA#TTAAAGCATGAGGCTGTC#..(((((..((((((((((((.#))))))))))))))))).	4072	4090	1.0	-18.7	0	0.001144436	0.618	0.7017671666666668	0.5698828374999998	-8.327025306798683	17	18	17	3UTR	MIRT000660	1	1
hsa-miR-92a-3p	NM_001136478	ANP32E	TATTGCACTTGTCCCGGCCTGT#TTGGGATAAGTGAGTGT#((((.((((((((((((.....#)))))))))))))))).	2337	2354	1.0	-18.2	0	0.007541694	0.706	1.8796965166666662	2.6740774637499993	-8.056611621014136	16	17	16	3UTR	MIRT539229	1	1
hsa-let-7a-5p	NM_001283	AP1S1	TGAGGTAGTAGGTTGTATAGTT#GGCTGCCCCTCCTCTGCTGCCTCAC#((((((((((((..........#.)))))))))))).	610	635	1.0	-18.8	1	0.04925226	0.338	0.0	0.0	-7.052043616942562	12	14	12	3UTR	MIRT481844	1	1
hsa-miR-92a-3p	NM_012096	APPL1	TATTGCACTTGTCCCGGCCTGT#CAGGCTGGAGTGCAGTGG#(((((((((....((((((((.#))))))))))))))))).	5239	5257	1.0	-25.3	1	1.887861e-05	0.426	-0.12447000000000001	-0.251153942875	-12.640789312202793	17	18	17	3UTR	MIRT092387	1	1
hsa-miR-25-3p	NM_001658	ARF1	CATTGCACTTGTCTCGGTCTGA#TCAGTGCTGAGAGGGGATGTAGG#..((((((((.(((((((((((#)))).))))))).))).))))).	907	930	1.0	-20.6	1	0.002194006	0.426	0.0	0.0	-7.7817751947826395	19	23	7	3UTR	MIRT271962	1	1
hsa-miR-25-3p	NM_001024226	ARF1	CATTGCACTTGTCTCGGTCTGA#TCAGTGCTGAGAGGGGATGTAGG#..((((((((.(((((((((((#)))).))))))).))).))))).	992	1015	1.0	-20.6	1	0.002194006	0.426	0.0	0.0	-7.7817751947826395	19	23	7	3UTR	MIRT271962	1	1
hsa-miR-19b-3p	NM_006421	ARFGEF1	TGTGCAAATCCATGCAAAACTGA#GCATGGTTTGCGGAG#(.((((((.((((((........#)))))))))))).).	7049	7064	1.0	-17.7	1	0.0003978583	0.691	0.27403685	0.1542479425	-6.390689066766211	13	15	12	3UTR	MIRT402568	1	1
hsa-miR-424-5p	NM_001301240	ARHGDIA	CAGCAGCAATTCATGTTTTGAA#CGAACCCAGTGACCCAGGGACACGTGGGGTGTGCTGCTGC#((((((((.(((((((......#.)))))))...)))))))).	875	915	1.0	-19.1	1	4.969227e-05	0.309	0.19470012499999997	-0.3492566475000001	-4.993964104447428	15	20	8	3UTR	MIRT512285	1	1
hsa-miR-424-5p	NM_001301241	ARHGDIA	CAGCAGCAATTCATGTTTTGAA#CGAACCCAGTGACCCAGGGACACGTGGGGTGTGCTGCTGC#((((((((.(((((((......#.)))))))...)))))))).	1197	1237	1.0	-19.1	1	4.969227e-05	0.309	5.09856875	3.463430806749999	-4.993964104447428	15	20	8	3UTR	MIRT512285	1	1
hsa-miR-424-5p	NM_004309	ARHGDIA	CAGCAGCAATTCATGTTTTGAA#CGAACCCAGTGACCCAGGGACACGTGGGGTGTGCTGCTGC#((((((((.(((((((......#.)))))))...)))))))).	1279	1319	1.0	-19.1	1	4.969227e-05	0.309	4.1597328749999996	4.562649294249999	-4.993964104447428	15	20	8	3UTR	MIRT512285	1	1
hsa-miR-424-5p	NM_001185077	ARHGDIA	CAGCAGCAATTCATGTTTTGAA#CGAACCCAGTGACCCAGGGACACGTGGGGTGTGCTGCTGC#((((((((.(((((((......#.)))))))...)))))))).	1601	1641	1.0	-19.1	1	4.969227e-05	0.309	5.09856875	3.463430806749999	-4.993964104447428	15	20	8	3UTR	MIRT512285	1	1
hsa-miR-19b-3p	NM_015595	ARHGEF26	TGTGCAAATCCATGCAAAACTGA#TCAGATGGTCTTTTGTTACTGCAAGATTTGCACGA#((((((((((..((((.......#.)))).)))))))))).	2801	2836	1.0	-17.8	1	0.0003318635	0.515	0.0	0.0	-10.10915223120837	14	17	10	3UTR	MIRT090897	1	1
hsa-miR-19b-3p	NM_001251962	ARHGEF26	TGTGCAAATCCATGCAAAACTGA#TCAGATGGTCTTTTGTTACTGCAAGATTTGCACGA#((((((((((..((((.......#.)))).)))))))))).	2904	2939	1.0	-17.8	1	0.0003318635	0.515	4.9150464000000005	3.808477569999999	-10.10915223120837	14	17	10	3UTR	MIRT090897	1	1
hsa-miR-19b-3p	NM_001251963	ARHGEF26	TGTGCAAATCCATGCAAAACTGA#TCAGATGGTCTTTTGTTACTGCAAGATTTGCACGA#((((((((((..((((.......#.)))).)))))))))).	2736	2771	1.0	-17.8	1	0.0003318635	0.515	-0.31252796	2.82247669875	-10.10915223120837	14	17	10	3UTR	MIRT090897	1	1
hsa-miR-22-3p	NM_015595	ARHGEF26	AAGCTGCCAGTTGAAGAACTGT#GGGGGAAATGATTTTTACTGGCAGCTA#.(((((((((.((((((.....#.))))))))))))))).	4257	4284	1.0	-20.8	1	0.2127127	0.603	0.0	0.0	-6.618099312767468	15	17	15	3UTR	MIRT763955	1	1
hsa-miR-22-3p	NM_001251962	ARHGEF26	AAGCTGCCAGTTGAAGAACTGT#GGGGGAAATGATTTTTACTGGCAGCTA#.(((((((((.((((((.....#.))))))))))))))).	4360	4387	1.0	-20.8	1	0.2127127	0.603	0.160774	0.20210233499999997	-6.618099312767468	15	17	15	3UTR	MIRT763955	1	1
hsa-miR-22-3p	NM_001251963	ARHGEF26	AAGCTGCCAGTTGAAGAACTGT#GGGGGAAATGATTTTTACTGGCAGCTA#.(((((((((.((((((.....#.))))))))))))))).	4192	4219	1.0	-20.8	1	0.2127127	0.603	0.21697373333333334	-0.38953056750000004	-6.618099312767468	15	17	15	3UTR	MIRT763955	1	1
hsa-miR-221-3p	NM_139135	ARID1A	AGCTACATTGTCTGCTGGGTTTC#GAGGCCTGTGCAGTAGAGTGTAGA#..(((((((.(((((((((((((#)))))))).)))).).))))))).	7141	7165	1.0	-23.2	1	0.0003601655	0.5	0.0	0.0	-6.199507187700468	20	24	8	3UTR	MIRT024162	1	1
hsa-miR-221-3p	NM_006015	ARID1A	AGCTACATTGTCTGCTGGGTTTC#GAGGCCTGTGCAGTAGAGTGTAGA#..(((((((.(((((((((((((#)))))))).)))).).))))))).	7792	7816	1.0	-23.2	1	0.0003601655	0.5	5.996038666666667	4.0257962625	-6.199507187700468	20	24	8	3UTR	MIRT024162	1	1
hsa-miR-92a-3p	NM_001363725	ARID1B	TATTGCACTTGTCCCGGCCTGT#TAGGCTGGGAGCAAAAACAATGT#(((((...(((((((((((((.#)))))))))).)))...))))).	5606	5629	1.0	-22.2	0	0.00132041	0.647	0.0	0.0	-9.695854671446662	18	23	10	3UTR	MIRT049438	1	1
hsa-let-7a-5p	NM_005224	ARID3A	TGAGGTAGTAGGTTGTATAGTT#TGCAACCTGCACCTCC#.(((((.((((((((((.....#))))))))))))))).	3197	3213	0.9615384615384616	-22.7	0	1.870999e-05	0.397	-0.39242600000000005	-0.30727023124999997	-5.337011372228436	15	16	15	3UTR	MIRT494686	1	1
hsa-miR-125a-5p	NM_005224	ARID3A	TCCCTGAGACCCTTTAACCTGTGA#TCTGTAGGGTTTTTAAGAGGTTTCGGGGGT#((((((((((((((.(((((....#.)))))...))).))))))))))).	2649	2679	1.0	-24.7	1	0.01185424	0.706	0.7457527266666664	1.2956362037499998	-4.6730240064523	19	25	11	3UTR	MIRT735258	1	1
hsa-let-7a-5p	NM_001307939	ARID3B	TGAGGTAGTAGGTTGTATAGTT#TTATATTTCAATAAACCTCTACCTCT#.(((((((.(((((........#.)))))))))))).	4197	4223	1.0	-18.2	1	0.03076479	0.681	0.0	0.0	-5.818213136157129	12	14	12	3UTR	MIRT052506	1	1
hsa-let-7a-5p	NM_006465	ARID3B	TGAGGTAGTAGGTTGTATAGTT#TTATATTTCAATAAACCTCTACCTCT#.(((((((.(((((........#.)))))))))))).	4194	4220	1.0	-18.2	1	0.03076479	0.681	4.3200071428571425	3.1873088675	-5.818213136157129	12	14	12	3UTR	MIRT052506	1	1
hsa-let-7c-5p	NM_001307939	ARID3B	TGAGGTAGTAGGTTGTATGGTT#TCAATAAACCTCTACCTCT#.(((((((.(((((...(((..#)))...)))))))))))).	4204	4223	1.0	-18.9	1	0.03076479	0.681	0.0	0.0	-5.818213136157129	15	19	12	3UTR	MIRT073004	1	1
hsa-let-7c-5p	NM_006465	ARID3B	TGAGGTAGTAGGTTGTATGGTT#TCAATAAACCTCTACCTCT#.(((((((.(((((...(((..#)))...)))))))))))).	4201	4220	1.0	-18.9	1	0.03076479	0.681	0.0	0.0	-5.818213136157129	15	19	12	3UTR	MIRT073004	1	1
hsa-let-7i-5p	NM_001307939	ARID3B	TGAGGTAGTAGTTTGTGCTGTT#AGCTTGAGCACAAACAGATACCTCAG#(((((((...(((((((((...#.)))))))))...))))))).	3509	3535	1.0	-24.5	1	0.02124838	0.5	0.0	0.0	-8.550105501956237	16	21	9	3UTR	MIRT073009	1	1
hsa-let-7i-5p	NM_006465	ARID3B	TGAGGTAGTAGTTTGTGCTGTT#AGCTTGAGCACAAACAGATACCTCAG#(((((((...(((((((((...#.)))))))))...))))))).	3506	3532	1.0	-24.5	1	0.02124838	0.5	0.3639735555555556	-0.0009799412499997828	-8.550105501956237	16	21	9	3UTR	MIRT073009	1	1
hsa-miR-125a-5p	NM_006465	ARID3B	TCCCTGAGACCCTTTAACCTGTGA#CACTGGGCCCATTTGAAGGTGTCTCAGA#...((((((((((((((((((((.#))).))).....))))))).))))))).	3729	3757	1.0	-23.6	0	0.002750456	0.471	0.024166225925925926	0.5586832525	-6.514540193678739	20	28	7	3UTR	MIRT005419	1	1
hsa-miR-22-3p	NM_001270439	ARPC5	AAGCTGCCAGTTGAAGAACTGT#CAGTTTCCTAGCTCATTGCTAGTCAGGAAATGATATTTATAAAAAATATGAGAGACTGGCAGCTA#.(((((((((((..........#.))))))))))).	970	1035	1.0	-20.5	1	0.01034942	0.691	0.0	0.0	-6.907794008098015	11	13	11	3UTR	MIRT006195	1	1
hsa-miR-22-3p	NM_001270439	ARPC5	AAGCTGCCAGTTGAAGAACTGT#GTTCTTCAGGGTAGTTG#.(((((((..(((((((((...#)))))))))))))))).	1525	1542	1.0	-20.0	1	0.004630451	0.574	0.0	0.0	-6.09222096393106	16	17	16	3UTR	MIRT006195	1	1
hsa-miR-22-3p	NM_005717	ARPC5	AAGCTGCCAGTTGAAGAACTGT#CAGTTTCCTAGCTCATTGCTAGTCAGGAAATGATATTTATAAAAAATATGAGAGACTGGCAGCTA#.(((((((((((..........#.))))))))))).	961	1026	1.0	-20.5	1	0.01034942	0.691	0.0	0.0	-6.907794008098015	11	13	11	3UTR	MIRT006195	1	1
hsa-miR-22-3p	NM_005717	ARPC5	AAGCTGCCAGTTGAAGAACTGT#GTTCTTCAGGGTAGTTG#.(((((((..(((((((((...#)))))))))))))))).	1516	1533	1.0	-20.0	1	0.004630451	0.574	0.0	0.0	-6.09222096393106	16	17	16	3UTR	MIRT006195	1	1
hsa-miR-15a-5p	NM_024085	ATG9A	TAGCAGCACATAATGGTTTGTG#CGCTTCTTGCACATCACTGGCCTGTGTGTGCTGCTT#.(((((((((((..((((.(((#.))).))))..))))))))))).	3157	3193	0.9615384615384616	-26.8	1	8.402646e-05	0.426	3.5223712909090907	4.7993773075	-5.9392953675437665	18	23	11	3UTR	MIRT503140	1	1
hsa-miR-15a-5p	NM_001077198	ATG9A	TAGCAGCACATAATGGTTTGTG#CGCTTCTTGCACATCACTGGCCTGTGTGTGCTGCTT#.(((((((((((..((((.(((#.))).))))..))))))))))).	3209	3245	1.0	-26.8	1	8.402646e-05	0.426	0.0	0.0	-5.9392953675437665	18	23	11	3UTR	MIRT503140	1	1
hsa-miR-15b-5p	NM_001077198	ATG9A	TAGCAGCACATCATGGTTTACA#GGCCTGTGTGTGCTGCTT#.(((((((((.(((((((....#)))).)))))))))))).	3227	3245	1.0	-20.8	1	8.402646e-05	0.426	0.0	0.0	-6.618099312767468	16	18	12	3UTR	MIRT503144	1	1
hsa-miR-125a-5p	NM_022374	ATL2	TCCCTGAGACCCTTTAACCTGTGA#TCTTATGTAAAAGGATATTTCAGGGAA#(((((((((.(((((.((......#.)).)))))...))))))))).	2530	2557	1.0	-19.0	1	0.0006142669	0.735	5.251961111111111	3.504939954	-5.413129994833456	16	22	9	3UTR	MIRT021317	1	1
hsa-miR-107	NM_024524	ATP13A3	AGCAGCATTGTACAGGGCTATCA#TAGCACCAACTGCTGTAAAGCAATGCTGCA#.(((((((((((((((((((...#)))).))......)))...)))))))))).	6763	6793	1.0	-22.0	1	0.0006577996	0.588	5.31086547586207	3.12812600125	-3.793324837357118	19	30	10	3UTR	MIRT559382	1	1
hsa-let-7a-5p	NM_170665	ATP2A2	TGAGGTAGTAGGTTGTATAGTT#AGCTGTGCAGACTATTGCTA#...((((((((..(((((((((#)))))))))..)))))))).	5300	5320	1.0	-20.1	0	0.003420746	0.471	0.0	0.0	-11.150474115941337	17	20	9	3UTR	MIRT052513	1	1
hsa-miR-92a-3p	NM_001282224	ATP7A	TATTGCACTTGTCCCGGCCTGT#AGTGCTGGGATTACAGGTGTGAG#..((((((((((((((((((..#)).)))))))...))))))))).	5695	5718	1.0	-22.8	1	2.171878e-07	0.485	0.0	0.0	-4.95700071937229	18	23	9	3UTR	MIRT176120	1	1
hsa-miR-92a-3p	NM_000052	ATP7A	TATTGCACTTGTCCCGGCCTGT#AGTGCTGGGATTACAGGTGTGAG#..((((((((((((((((((..#)).)))))))...))))))))).	5929	5952	1.0	-22.8	1	2.171878e-07	0.485	0.17518879999999995	-0.12225729374999998	-4.95700071937229	18	23	9	3UTR	MIRT176120	1	1
hsa-miR-125a-5p	NM_001357857	ATXN1	TCCCTGAGACCCTTTAACCTGTGA#CATGGGGTAAGGGGGGTTGGGGGT#(((((((..(((((((.((((((.#)))))).)))))))..))))))).	4192	4216	1.0	-27.5	1	0.002235471	0.324	0.0	0.0	-7.307599033628058	20	24	7	3UTR	MIRT021312	1	1
hsa-miR-125a-5p	NM_001128164	ATXN1	TCCCTGAGACCCTTTAACCTGTGA#CATGGGGTAAGGGGGGTTGGGGGT#(((((((..(((((((.((((((.#)))))).)))))))..))))))).	4143	4167	1.0	-27.5	1	0.002235471	0.324	0.49231114285714284	0.09285330249999998	-7.307599033628058	20	24	7	3UTR	MIRT021312	1	1
hsa-miR-125b-5p	NM_001357857	ATXN1	TCCCTGAGACCCTAACTTGTGA#CACATGGGGTAAGGGGGGTTGGGGGTGGGGGAG#(((((.(..(((((((((.(..#.).))))))))).).))))).	4190	4223	1.0	-22.5	0	0.004586752	0.338	0.0	0.0	-9.208557794821107	16	21	9	3UTR	MIRT005007	1	1
hsa-miR-92a-3p	NM_001357857	ATXN1	TATTGCACTTGTCCCGGCCTGT#CAGGGACGGGGCAGGTGTG#....((((((((((((.((((.#))))..)))))))))))).	7487	7506	1.0	-27.8	0	2.465662e-06	0.456	0.0	0.0	-9.546562468637928	16	19	12	3UTR	MIRT049418	1	1
hsa-miR-92a-3p	NM_000332	ATXN1	TATTGCACTTGTCCCGGCCTGT#CAGGGACGGGGCAGGTGTG#....((((((((((((.((((.#))))..)))))))))))).	7517	7536	1.0	-27.8	0	2.465662e-06	0.456	2.36108775	2.866480855	-9.546562468637928	16	19	12	3UTR	MIRT049418	1	1
hsa-miR-92a-3p	NM_001128164	ATXN1	TATTGCACTTGTCCCGGCCTGT#CAGGGACGGGGCAGGTGTG#....((((((((((((.((((.#))))..)))))))))))).	7438	7457	1.0	-27.8	0	2.465662e-06	0.456	2.26307225	2.97123489	-9.546562468637928	16	19	12	3UTR	MIRT049418	1	1
hsa-miR-107	NM_001137675	ATXN1L	AGCAGCATTGTACAGGGCTATCA#GATAGGGATGGTATGAAATGCTGCTG#(((((((((((((....(((((.#))))).....))))..))))))))).	5761	5787	1.0	-21.8	1	0.001592798	0.515	1.1100544533333332	0.8065883412499999	-5.762913004276319	18	26	9	3UTR	MIRT048295	1	1
hsa-miR-92a-3p	NM_001377405	ATXN7	TATTGCACTTGTCCCGGCCTGT#TTGGTGACAAGTGCAATGG#(((((((((((((((((.....#)))).))))))))))))).	5048	5067	1.0	-23.4	1	0.03191093	0.574	0.0	0.0	-3.937574446201665	17	19	13	3UTR	MIRT049634	1	1
hsa-miR-92a-3p	NM_001377405	ATXN7	TATTGCACTTGTCCCGGCCTGT#GGGTCGGGGGAGGGTGGGAG#..((.(((((.(((((((((..#)))))))))..))))).)).	3890	3910	1.0	-23.3	0	0.03847242	0.5	0.0	0.0	-11.900812369595112	16	20	9	3UTR	MIRT049634	1	1
hsa-miR-92a-3p	NM_001377406	ATXN7	TATTGCACTTGTCCCGGCCTGT#TTGGTGACAAGTGCAATGG#(((((((((((((((((.....#)))).))))))))))))).	4727	4746	1.0	-23.4	1	0.03191093	0.574	0.0	0.0	-3.937574446201665	17	19	13	3UTR	MIRT049634	1	1
hsa-miR-92a-3p	NM_000333	ATXN7	TATTGCACTTGTCCCGGCCTGT#TTGGTGACAAGTGCAATGG#(((((((((((((((((.....#)))).))))))))))))).	5222	5241	1.0	-23.4	1	0.03191093	0.574	0.0	0.0	-3.937574446201665	17	19	13	3UTR	MIRT049634	1	1
hsa-miR-92a-3p	NM_000333	ATXN7	TATTGCACTTGTCCCGGCCTGT#GGGTCGGGGGAGGGTGGGAG#..((.(((((.(((((((((..#)))))))))..))))).)).	4064	4084	1.0	-23.3	0	0.03847242	0.5	0.0	0.0	-11.900812369595112	16	20	9	3UTR	MIRT049634	1	1
hsa-miR-92a-3p	NM_001128149	ATXN7	TATTGCACTTGTCCCGGCCTGT#GGGTCGGGGGAGGGTGGGAG#..((.(((((.(((((((((..#)))))))))..))))).)).	3171	3191	1.0	-23.3	0	0.03847242	0.5	-0.4529312	0.2972524225	-11.900812369595112	16	20	9	3UTR	MIRT049634	1	1
hsa-miR-92a-3p	NM_001177387	ATXN7	TATTGCACTTGTCCCGGCCTGT#TTGGTGACAAGTGCAATGG#(((((((((((((((((.....#)))).))))))))))))).	4823	4842	1.0	-23.4	1	0.03191093	0.574	2.045432777777778	0.828664015	-3.937574446201665	17	19	13	3UTR	MIRT049634	1	1
hsa-miR-92a-3p	NM_001177387	ATXN7	TATTGCACTTGTCCCGGCCTGT#GGGTCGGGGGAGGGTGGGAG#..((.(((((.(((((((((..#)))))))))..))))).)).	3665	3685	1.0	-23.3	0	0.03847242	0.5	-0.4529312	0.2972524225	-11.900812369595112	16	20	9	3UTR	MIRT049634	1	1
hsa-miR-141-3p	NM_020725	ATXN7L1	TAACACTGTCTGGTAAAGATGG#TCATTTTTATTTCTACAGTGTTAA#(((((((((..(((((((((((#)))))))))))...))))))))).	4311	4335	1.0	-18.7	1	0.006583851	0.706	3.6719937272727274	3.8495865487499996	-8.004855389940193	20	24	11	3UTR	MIRT539040	1	1
hsa-miR-15a-5p	NM_001136262	ATXN7L3B	TAGCAGCACATAATGGTTTGTG#ACACACCAGGATGTGCGCA#..((.((((((..((((.(((.#))).))))..)))))))).	830	849	1.0	-19.9	0	0.001118668	0.456	1.2287436666666667	0.23399013749999995	-13.71197181644736	15	19	8	3UTR	MIRT248765	1	1
hsa-miR-15b-5p	NM_001136262	ATXN7L3B	TAGCAGCACATCATGGTTTACA#AAACCAATAACCTGATGTGCTAGTTGT#(((((((((((((.((((....#.))))))))))))).)))).	6987	7014	1.0	-20.6	1	0.004213144	0.706	-0.022066331428571468	0.124053737	-4.794414363722071	17	20	13	3UTR	MIRT248767	1	1
hsa-miR-424-5p	NM_001136262	ATXN7L3B	CAGCAGCAATTCATGTTTTGAA#TGGAAGCAAAAGTAGAATGCTGCTGT#(((((((.((((...(((((..#.)))))...))))))))))).	5439	5465	1.0	-18.8	1	0.0001023232	0.559	0.6960629714285715	-0.09068376012499997	-9.13262946581958	16	21	11	3UTR	MIRT248769	1	1
hsa-miR-363-3p	NM_198435	AURKA	AATTGCACGGTATCCATCTGTA#GGAGCTGTGCAATA#.((((((((((.(((.......#))))))))))))).	1644	1658	1.0	-18.4	1	0.000738586	0.5	1.3157869500000001	1.5655865877500004	-7.373177227257086	13	14	13	3UTR	MIRT541469	1	1
hsa-miR-15b-5p	NM_001497	B4GALT1	TAGCAGCACATCATGGTTTACA#TGTCCCAGAGACCTGTTGTGCTGTG#..((((((((.((.(((((...#.))))))).)))))))).	4009	4034	1.0	-20.0	1	0.01492848	0.559	0.0	0.0	-8.638615112303047	15	18	8	3UTR	MIRT046468	1	1
hsa-let-7c-5p	NM_206866	BACH1	TGAGGTAGTAGGTTGTATGGTT#AGCCAATGGAACCCTTGATTTCCTACCTCAG#((((((((..((((.(((((((#))))).)).)))).........)))))))).	4453	4484	1.0	-19.5	1	0.07117041	0.603	0.0	0.0	-6.971920133026242	19	31	8	3UTR	MIRT084974	1	1
hsa-let-7c-5p	NM_206866	BACH1	TGAGGTAGTAGGTTGTATGGTT#TATAGCTTACTGCTTA#..(((((((((((((((.....#))))))))))))))).	5279	5295	1.0	-17.9	1	0.001400931	0.779	0.0	0.0	-4.95700071937229	15	16	15	3UTR	MIRT084974	1	1
hsa-let-7c-5p	NM_001186	BACH1	TGAGGTAGTAGGTTGTATGGTT#TATAGCTTACTGCTTA#..(((((((((((((((.....#))))))))))))))).	5087	5103	1.0	-17.9	1	0.001400931	0.779	0.65072284	0.7317688003749999	-4.95700071937229	15	16	15	3UTR	MIRT084974	1	1
hsa-let-7e-5p	NM_206866	BACH1	TGAGGTAGGAGGTTGTATAGTT#AGCCAATGGAACCCTTGATTTCCTACCTCAG#((((((((((((((........#.)))))))))))))).	4453	4484	1.0	-21.5	1	0.07117041	0.603	0.0	0.0	-4.906073086755913	14	16	14	3UTR	MIRT084976	1	1
hsa-let-7e-5p	NM_001186	BACH1	TGAGGTAGGAGGTTGTATAGTT#AGCCAATGGAACCCTTGATTTCCTACCTCAG#((((((((((((((........#.)))))))))))))).	4261	4292	1.0	-21.5	1	0.07117041	0.603	2.669153357142857	1.5365588089999997	-4.906073086755913	14	16	14	3UTR	MIRT084976	1	1
hsa-miR-107	NM_001300905	BAZ2A	AGCAGCATTGTACAGGGCTATCA#GATAGCTATCCCCTGTATGATGTTGG#..((((((((((((((((((((.#)))))).....)))))))))))))).	6629	6655	1.0	-27.1	1	0.0001747584	0.485	0.0	0.0	-4.95700071937229	20	26	14	3UTR	MIRT543064	1	1
hsa-miR-107	NM_013449	BAZ2A	AGCAGCATTGTACAGGGCTATCA#GATAGCTATCCCCTGTATGATGTTGG#..((((((((((((((((((((.#)))))).....)))))))))))))).	6605	6631	1.0	-27.1	1	0.0001747584	0.485	2.369084608	2.3207909282125008	-4.95700071937229	20	26	14	3UTR	MIRT543064	1	1
hsa-miR-107	NM_001351156	BAZ2A	AGCAGCATTGTACAGGGCTATCA#GATAGCTATCCCCTGTATGATGTTGG#..((((((((((((((((((((.#)))))).....)))))))))))))).	6665	6691	1.0	-27.1	1	0.0001747584	0.485	0.0	0.0	-4.95700071937229	20	26	14	3UTR	MIRT543064	1	1
hsa-miR-222-3p	NM_001127242	BBC3	AGCTACATCTGGCTACTGGGT#CCTGGAGCCAGAGAGTGGG#..((((.(((((((.(((((.#))))))))))))..)))).	760	779	1.0	-22.5	0	2.991575e-07	0.338	0.2747827	0.6182063799999999	-7.236136814494244	16	19	12	3UTR	MIRT005369	1	1
hsa-let-7a-5p	NM_005504	BCAT1	TGAGGTAGTAGGTTGTATAGTT#TACATTCTGCTCCTCAA#(((((.((((((.((((.....#)))).))))))))))).	1666	1683	1.0	-18.4	0	0.003167762	0.735	0.317262	0.5610147875	-7.127663820060954	15	17	11	3UTR	MIRT052384	1	1
hsa-let-7a-5p	NM_001178091	BCAT1	TGAGGTAGTAGGTTGTATAGTT#TACATTCTGCTCCTCAA#(((((.((((((.((((.....#)))).))))))))))).	1555	1572	1.0	-18.4	0	0.003167762	0.735	2.1814158333333333	0.9906173297499999	-7.127663820060954	15	17	11	3UTR	MIRT052384	1	1
hsa-miR-363-3p	NM_138576	BCL11B	AATTGCACGGTATCCATCTGTA#GGAGATGGGGTGGCCTGCAGTG#.((((((.(((.(((((((.(.#).)))))))...))))))))).	4632	4654	0.9914529914529915	-19.9	1	0.0002283308	0.471	0.0	0.0	-9.453763076134104	17	22	9	3UTR	MIRT503128	1	1
hsa-miR-125b-5p	NM_000633	BCL2	TCCCTGAGACCCTAACTTGTGA#GGGCCTCAGGGAA#((((((((.(((..........#))).)))))))).	4016	4029	1.0	-21.2	1	0.0003200892	0.471	0.0	0.0	-8.108433275188325	11	13	8	3UTR	MIRT006253	1	1
hsa-miR-15b-5p	NM_000633	BCL2	TAGCAGCACATCATGGTTTACA#TGGAATATCCAATCCTGTGCTGCTAT#((((((((((...(((......#.)))....)))))))))).	4113	4139	1.0	-18.8	1	0.02391875	0.632	0.0	0.0	-11.398282843874613	13	19	10	3UTR	MIRT000978	1	1
hsa-let-7c-5p	NM_001317921	BCL2L1	TGAGGTAGTAGGTTGTATGGTT#TATGGCCTCAGCTGCCTCAC#(((((((((((((((((.....#))))))))..))))))))).	1845	1865	0.9615384615384616	-21.0	1	0.00189519	0.456	5.683647947368421	4.730220525000001	-3.937574446201665	17	20	9	3UTR	MIRT004491	1	1
hsa-let-7c-5p	NM_001191	BCL2L1	TGAGGTAGTAGGTTGTATGGTT#TATGGCCTCAGCTGCCTCAC#(((((((((((((((((.....#))))))))..))))))))).	1696	1716	0.9615384615384616	-21.0	1	0.00189519	0.456	3.4428919999999996	3.96871403	-3.937574446201665	17	20	9	3UTR	MIRT004491	1	1
hsa-let-7c-5p	NM_001317920	BCL2L1	TGAGGTAGTAGGTTGTATGGTT#TATGGCCTCAGCTGCCTCAC#(((((((((((((((((.....#))))))))..))))))))).	1716	1736	1.0	-21.0	1	0.00189519	0.456	0.0	0.0	-3.937574446201665	17	20	9	3UTR	MIRT004491	1	1
hsa-let-7c-5p	NM_138578	BCL2L1	TGAGGTAGTAGGTTGTATGGTT#TATGGCCTCAGCTGCCTCAC#(((((((((((((((((.....#))))))))..))))))))).	1885	1905	1.0	-21.0	1	0.00189519	0.456	0.42049789473684207	-0.20643049	-3.937574446201665	17	20	9	3UTR	MIRT004491	1	1
hsa-let-7c-5p	XM_011528964	BCL2L1	TGAGGTAGTAGGTTGTATGGTT#TATGGCCTCAGCTGCCTCAC#(((((((((((((((((.....#))))))))..))))))))).	1734	1754	1.0	-21.0	1	0.00189519	0.456	0.0	0.0	-3.937574446201665	17	20	9	3UTR	MIRT004491	1	1
hsa-let-7c-5p	XM_017027993	BCL2L1	TGAGGTAGTAGGTTGTATGGTT#TATGGCCTCAGCTGCCTCAC#(((((((((((((((((.....#))))))))..))))))))).	1740	1760	1.0	-21.0	1	0.00189519	0.456	0.0	0.0	-3.937574446201665	17	20	9	3UTR	MIRT004491	1	1
hsa-let-7c-5p	NM_001322239	BCL2L1	TGAGGTAGTAGGTTGTATGGTT#TATGGCCTCAGCTGCCTCAC#(((((((((((((((((.....#))))))))..))))))))).	1734	1754	1.0	-21.0	1	0.00189519	0.456	0.0	0.0	-3.937574446201665	17	20	9	3UTR	MIRT004491	1	1
hsa-let-7c-5p	NM_001322240	BCL2L1	TGAGGTAGTAGGTTGTATGGTT#TATGGCCTCAGCTGCCTCAC#(((((((((((((((((.....#))))))))..))))))))).	1863	1883	1.0	-21.0	1	0.00189519	0.456	0.0	0.0	-3.937574446201665	17	20	9	3UTR	MIRT004491	1	1
hsa-miR-19a-3p	NM_138621	BCL2L11	TGTGCAAATCTATGCAAAACTGA#CAGTCTGGACTCAGATGCATAGATTTGG#....((((((((((((...((((#.)))).)))))))))))).	1637	1665	1.0	-20.0	0	0.0001029569	0.618	0.0	0.0	-9.546562468637928	16	19	12	3UTR	MIRT004452	1	1
hsa-miR-19a-3p	NM_138622	BCL2L11	TGTGCAAATCTATGCAAAACTGA#CAGTCTGGACTCAGATGCATAGATTTGG#....((((((((((((...((((#.)))).)))))))))))).	1762	1790	1.0	-20.0	0	0.0001029569	0.618	0.8729116083333334	0.476931075	-9.546562468637928	16	19	12	3UTR	MIRT004452	1	1
hsa-miR-19a-3p	NM_138623	BCL2L11	TGTGCAAATCTATGCAAAACTGA#CAGTCTGGACTCAGATGCATAGATTTGG#....((((((((((((...((((#.)))).)))))))))))).	1582	1610	1.0	-20.0	0	0.0001029569	0.618	0.0	0.0	-9.546562468637928	16	19	12	3UTR	MIRT004452	1	1
hsa-miR-19a-3p	NM_138624	BCL2L11	TGTGCAAATCTATGCAAAACTGA#CAGTCTGGACTCAGATGCATAGATTTGG#....((((((((((((...((((#.)))).)))))))))))).	1670	1698	1.0	-20.0	0	0.0001029569	0.618	0.0	0.0	-9.546562468637928	16	19	12	3UTR	MIRT004452	1	1
hsa-miR-19a-3p	NM_138625	BCL2L11	TGTGCAAATCTATGCAAAACTGA#CAGTCTGGACTCAGATGCATAGATTTGG#....((((((((((((...((((#.)))).)))))))))))).	1483	1511	1.0	-20.0	0	0.0001029569	0.618	0.0	0.0	-9.546562468637928	16	19	12	3UTR	MIRT004452	1	1
hsa-miR-19a-3p	NM_138626	BCL2L11	TGTGCAAATCTATGCAAAACTGA#CAGTCTGGACTCAGATGCATAGATTTGG#....((((((((((((...((((#.)))).)))))))))))).	1533	1561	1.0	-20.0	0	0.0001029569	0.618	0.0	0.0	-9.546562468637928	16	19	12	3UTR	MIRT004452	1	1
hsa-miR-19a-3p	NM_006538	BCL2L11	TGTGCAAATCTATGCAAAACTGA#CAGTCTGGACTCAGATGCATAGATTTGG#....((((((((((((...((((#.)))).)))))))))))).	1457	1485	1.0	-20.0	0	0.0001029569	0.618	-0.3700759266666666	-0.5583910885	-9.546562468637928	16	19	12	3UTR	MIRT004452	1	1
hsa-miR-19a-3p	NM_001204107	BCL2L11	TGTGCAAATCTATGCAAAACTGA#CAGTCTGGACTCAGATGCATAGATTTGG#....((((((((((((...((((#.)))).)))))))))))).	1564	1592	1.0	-20.0	0	0.0001029569	0.618	-0.3700759266666666	-0.5583910885	-9.546562468637928	16	19	12	3UTR	MIRT004452	1	1
hsa-miR-19a-3p	NM_001204108	BCL2L11	TGTGCAAATCTATGCAAAACTGA#CAGTCTGGACTCAGATGCATAGATTTGG#....((((((((((((...((((#.)))).)))))))))))).	1769	1797	1.0	-20.0	0	0.0001029569	0.618	-0.3700759266666666	-0.5583910885	-9.546562468637928	16	19	12	3UTR	MIRT004452	1	1
hsa-miR-19a-3p	NM_001204109	BCL2L11	TGTGCAAATCTATGCAAAACTGA#CAGTCTGGACTCAGATGCATAGATTTGG#....((((((((((((...((((#.)))).)))))))))))).	1658	1686	1.0	-20.0	0	0.0001029569	0.618	-0.3700759266666666	-0.5583910885	-9.546562468637928	16	19	12	3UTR	MIRT004452	1	1
hsa-miR-19a-3p	NM_001204110	BCL2L11	TGTGCAAATCTATGCAAAACTGA#CAGTCTGGACTCAGATGCATAGATTTGG#....((((((((((((...((((#.)))).)))))))))))).	1499	1527	1.0	-20.0	0	0.0001029569	0.618	-0.3700759266666666	-0.5583910885	-9.546562468637928	16	19	12	3UTR	MIRT004452	1	1
hsa-miR-19a-3p	NM_001204112	BCL2L11	TGTGCAAATCTATGCAAAACTGA#CAGTCTGGACTCAGATGCATAGATTTGG#....((((((((((((...((((#.)))).)))))))))))).	1478	1506	1.0	-20.0	0	0.0001029569	0.618	-0.3700759266666666	-0.5583910885	-9.546562468637928	16	19	12	3UTR	MIRT004452	1	1
hsa-miR-221-3p	NM_138621	BCL2L11	AGCTACATTGTCTGCTGGGTTTC#GGACCCAGCGTATGTAGCA#.(((((((....((((((((((.#)))))))))).))))))).	4925	4944	1.0	-23.6	1	0.01034912	0.559	0.0	0.0	-12.263798748937765	17	19	10	3UTR	MIRT000140	1	1
hsa-miR-221-3p	NM_138622	BCL2L11	AGCTACATTGTCTGCTGGGTTTC#GGACCCAGCGTATGTAGCA#.(((((((....((((((((((.#)))))))))).))))))).	5050	5069	1.0	-23.6	1	0.01034912	0.559	0.0	0.0	-12.263798748937765	17	19	10	3UTR	MIRT000140	1	1
hsa-miR-221-3p	NM_138623	BCL2L11	AGCTACATTGTCTGCTGGGTTTC#GGACCCAGCGTATGTAGCA#.(((((((....((((((((((.#)))))))))).))))))).	4870	4889	1.0	-23.6	1	0.01034912	0.559	0.0	0.0	-12.263798748937765	17	19	10	3UTR	MIRT000140	1	1
hsa-miR-221-3p	NM_138624	BCL2L11	AGCTACATTGTCTGCTGGGTTTC#GGACCCAGCGTATGTAGCA#.(((((((....((((((((((.#)))))))))).))))))).	4958	4977	1.0	-23.6	1	0.01034912	0.559	0.0	0.0	-12.263798748937765	17	19	10	3UTR	MIRT000140	1	1
hsa-miR-221-3p	NM_138625	BCL2L11	AGCTACATTGTCTGCTGGGTTTC#GGACCCAGCGTATGTAGCA#.(((((((....((((((((((.#)))))))))).))))))).	4771	4790	1.0	-23.6	1	0.01034912	0.559	0.0	0.0	-12.263798748937765	17	19	10	3UTR	MIRT000140	1	1
hsa-miR-221-3p	NM_138626	BCL2L11	AGCTACATTGTCTGCTGGGTTTC#GGACCCAGCGTATGTAGCA#.(((((((....((((((((((.#)))))))))).))))))).	4821	4840	1.0	-23.6	1	0.01034912	0.559	0.0	0.0	-12.263798748937765	17	19	10	3UTR	MIRT000140	1	1
hsa-miR-221-3p	NM_006538	BCL2L11	AGCTACATTGTCTGCTGGGTTTC#GGACCCAGCGTATGTAGCA#.(((((((....((((((((((.#)))))))))).))))))).	4745	4764	1.0	-23.6	1	0.01034912	0.559	4.001765100000001	2.7153199106249994	-12.263798748937765	17	19	10	3UTR	MIRT000140	1	1
hsa-miR-221-3p	NM_001204107	BCL2L11	AGCTACATTGTCTGCTGGGTTTC#GGACCCAGCGTATGTAGCA#.(((((((....((((((((((.#)))))))))).))))))).	4852	4871	1.0	-23.6	1	0.01034912	0.559	4.001765100000001	2.7153199106249994	-12.263798748937765	17	19	10	3UTR	MIRT000140	1	1
hsa-miR-221-3p	NM_001204108	BCL2L11	AGCTACATTGTCTGCTGGGTTTC#GGACCCAGCGTATGTAGCA#.(((((((....((((((((((.#)))))))))).))))))).	5057	5076	1.0	-23.6	1	0.01034912	0.559	4.001765100000001	2.7153199106249994	-12.263798748937765	17	19	10	3UTR	MIRT000140	1	1
hsa-miR-221-3p	NM_001204109	BCL2L11	AGCTACATTGTCTGCTGGGTTTC#GGACCCAGCGTATGTAGCA#.(((((((....((((((((((.#)))))))))).))))))).	4946	4965	1.0	-23.6	1	0.01034912	0.559	4.001765100000001	2.7153199106249994	-12.263798748937765	17	19	10	3UTR	MIRT000140	1	1
hsa-miR-221-3p	NM_001204110	BCL2L11	AGCTACATTGTCTGCTGGGTTTC#GGACCCAGCGTATGTAGCA#.(((((((....((((((((((.#)))))))))).))))))).	4787	4806	1.0	-23.6	1	0.01034912	0.559	4.001765100000001	2.7153199106249994	-12.263798748937765	17	19	10	3UTR	MIRT000140	1	1
hsa-miR-221-3p	NM_001204112	BCL2L11	AGCTACATTGTCTGCTGGGTTTC#GGACCCAGCGTATGTAGCA#.(((((((....((((((((((.#)))))))))).))))))).	4766	4785	1.0	-23.6	1	0.01034912	0.559	4.001765100000001	2.7153199106249994	-12.263798748937765	17	19	10	3UTR	MIRT000140	1	1
hsa-miR-25-3p	NM_138621	BCL2L11	CATTGCACTTGTCTCGGTCTGA#CAGGCCTGGGGCAGGGCTTCTGATGG#((((((.((((((((((((((.#)))))).))))))))))....)))).	2006	2032	1.0	-24.1	0	7.660133e-06	0.441	0.0	0.0	-5.4812609810729835	20	26	10	3UTR	MIRT003413	1	1
hsa-miR-25-3p	NM_138621	BCL2L11	CATTGCACTTGTCTCGGTCTGA#CAGGCAGGACAAGTGAATGG#((((.(((((((((..(((((.#))))).))))))))))))).	4257	4277	1.0	-23.4	0	0.008737211	0.397	0.0	0.0	-9.025110261568384	18	20	13	3UTR	MIRT003413	1	1
hsa-miR-25-3p	NM_138622	BCL2L11	CATTGCACTTGTCTCGGTCTGA#CAGGCAGGACAAGTGAATGG#((((.(((((((((..(((((.#))))).))))))))))))).	4382	4402	1.0	-23.4	0	0.008737211	0.397	0.0	0.0	-9.025110261568384	18	20	13	3UTR	MIRT003413	1	1
hsa-miR-25-3p	NM_138623	BCL2L11	CATTGCACTTGTCTCGGTCTGA#CAGGCCTGGGGCAGGGCTTCTGATGG#((((((.((((((((((((((.#)))))).))))))))))....)))).	1951	1977	1.0	-24.1	0	7.660133e-06	0.441	0.0	0.0	-5.4812609810729835	20	26	10	3UTR	MIRT003413	1	1
hsa-miR-25-3p	NM_138623	BCL2L11	CATTGCACTTGTCTCGGTCTGA#CAGGCAGGACAAGTGAATGG#((((.(((((((((..(((((.#))))).))))))))))))).	4202	4222	1.0	-23.4	0	0.008737211	0.397	0.0	0.0	-9.025110261568384	18	20	13	3UTR	MIRT003413	1	1
hsa-miR-25-3p	NM_138624	BCL2L11	CATTGCACTTGTCTCGGTCTGA#CAGGCCTGGGGCAGGGCTTCTGATGG#((((((.((((((((((((((.#)))))).))))))))))....)))).	2039	2065	1.0	-24.1	0	7.660133e-06	0.441	0.0	0.0	-5.4812609810729835	20	26	10	3UTR	MIRT003413	1	1
hsa-miR-25-3p	NM_138624	BCL2L11	CATTGCACTTGTCTCGGTCTGA#CAGGCAGGACAAGTGAATGG#((((.(((((((((..(((((.#))))).))))))))))))).	4290	4310	1.0	-23.4	0	0.008737211	0.397	0.0	0.0	-9.025110261568384	18	20	13	3UTR	MIRT003413	1	1
hsa-miR-25-3p	NM_138625	BCL2L11	CATTGCACTTGTCTCGGTCTGA#CAGGCCTGGGGCAGGGCTTCTGATGG#((((((.((((((((((((((.#)))))).))))))))))....)))).	1852	1878	1.0	-24.1	0	7.660133e-06	0.441	0.0	0.0	-5.4812609810729835	20	26	10	3UTR	MIRT003413	1	1
hsa-miR-25-3p	NM_138625	BCL2L11	CATTGCACTTGTCTCGGTCTGA#CAGGCAGGACAAGTGAATGG#((((.(((((((((..(((((.#))))).))))))))))))).	4103	4123	1.0	-23.4	0	0.008737211	0.397	0.0	0.0	-9.025110261568384	18	20	13	3UTR	MIRT003413	1	1
hsa-miR-25-3p	NM_138626	BCL2L11	CATTGCACTTGTCTCGGTCTGA#CAGGCCTGGGGCAGGGCTTCTGATGG#((((((.((((((((((((((.#)))))).))))))))))....)))).	1902	1928	1.0	-24.1	0	7.660133e-06	0.441	0.0	0.0	-5.4812609810729835	20	26	10	3UTR	MIRT003413	1	1
hsa-miR-25-3p	NM_138626	BCL2L11	CATTGCACTTGTCTCGGTCTGA#CAGGCAGGACAAGTGAATGG#((((.(((((((((..(((((.#))))).))))))))))))).	4153	4173	1.0	-23.4	0	0.008737211	0.397	0.0	0.0	-9.025110261568384	18	20	13	3UTR	MIRT003413	1	1
hsa-miR-92a-3p	NM_138621	BCL2L11	TATTGCACTTGTCCCGGCCTGT#ACAGGCCTGGGGCAGGGCT#....((.(((((((((((((((#))))))).)))))))))).	2005	2024	1.0	-29.9	0	6.834331e-07	0.382	0.0	0.0	-11.090249003509248	17	19	10	3UTR	MIRT006148	1	1
hsa-miR-92a-3p	NM_138621	BCL2L11	TATTGCACTTGTCCCGGCCTGT#CAGGCAGGACAAGTGAATGG#((((.(((((((((..(((((.#))))).))))))))))))).	4257	4277	1.0	-25.5	0	0.008737211	0.397	0.0	0.0	-9.025110261568384	18	20	13	3UTR	MIRT006148	1	1
hsa-miR-92a-3p	NM_138622	BCL2L11	TATTGCACTTGTCCCGGCCTGT#CAGGCAGGACAAGTGAATGG#((((.(((((((((..(((((.#))))).))))))))))))).	4382	4402	1.0	-25.5	0	0.008737211	0.397	0.0	0.0	-9.025110261568384	18	20	13	3UTR	MIRT006148	1	1
hsa-miR-92a-3p	NM_138623	BCL2L11	TATTGCACTTGTCCCGGCCTGT#ACAGGCCTGGGGCAGGGCT#....((.(((((((((((((((#))))))).)))))))))).	1950	1969	1.0	-29.9	0	6.834331e-07	0.382	0.0	0.0	-11.090249003509248	17	19	10	3UTR	MIRT006148	1	1
hsa-miR-92a-3p	NM_138623	BCL2L11	TATTGCACTTGTCCCGGCCTGT#CAGGCAGGACAAGTGAATGG#((((.(((((((((..(((((.#))))).))))))))))))).	4202	4222	1.0	-25.5	0	0.008737211	0.397	0.0	0.0	-9.025110261568384	18	20	13	3UTR	MIRT006148	1	1
hsa-miR-92a-3p	NM_138624	BCL2L11	TATTGCACTTGTCCCGGCCTGT#ACAGGCCTGGGGCAGGGCT#....((.(((((((((((((((#))))))).)))))))))).	2038	2057	1.0	-29.9	0	6.834331e-07	0.382	0.0	0.0	-11.090249003509248	17	19	10	3UTR	MIRT006148	1	1
hsa-miR-92a-3p	NM_138624	BCL2L11	TATTGCACTTGTCCCGGCCTGT#CAGGCAGGACAAGTGAATGG#((((.(((((((((..(((((.#))))).))))))))))))).	4290	4310	1.0	-25.5	0	0.008737211	0.397	0.0	0.0	-9.025110261568384	18	20	13	3UTR	MIRT006148	1	1
hsa-miR-92a-3p	NM_138625	BCL2L11	TATTGCACTTGTCCCGGCCTGT#ACAGGCCTGGGGCAGGGCT#....((.(((((((((((((((#))))))).)))))))))).	1851	1870	1.0	-29.9	0	6.834331e-07	0.382	0.0	0.0	-11.090249003509248	17	19	10	3UTR	MIRT006148	1	1
hsa-miR-92a-3p	NM_138625	BCL2L11	TATTGCACTTGTCCCGGCCTGT#CAGGCAGGACAAGTGAATGG#((((.(((((((((..(((((.#))))).))))))))))))).	4103	4123	1.0	-25.5	0	0.008737211	0.397	0.0	0.0	-9.025110261568384	18	20	13	3UTR	MIRT006148	1	1
hsa-miR-92a-3p	NM_138626	BCL2L11	TATTGCACTTGTCCCGGCCTGT#ACAGGCCTGGGGCAGGGCT#....((.(((((((((((((((#))))))).)))))))))).	1901	1920	1.0	-29.9	0	6.834331e-07	0.382	0.0	0.0	-11.090249003509248	17	19	10	3UTR	MIRT006148	1	1
hsa-miR-92a-3p	NM_138626	BCL2L11	TATTGCACTTGTCCCGGCCTGT#CAGGCAGGACAAGTGAATGG#((((.(((((((((..(((((.#))))).))))))))))))).	4153	4173	1.0	-25.5	0	0.008737211	0.397	0.0	0.0	-9.025110261568384	18	20	13	3UTR	MIRT006148	1	1
hsa-miR-125b-5p	NM_001199839	BCL2L2	TCCCTGAGACCCTAACTTGTGA#TTACATATTGGGGTTCAGGGT#.((((((.(((((((..(((((#)))))..))))))))))))).	2679	2700	1.0	-24.4	1	0.005189929	0.574	0.0	0.0	-6.340008846841362	18	21	13	3UTR	MIRT053019	1	1
hsa-miR-19b-3p	NM_005178	BCL3	TGTGCAAATCCATGCAAAACTGA#CAGGATTTGCACAG#(((((((((((.((.........#))))))))))))).	1563	1577	1.0	-17.5	1	0.003005421	0.382	2.272334545454546	0.718126033875	-8.252876396352269	13	14	13	3UTR	MIRT252921	1	1
hsa-miR-15b-5p	NM_001024808	BCL7A	TAGCAGCACATCATGGTTTACA#ATTCCATTTGTGTTGCTGC#((((((((((..((((......#.)))).)))))))))).	1120	1139	1.0	-18.2	1	0.02360424	0.529	3.617622	2.762740635	-10.10915223120837	14	17	10	3UTR	MIRT133337	1	1
hsa-miR-19a-3p	NM_020993	BCL7A	TGTGCAAATCTATGCAAAACTGA#TCGAGGAATTGGAAAGATTTGCACAC#(((((((((((.(.(((......#.))).).))))))))))).	2127	2153	1.0	-18.0	1	0.04916282	0.485	0.0	0.0	-8.141217673318426	15	19	11	3UTR	MIRT133376	1	1
hsa-miR-19a-3p	NM_001024808	BCL7A	TGTGCAAATCTATGCAAAACTGA#TCGAGGAATTGGAAAGATTTGCACAC#(((((((((((.(.(((......#.))).).))))))))))).	2064	2090	1.0	-18.0	1	0.04916282	0.485	0.367639	0.10547533749999999	-8.141217673318426	15	19	11	3UTR	MIRT133376	1	1
hsa-miR-19b-3p	NM_001080450	BEND3	TGTGCAAATCCATGCAAAACTGA#TCAGGTGGCATGGATA#.......((((((((....((((#))))...)))))))).	3645	3661	1.0	-17.1	0	0.0002252289	0.588	4.697223749999999	5.519701937500001	-17.34329401981838	12	16	8	3UTR	MIRT507969	1	1
hsa-let-7a-5p	NM_207406	BEND4	TGAGGTAGTAGGTTGTATAGTT#AACTCTGCTACCTGGG#(.((((((((((((........#))).))))))))).).	2265	2281	1.0	-16.3	1	0.003480071	0.515	1.6946150769230772	1.7424902112500003	-6.069748968771084	13	16	9	3UTR	MIRT549215	1	1
hsa-let-7a-5p	NM_001159547	BEND4	TGAGGTAGTAGGTTGTATAGTT#AACTCTGCTACCTGGG#(.((((((((((((........#))).))))))))).).	2194	2210	1.0	-16.3	1	0.003480071	0.515	2.7798039230769223	2.06122795875	-6.069748968771084	13	16	9	3UTR	MIRT549215	1	1
hsa-let-7c-5p	NM_001159547	BEND4	TGAGGTAGTAGGTTGTATGGTT#GACCTACAGCTTTTGCCTGAG#(.((((((.((((((((.((((#)))))))))))))))))).).	4357	4378	1.0	-19.9	1	0.0006545863	0.485	0.49588019999999994	0.005258836249999999	-6.157639986462598	19	21	18	3UTR	MIRT549206	1	1
hsa-let-7e-5p	NM_207406	BEND4	TGAGGTAGGAGGTTGTATAGTT#CCTCCGTGCCTCC#.(((((((((((..........#))))).)))))).	3012	3025	1.0	-18.0	1	0.1844098	0.515	-0.030372458333333314	-0.08600981875000008	-6.907794008098015	11	13	6	3UTR	MIRT549208	1	1
hsa-let-7e-5p	NM_001159547	BEND4	TGAGGTAGGAGGTTGTATAGTT#CCTCCGTGCCTCC#.(((((((((((..........#))))).)))))).	2941	2954	1.0	-18.0	1	0.1844098	0.515	0.17080380833333333	-0.14541964375000008	-6.907794008098015	11	13	6	3UTR	MIRT549208	1	1
hsa-miR-221-3p	NM_033503	BMF	AGCTACATTGTCTGCTGGGTTTC#GAGACCCAGTGAGAATGTAGCA#.((((((((.((.((((((((((#)))))))))))).)))))))).	4500	4522	1.0	-31.0	1	0.04287175	0.441	3.5403579	3.5205524375000006	-6.32496191835154	20	22	12	3UTR	MIRT000141	1	1
hsa-miR-221-3p	NM_001003942	BMF	AGCTACATTGTCTGCTGGGTTTC#GAGACCCAGTGAGAATGTAGCA#.((((((((.((.((((((((((#)))))))))))).)))))))).	4161	4183	1.0	-31.0	1	0.04287175	0.441	2.6600371	3.4979525750000002	-6.32496191835154	20	22	12	3UTR	MIRT000141	1	1
hsa-miR-92a-3p	NM_001204	BMPR2	TATTGCACTTGTCCCGGCCTGT#CAGGCCAGGTGCAGTGG#((((((((((.....((((((.#)))))))))))))))).	7468	7485	1.0	-22.0	1	5.28144e-05	0.544	-0.5189248099999999	0.03511315124999993	-12.990572321645654	16	17	16	3UTR	MIRT004932	1	1
hsa-miR-92a-3p	NM_001204	BMPR2	TATTGCACTTGTCCCGGCCTGT#TAGGCTGGGCGCGGTGG#.....(((.((((((((((((.#))))))))).)))))).	9082	9099	1.0	-21.5	0	7.89923e-07	0.471	0.102425	-0.01361318124999998	-14.721989301696164	15	17	9	3UTR	MIRT004932	1	1
hsa-miR-19b-3p	NM_033656	BRWD1	TGTGCAAATCCATGCAAAACTGA#CAGTTTTGTATGATGAAATATTGTGCAG#(((((((.((((((((((((((.#))))))))))))..))....))))))).	12915	12943	1.0	-19.4	1	0.0008151327	0.75	0.0	0.0	-6.251209375382295	21	28	12	3UTR	MIRT298582	1	1
hsa-miR-221-3p	NM_033656	BRWD1	AGCTACATTGTCTGCTGGGTTTC#AAGCATAGCCGACAATGGTAGCTT#((((((((((((.((((.((((.#)))).)))).))))))).))))).	9201	9225	1.0	-22.0	1	0.0002216099	0.647	0.0	0.0	-5.226705058867908	20	24	7	3UTR	MIRT705231	1	1
hsa-miR-221-3p	NM_001007246	BRWD1	AGCTACATTGTCTGCTGGGTTTC#GAGGCTCAGTAGAGGTTTAGTA#.((((...(.(((((((((((((#))))))))))))).)..)))).	1664	1686	1.0	-21.1	0	0.00282036	0.544	1.5370755923076922	1.48885381375	-10.794111530930293	18	22	13	3UTR	MIRT705231	1	1
hsa-miR-23a-3p	NM_001007246	BRWD1	ATCACATTGCCAGGGATTTCC#GAGTTATGAAGAAACTAATTTCTGGCACAGTGTGAC#.(((((((((((((((((...#.)))))))))))..)))))).	1708	1744	1.0	-20.7	1	0.007380584	0.618	1.7046273157894738	1.3390676675000002	-3.793324837357118	17	21	11	3UTR	MIRT399755	1	1
hsa-miR-125a-5p	NM_006763	BTG2	TCCCTGAGACCCTTTAACCTGTGA#TATAGGAGGGGGAGCTGTTAGGGGG#(((((((.(((((((..((((((.#))))))))))))...).))))))).	822	847	1.0	-21.3	1	0.003796546	0.412	0.53517383	0.8628714187499996	-6.484258455685908	20	25	12	3UTR	MIRT061545	1	1
hsa-miR-25-3p	NM_006763	BTG2	CATTGCACTTGTCTCGGTCTGA#TCGTAGACTTGTGCAATA#.(((((((..(((((((.....#))).))))..))))))).	1924	1942	1.0	-17.7	1	0.001742269	0.618	1.39093625	0.6777987300000001	-6.09222096393106	14	18	7	3UTR	MIRT061602	1	1
hsa-miR-27b-3p	NM_006763	BTG2	TTCACAGTGGCTAAGTTCTGC#GGAGCAAGCAAGGTTAGCAACTGTGAAC#((((((((.(((((.((.(((#.))))).))))).)))))))).	906	934	1.0	-20.5	1	0.01700499	0.441	1.25770625	0.34175262625	-5.729413664698063	18	22	8	3UTR	MIRT503089	1	1
hsa-miR-107	NM_181780	BTLA	AGCAGCATTGTACAGGGCTATCA#GATAGGAATGTGACATAATGCTGCTG#((((((((((((((...(((((.#)))))...)))...))))))))))).	1720	1746	1.0	-23.7	1	0.001618892	0.662	0.0	0.0	-4.906073086755913	19	26	11	3UTR	MIRT629119	1	1
hsa-miR-107	NM_001085357	BTLA	AGCAGCATTGTACAGGGCTATCA#GATAGGAATGTGACATAATGCTGCTG#((((((((((((((...(((((.#)))))...)))...))))))))))).	1576	1602	1.0	-23.7	1	0.001618892	0.662	0.17079729470588226	0.21499789387500004	-4.906073086755913	19	26	11	3UTR	MIRT629119	1	1
hsa-let-7a-5p	NM_001207067	BZW1	TGAGGTAGTAGGTTGTATAGTT#TGCAATCTCTGCCTCC#.(((((((.((((((((.....#))))))))))))))).	4313	4329	1.0	-20.3	1	0.02175361	0.471	0.0	0.0	-4.849714495602881	15	16	15	3UTR	MIRT300033	1	1
hsa-let-7a-5p	NM_001207068	BZW1	TGAGGTAGTAGGTTGTATAGTT#TGCAATCTCTGCCTCC#.(((((((.((((((((.....#))))))))))))))).	4340	4356	1.0	-20.3	1	0.02175361	0.471	0.0	0.0	-4.849714495602881	15	16	15	3UTR	MIRT300033	1	1
hsa-let-7a-5p	NM_001207069	BZW1	TGAGGTAGTAGGTTGTATAGTT#TGCAATCTCTGCCTCC#.(((((((.((((((((.....#))))))))))))))).	4357	4373	1.0	-20.3	1	0.02175361	0.471	0.0	0.0	-4.849714495602881	15	16	15	3UTR	MIRT300033	1	1
hsa-let-7c-5p	NM_001207067	BZW1	TGAGGTAGTAGGTTGTATGGTT#AGCTCACTGCAATCTCTGCCTCC#.(((((((.(((((((((((((#))).)).))))))))))))))).	4306	4329	1.0	-21.7	1	0.02175361	0.471	0.0	0.0	-4.849714495602881	20	23	15	3UTR	MIRT300035	1	1
hsa-let-7c-5p	NM_001207068	BZW1	TGAGGTAGTAGGTTGTATGGTT#AGCTCACTGCAATCTCTGCCTCC#.(((((((.(((((((((((((#))).)).))))))))))))))).	4333	4356	1.0	-21.7	1	0.02175361	0.471	0.0	0.0	-4.849714495602881	20	23	15	3UTR	MIRT300035	1	1
hsa-let-7c-5p	NM_001207069	BZW1	TGAGGTAGTAGGTTGTATGGTT#AGCTCACTGCAATCTCTGCCTCC#.(((((((.(((((((((((((#))).)).))))))))))))))).	4350	4373	1.0	-21.7	1	0.02175361	0.471	0.0	0.0	-4.849714495602881	20	23	15	3UTR	MIRT300035	1	1
hsa-let-7e-5p	NM_001207067	BZW1	TGAGGTAGGAGGTTGTATAGTT#TACATCTTCCTACCTCC#.(((((((((((.((((.....#)))).))))))))))).	1425	1442	1.0	-23.4	1	0.1523133	0.574	0.0	0.0	-5.08245545002336	15	17	11	3UTR	MIRT300037	1	1
hsa-let-7e-5p	NM_001207068	BZW1	TGAGGTAGGAGGTTGTATAGTT#TACATCTTCCTACCTCC#.(((((((((((.((((.....#)))).))))))))))).	1452	1469	1.0	-23.4	1	0.1523133	0.574	0.0	0.0	-5.08245545002336	15	17	11	3UTR	MIRT300037	1	1
hsa-let-7e-5p	NM_001207069	BZW1	TGAGGTAGGAGGTTGTATAGTT#TACATCTTCCTACCTCC#.(((((((((((.((((.....#)))).))))))))))).	1469	1486	1.0	-23.4	1	0.1523133	0.574	3.8233772727272726	3.6681567	-5.08245545002336	15	17	11	3UTR	MIRT300037	1	1
hsa-let-7f-5p	NM_001207067	BZW1	TGAGGTAGTAGATTGTATAGTT#TGCAATCTCTGCCTCC#.(((((((.((((((((.....#))))))))))))))).	4313	4329	1.0	-20.9	1	0.02175361	0.471	0.0	0.0	-4.849714495602881	15	16	15	3UTR	MIRT300038	1	1
hsa-let-7f-5p	NM_001207068	BZW1	TGAGGTAGTAGATTGTATAGTT#TGCAATCTCTGCCTCC#.(((((((.((((((((.....#))))))))))))))).	4340	4356	1.0	-20.9	1	0.02175361	0.471	0.0	0.0	-4.849714495602881	15	16	15	3UTR	MIRT300038	1	1
hsa-let-7f-5p	NM_001207069	BZW1	TGAGGTAGTAGATTGTATAGTT#TGCAATCTCTGCCTCC#.(((((((.((((((((.....#))))))))))))))).	4357	4373	1.0	-20.9	1	0.02175361	0.471	0.0	0.0	-4.849714495602881	15	16	15	3UTR	MIRT300038	1	1
hsa-miR-424-5p	NM_022338	C11orf24	CAGCAGCAATTCATGTTTTGAA#TCAGATTAATTCCATGATCACTAAAGAGTTGCTGCTT#.(((((((((((..........#.))))))))))).	1901	1938	1.0	-18.0	1	0.003121176	0.735	0.27108065454545455	0.35975534124999997	-6.907794008098015	11	13	11	3UTR	MIRT549121	1	1
hsa-miR-92a-3p	NM_022338	C11orf24	TATTGCACTTGTCCCGGCCTGT#CAGGGTGGGGCGGGCAGG#..((((.(.(((((((.((((.#)))).)))))))))))).	1996	2014	1.0	-22.8	0	2.334094e-10	0.279	-0.06020257142857145	0.6214240116999998	-7.5570769124893715	16	18	12	3UTR	MIRT568235	1	1
hsa-miR-125b-5p	NM_015492	C15orf39	TCCCTGAGACCCTAACTTGTGA#GCAGCTGCTGGGACTCAGGGAC#((((((((.(((....((((..#)))).....))).)))))))).	4170	4192	1.0	-21.7	1	6.062461e-05	0.441	1.3934499375000002	0.20844386250000002	-8.108433275188325	15	22	8	3UTR	MIRT046063	1	1
hsa-miR-107	NM_014117	C16orf72	AGCAGCATTGTACAGGGCTATCA#GGTTTCCCTGTGCTAGCTGA#..((((...((((((((..(((.#)))..))))))))..)))).	3584	3604	1.0	-22.5	0	0.001132263	0.574	0.8045182875	0.5158971162499999	-9.870711841670003	15	20	8	3UTR	MIRT075894	1	1
hsa-miR-15a-5p	NM_014117	C16orf72	TAGCAGCACATAATGGTTTGTG#GCAGGCCCGAGCACCCAGGCTGGCTGTCAGACCGTGTGTTGTGCTGTTGG#((((((((((..((((((((..#.))))))))....)))))))))).	4708	4758	1.0	-24.3	1	0.0002100199	0.471	-0.6242601000000001	-0.23230986124999992	-10.10915223120837	18	24	10	3UTR	MIRT075891	1	1
hsa-let-7i-5p	NM_001256441	C19orf47	TGAGGTAGTAGTTTGTGCTGTT#AGCAGGGTCTGCTGCCTCAG#(((((((((((.((.((((...#)))).)).))))))))))).	1595	1615	1.0	-24.8	1	2.343369e-09	0.353	-0.877623572727273	-0.056575933749999925	-8.019827316048655	17	20	11	3UTR	MIRT559082	1	1
hsa-miR-125b-5p	NM_198476	C19orf54	TCCCTGAGACCCTAACTTGTGA#GGTCTCAGGGGT#(((((((((((...........#))))))))))).	1825	1837	1.0	-21.5	1	2.515656e-05	0.426	0.48575802636363635	0.9742053411250001	-10.39884692653892	11	12	11	3UTR	MIRT046079	1	1
hsa-miR-15a-5p	NM_030806	C1orf21	TAGCAGCACATAATGGTTTGTG#AAACTGTTATCGAACTTTCTTTGTTGCTGCTAG#((((((((((....((((((..#.)))))).....))).))))))).	1025	1058	0.9615384615384616	-18.6	1	0.01374662	0.676	0.0	0.0	-12.25512276139502	16	24	7	3UTR	MIRT061005	1	1
hsa-miR-92a-3p	NM_001100421	C21orf91	TATTGCACTTGTCCCGGCCTGT#GGTCATGGGGCAGGG#.......((((((((((((...#))))..)))))))).	4483	4498	1.0	-18.6	0	0.001266652	0.603	3.9538664999999997	3.11536885975	-17.110244939514768	12	15	8	3UTR	MIRT728111	1	1
hsa-miR-22-3p	NM_001300894	C5orf24	AAGCTGCCAGTTGAAGAACTGT#CAGTTATAACATTCTGGCAGCTA#.(((((((((.((...(((((.#)))))....))..))))))))).	864	887	1.0	-22.2	1	0.001740595	0.662	2.4306333555555555	4.43737954625	-8.443437870842123	16	23	9	3UTR	MIRT030656	1	1
hsa-miR-22-3p	NM_001300894	C5orf24	AAGCTGCCAGTTGAAGAACTGT#GTTCAGCAGTTGGCTGCTTA#((((.((((((((..((((...#))))..)))))))).)))).	1052	1072	1.0	-19.2	0	1.138777e-05	0.618	3.5543400625	5.2679300812499985	-9.648901098785178	16	20	8	3UTR	MIRT030656	1	1
hsa-miR-22-3p	NM_152409	C5orf24	AAGCTGCCAGTTGAAGAACTGT#CTGGCAGCTA#.(((((((((............#))))))))).	2719	2729	1.0	-17.6	1	0.001740595	0.662	4.342539555555556	1.6852683550000003	-13.079371793104722	9	10	9	3UTR	MIRT030656	1	1
hsa-miR-22-3p	NM_152409	C5orf24	AAGCTGCCAGTTGAAGAACTGT#GTTCAGCAGTTGGCTGCTTA#((((.((((((((..((((...#))))..)))))))).)))).	2894	2914	1.0	-19.2	0	1.138777e-05	0.618	1.282574875	0.8474619325000001	-9.648901098785178	16	20	8	3UTR	MIRT030656	1	1
hsa-miR-22-3p	XM_005271889	C5orf24	AAGCTGCCAGTTGAAGAACTGT#GTTCAGCAGTTGGCTGCTTA#((((.((((((((..((((...#))))..)))))))).)))).	3730	3750	1.0	-19.2	0	1.138777e-05	0.618	0.0	0.0	-9.648901098785178	16	20	8	3UTR	MIRT030656	1	1
hsa-miR-22-3p	NM_001135586	C5orf24	AAGCTGCCAGTTGAAGAACTGT#CAGTTATAACATTCTGGCAGCTA#.(((((((((.((...(((((.#)))))....))..))))))))).	2893	2916	1.0	-22.2	1	0.001740595	0.662	4.342539555555556	1.6852683550000003	-8.443437870842123	16	23	9	3UTR	MIRT030656	1	1
hsa-miR-22-3p	NM_001135586	C5orf24	AAGCTGCCAGTTGAAGAACTGT#GTTCAGCAGTTGGCTGCTTA#((((.((((((((..((((...#))))..)))))))).)))).	3081	3101	1.0	-19.2	0	1.138777e-05	0.618	1.282574875	0.8474619325000001	-9.648901098785178	16	20	8	3UTR	MIRT030656	1	1
hsa-miR-25-3p	NM_152409	C5orf24	CATTGCACTTGTCTCGGTCTGA#AGGCCGAGGCAGGCGGAT#...(.(.(((((((((((((..#))))))))))))).).).	1562	1580	1.0	-23.3	0	2.519352e-05	0.397	0.08747699999999997	0.28798024	-12.17726390336253	15	18	13	3UTR	MIRT214525	1	1
hsa-miR-25-3p	XM_005271889	C5orf24	CATTGCACTTGTCTCGGTCTGA#AGGCCGAGGCAGGCGGAT#...(.(.(((((((((((((..#))))))))))))).).).	2398	2416	1.0	-23.3	0	2.519352e-05	0.397	0.0	0.0	-12.17726390336253	15	18	13	3UTR	MIRT214525	1	1
hsa-miR-25-3p	NM_001135586	C5orf24	CATTGCACTTGTCTCGGTCTGA#AGGCCGAGGCAGGCGGAT#...(.(.(((((((((((((..#))))))))))))).).).	1749	1767	1.0	-23.3	0	2.519352e-05	0.397	0.08747699999999997	0.28798024	-12.17726390336253	15	18	13	3UTR	MIRT214525	1	1
hsa-let-7a-5p	NM_175921	C5orf51	TGAGGTAGTAGGTTGTATAGTT#ACTTCTGCATCCTTCTTTGTGACCAAGTGAATACCTACCTACCTCT#.((((((((((((.........#.)))))).)))))).	3297	3343	1.0	-17.8	1	0.110109	0.574	2.0284912076923076	2.7345256237500006	-5.618663395431772	12	15	6	3UTR	MIRT215716	1	1
hsa-let-7e-5p	NM_175921	C5orf51	TGAGGTAGGAGGTTGTATAGTT#ACTTCTGCATCCTTCTTTGTGACCAAGTGAATACCTACCTACCTCT#.((((((((((((.........#.)))).)))))))).	3297	3343	1.0	-20.0	1	0.110109	0.574	2.0284912076923076	2.7345256237500006	-5.618663395431772	12	15	8	3UTR	MIRT215720	1	1
hsa-miR-206	NM_175921	C5orf51	TGGAATGTAAGGAAGTGTGTGG#CCACAATAACTTTACATTCCT#.(((((((((((.....(((((#)))))....))))))))))).	4778	4799	1.0	-20.8	1	0.1374015	0.574	1.138677809090909	0.9923204637500002	-6.907794008098015	16	21	11	3UTR	MIRT215740	1	1
hsa-miR-107	NM_016289	CAB39	AGCAGCATTGTACAGGGCTATCA#TGGCTTTGTGGTGTAGTGCTGTG#.(((((((((((((((((((...#))))))))))...))))))))).	3287	3310	1.0	-22.0	1	0.007906164	0.544	-0.09726225	-0.03362613624999996	-3.793324837357118	19	23	10	3UTR	MIRT205548	1	1
hsa-miR-107	NM_001130849	CAB39	AGCAGCATTGTACAGGGCTATCA#TGGCTTTGTGGTGTAGTGCTGTG#.(((((((((((((((((((...#))))))))))...))))))))).	3409	3432	1.0	-22.0	1	0.007906164	0.544	-0.09726225	-0.03362613624999996	-3.793324837357118	19	23	10	3UTR	MIRT205548	1	1
hsa-miR-107	NM_001130850	CAB39	AGCAGCATTGTACAGGGCTATCA#TGGCTTTGTGGTGTAGTGCTGTG#.(((((((((((((((((((...#))))))))))...))))))))).	3153	3176	1.0	-22.0	1	0.007906164	0.544	-0.09726225	-0.03362613624999996	-3.793324837357118	19	23	10	3UTR	MIRT205548	1	1
hsa-miR-486-5p	NM_001301043	CADM1	TCCTGTACTGAGCTGCCCCGAG#TGAGGGCAGCTATAGTGTTGCAATTAGGAA#((((((((((((((((((((..#)).)))))))).))))).......))))).	8322	8352	1.0	-24.1	1	0.0003250745	0.632	0.0	0.0	-3.937574446201665	20	30	8	3UTR	MIRT438847	1	1
hsa-miR-486-5p	NM_001301044	CADM1	TCCTGTACTGAGCTGCCCCGAG#TGAGGGCAGCTATAGTGTTGCAATTAGGAA#((((((((((((((((((((..#)).)))))))).))))).......))))).	8268	8298	1.0	-24.1	1	0.0003250745	0.632	0.0	0.0	-3.937574446201665	20	30	8	3UTR	MIRT438847	1	1
hsa-miR-486-5p	NM_001301044	CADM1	TCCTGTACTGAGCTGCCCCGAG#CGGCTCAGTATAGA#..(((((((((((((.......#))))))))))))).	2174	2188	1.0	-21.4	1	3.179104e-06	0.544	1.1595226084615384	1.08143292525	-5.1900497996759025	13	14	13	3UTR	MIRT438847	1	1
hsa-miR-486-5p	NM_001301045	CADM1	TCCTGTACTGAGCTGCCCCGAG#CGGCTCAGTATAGA#..(((((((((((((.......#))))))))))))).	2144	2158	1.0	-21.4	1	3.179104e-06	0.544	0.3134536646153846	0.9167281150000002	-5.1900497996759025	13	14	13	3UTR	MIRT438847	1	1
hsa-miR-486-5p	NM_014333	CADM1	TCCTGTACTGAGCTGCCCCGAG#CGGCTCAGTATAGA#..(((((((((((((.......#))))))))))))).	2141	2155	1.0	-21.4	1	3.179104e-06	0.544	0.08745158769230771	0.941211725	-5.1900497996759025	13	14	13	3UTR	MIRT438847	1	1
hsa-miR-486-5p	NM_001098517	CADM1	TCCTGTACTGAGCTGCCCCGAG#TGAGGGCAGCTATAGTGTTGCAATTAGGAA#((((((((((((((((((((..#)).)))))))).))))).......))))).	8151	8181	1.0	-24.1	1	0.0003250745	0.632	0.0	0.0	-3.937574446201665	20	30	8	3UTR	MIRT438847	1	1
hsa-let-7c-5p	XM_017012659	CALU	TGAGGTAGTAGGTTGTATGGTT#ACCAGGGATCCTCATACCTCAC#(((((((..(((.....((((.#)))).....)))..))))))).	2679	2701	1.0	-18.5	1	0.06878965	0.544	0.0	0.0	-10.422068204368957	14	22	7	3UTR	MIRT123315	1	1
hsa-let-7e-5p	NM_001130674	CALU	TGAGGTAGGAGGTTGTATAGTT#ACAAACCATCCTGCTTCAT#((((((((((((((((......#)))).)).)))))))))).	4761	4780	1.0	-19.9	1	0.01193022	0.529	-0.45010070555555554	-0.43793226375000005	-3.937574446201665	16	19	10	3UTR	MIRT123317	1	1
hsa-let-7e-5p	NM_001199671	CALU	TGAGGTAGGAGGTTGTATAGTT#ACAAACCATCCTGCTTCAT#((((((((((((((((......#)))).)).)))))))))).	5576	5595	1.0	-19.9	1	0.01193022	0.529	-0.45010070555555554	-0.43793226375000005	-3.937574446201665	16	19	10	3UTR	MIRT123317	1	1
hsa-let-7e-5p	NM_001199672	CALU	TGAGGTAGGAGGTTGTATAGTT#ACAAACCATCCTGCTTCAT#((((((((((((((((......#)))).)).)))))))))).	5576	5595	1.0	-19.9	1	0.01193022	0.529	-0.45010070555555554	-0.43793226375000005	-3.937574446201665	16	19	10	3UTR	MIRT123317	1	1
hsa-let-7e-5p	NM_001199673	CALU	TGAGGTAGGAGGTTGTATAGTT#ACAAACCATCCTGCTTCAT#((((((((((((((((......#)))).)).)))))))))).	4561	4580	1.0	-19.9	1	0.01193022	0.529	-0.45010070555555554	-0.43793226375000005	-3.937574446201665	16	19	10	3UTR	MIRT123317	1	1
hsa-let-7e-5p	NM_001219	CALU	TGAGGTAGGAGGTTGTATAGTT#ACAAACCATCCTGCTTCAT#((((((((((((((((......#)))).)).)))))))))).	4761	4780	1.0	-19.9	1	0.01193022	0.529	-0.45010070555555554	-0.43793226375000005	-3.937574446201665	16	19	10	3UTR	MIRT123317	1	1
hsa-miR-107	XM_017012659	CALU	AGCAGCATTGTACAGGGCTATCA#TAGGCCGTATAACTGGAGAGACCTGCTGCTC#(((((((((((((.((.(((...#))).))))))))...........))))))).	3984	4015	1.0	-19.2	1	0.001328421	0.603	0.0	0.0	-4.794414363722071	18	31	8	3UTR	MIRT102436	1	1
hsa-miR-107	NM_001130674	CALU	AGCAGCATTGTACAGGGCTATCA#AGCCTTGCACAATGCTT#...((((((((.(((((((....#))))))).)))))))).	4606	4623	1.0	-22.5	0	0.0016439	0.559	-0.328409425	-0.4405395512500001	-9.861343503275094	15	17	8	3UTR	MIRT102436	1	1
hsa-miR-107	NM_001199671	CALU	AGCAGCATTGTACAGGGCTATCA#AGCCTTGCACAATGCTT#...((((((((.(((((((....#))))))).)))))))).	5421	5438	1.0	-22.5	0	0.0016439	0.559	-0.328409425	-0.4405395512500001	-9.861343503275094	15	17	8	3UTR	MIRT102436	1	1
hsa-miR-107	NM_001199672	CALU	AGCAGCATTGTACAGGGCTATCA#AGCCTTGCACAATGCTT#...((((((((.(((((((....#))))))).)))))))).	5421	5438	1.0	-22.5	0	0.0016439	0.559	-0.328409425	-0.4405395512500001	-9.861343503275094	15	17	8	3UTR	MIRT102436	1	1
hsa-miR-107	NM_001199673	CALU	AGCAGCATTGTACAGGGCTATCA#AGCCTTGCACAATGCTT#...((((((((.(((((((....#))))))).)))))))).	4406	4423	1.0	-22.5	0	0.0016439	0.559	-0.328409425	-0.4405395512500001	-9.861343503275094	15	17	8	3UTR	MIRT102436	1	1
hsa-miR-107	NM_001219	CALU	AGCAGCATTGTACAGGGCTATCA#AGCCTTGCACAATGCTT#...((((((((.(((((((....#))))))).)))))))).	4606	4623	1.0	-22.5	0	0.0016439	0.559	-0.328409425	-0.4405395512500001	-9.861343503275094	15	17	8	3UTR	MIRT102436	1	1
hsa-miR-15b-5p	NM_001130674	CALU	TAGCAGCACATCATGGTTTACA#GTAAACGTGTGCCATGGTGGTTTGCTGCA#..(((((((((((((((.(((.#.))).)))))))))...)))))).	5208	5237	1.0	-26.0	1	0.0009116952	0.618	0.03706439444444445	-0.04948160567307697	-4.95700071937229	18	24	9	3UTR	MIRT102438	1	1
hsa-miR-15b-5p	NM_001199671	CALU	TAGCAGCACATCATGGTTTACA#GTAAACGTGTGCCATGGTGGTTTGCTGCA#..(((((((((((((((.(((.#.))).)))))))))...)))))).	6023	6052	1.0	-26.0	1	0.0009116952	0.618	0.03706439444444445	-0.04948160567307697	-4.95700071937229	18	24	9	3UTR	MIRT102438	1	1
hsa-miR-15b-5p	NM_001199672	CALU	TAGCAGCACATCATGGTTTACA#GTAAACGTGTGCCATGGTGGTTTGCTGCA#..(((((((((((((((.(((.#.))).)))))))))...)))))).	6023	6052	1.0	-26.0	1	0.0009116952	0.618	0.03706439444444445	-0.04948160567307697	-4.95700071937229	18	24	9	3UTR	MIRT102438	1	1
hsa-miR-15b-5p	NM_001199673	CALU	TAGCAGCACATCATGGTTTACA#GTAAACGTGTGCCATGGTGGTTTGCTGCA#..(((((((((((((((.(((.#.))).)))))))))...)))))).	5008	5037	1.0	-26.0	1	0.0009116952	0.618	0.03706439444444445	-0.04948160567307697	-4.95700071937229	18	24	9	3UTR	MIRT102438	1	1
hsa-miR-15b-5p	NM_001219	CALU	TAGCAGCACATCATGGTTTACA#GTAAACGTGTGCCATGGTGGTTTGCTGCA#..(((((((((((((((.(((.#.))).)))))))))...)))))).	5208	5237	1.0	-26.0	1	0.0009116952	0.618	0.03706439444444445	-0.04948160567307697	-4.95700071937229	18	24	9	3UTR	MIRT102438	1	1
hsa-miR-15a-5p	NM_006136	CAPZA2	TAGCAGCACATAATGGTTTGTG#AGCCATATATGCTGCTAA#((((((((.((.((((((....#)))))))).)))))))).	1312	1330	1.0	-18.6	1	0.01124555	0.632	2.4462813750000003	1.43412766175	-8.340767414043784	16	18	8	3UTR	MIRT319331	1	1
hsa-miR-15b-5p	NM_006136	CAPZA2	TAGCAGCACATCATGGTTTACA#AGCCATATATGCTGCTAA#((((((((.((.((((((....#)))))))).)))))))).	1312	1330	1.0	-18.6	1	0.01124555	0.632	2.4462813750000003	1.43412766175	-8.340767414043784	16	18	8	3UTR	MIRT319333	1	1
hsa-miR-185-5p	NM_001282162	CAPZB	TGGAGAGAAAGGCAGTTCCTGA#CAGGTGCTTTTCTGTCA#..((.(((((((((...((((.#))))))))))))).)).	1515	1532	1.0	-19.8	0	0.03524119	0.515	0.0	0.0	-10.04453653473901	15	17	13	3UTR	MIRT688816	1	1
hsa-miR-185-5p	NM_001206541	CAPZB	TGGAGAGAAAGGCAGTTCCTGA#CAGGTGCTTTTCTGTCA#..((.(((((((((...((((.#))))))))))))).)).	1933	1950	1.0	-19.8	0	0.03524119	0.515	0.0	0.0	-10.04453653473901	15	17	13	3UTR	MIRT688816	1	1
hsa-miR-424-5p	NM_199141	CARM1	CAGCAGCAATTCATGTTTTGAA#GGACGTGACATGCTGCTT#.(((((((..((((((((....#))))))))..))))))).	2399	2417	1.0	-19.5	1	0.001532709	0.618	0.0	0.0	-6.09222096393106	15	18	8	3UTR	MIRT767954	1	1
hsa-miR-424-5p	NM_001370088	CARM1	CAGCAGCAATTCATGTTTTGAA#GGACGTGACATGCTGCTT#.(((((((..((((((((....#))))))))..))))))).	2330	2348	1.0	-19.5	1	0.001532709	0.618	0.0	0.0	-6.09222096393106	15	18	8	3UTR	MIRT767954	1	1
hsa-let-7a-5p	NM_012117	CBX5	TGAGGTAGTAGGTTGTATAGTT#CTATCAACTCCTGCTGCCTTT#.((((((((((((((.((((..#)))))))..))))))))))).	4073	4094	1.0	-20.5	1	0.07380137	0.662	0.8002145375	1.0166675874999997	-4.026373917660731	18	21	11	3UTR	MIRT549020	1	1
hsa-let-7a-5p	NM_001127321	CBX5	TGAGGTAGTAGGTTGTATAGTT#CTATCAACTCCTGCTGCCTTT#.((((((((((((((.((((..#)))))))..))))))))))).	4036	4057	1.0	-20.5	1	0.07380137	0.662	1.94481431875	0.5939591925000001	-4.026373917660731	18	21	11	3UTR	MIRT549020	1	1
hsa-let-7e-5p	NM_012117	CBX5	TGAGGTAGGAGGTTGTATAGTT#TGCAACCTCCGCCTCC#.(((((.((((((((((.....#))))))))))))))).	8367	8383	1.0	-24.5	0	0.0002587734	0.382	0.11228386000000001	-0.19131896999999998	-5.337011372228436	15	16	15	3UTR	MIRT051655	1	1
hsa-let-7e-5p	NM_001127321	CBX5	TGAGGTAGGAGGTTGTATAGTT#TGCAACCTCCGCCTCC#.(((((.((((((((((.....#))))))))))))))).	8330	8346	1.0	-24.5	0	0.0002587734	0.382	-0.10681073999999997	0.1725344	-5.337011372228436	15	16	15	3UTR	MIRT051655	1	1
hsa-let-7e-5p	NM_001127322	CBX5	TGAGGTAGGAGGTTGTATAGTT#TGCAACCTCCGCCTCC#.(((((.((((((((((.....#))))))))))))))).	8528	8544	1.0	-24.5	0	0.0002587734	0.382	0.3000787	0.028348302500000006	-5.337011372228436	15	16	15	3UTR	MIRT051655	1	1
hsa-let-7e-5p	NM_001127322	CBX5	TGAGGTAGGAGGTTGTATAGTT#ACTGTACCCTCCACCTCCTGGGTTCAAGCGATTCTCCTGCCTCAG#((((((((((((((((......#.))))).))))))))))).	4515	4560	1.0	-24.3	1	0.003175396	0.397	0.01360223529411766	0.021318243750000007	-3.937574446201665	16	19	11	3UTR	MIRT051655	1	1
hsa-let-7f-5p	NM_001127321	CBX5	TGAGGTAGTAGATTGTATAGTT#CTATCAACTCCTGCTGCCTTT#.((((((((((.(((.((((..#)))))))...)))))))))).	4036	4057	1.0	-17.5	1	0.07380137	0.662	1.4609089100000001	0.673287835	-7.373177227257086	17	21	10	3UTR	MIRT549027	1	1
hsa-let-7f-5p	NM_001127322	CBX5	TGAGGTAGTAGATTGTATAGTT#GCGATTCTCCTGCCTCAG#((((((((.(((((((......#))))).)).)))))))).	4542	4560	1.0	-17.7	1	0.003175396	0.397	0.09839475	-0.0021732278750000358	-4.993964104447428	15	18	8	3UTR	MIRT549027	1	1
hsa-let-7i-5p	NM_012117	CBX5	TGAGGTAGTAGTTTGTGCTGTT#ACAGCTCACTGCAGCCTCAA#((((((.(((((..(.(((((.#))))).)))))).)))))).	8599	8619	1.0	-20.4	0	0.005760189	0.485	0.7639762999999999	0.10666137124999998	-7.860280591563246	17	20	6	3UTR	MIRT549025	1	1
hsa-miR-424-5p	NM_001303494	CBX6	CAGCAGCAATTCATGTTTTGAA#TTCCGGCTGCCCTTGCTGCTGG#(((((((((.............#.))))))))).	5365	5387	1.0	-15.7	1	1.854285e-07	0.412	0.0	0.0	-14.466127870277449	9	11	9	3UTR	MIRT507882	1	1
hsa-miR-15b-5p	NM_001080414	CCDC88C	TAGCAGCACATCATGGTTTACA#TGTTAAAAAGTGAGAGTGCTGCTGT#(((((((((.((((..((((((#))).)))..))))..))))))))).	6737	6762	1.0	-20.6	1	0.005815421	0.471	4.9214433333333325	3.2422527825000005	-6.148579555084091	19	25	9	3UTR	MIRT568147	1	1
hsa-let-7e-5p	NM_053056	CCND1	TGAGGTAGGAGGTTGTATAGTT#ACAAACCTTCTGCCTTT#.(((((((((((((((......#)))).))))))))))).	2565	2582	1.0	-20.2	1	0.05058624	0.647	0.0	0.0	-3.793324837357118	15	17	11	3UTR	MIRT006122	1	1
hsa-miR-15a-5p	NM_053056	CCND1	TAGCAGCACATAATGGTTTGTG#CATTGTTTGCTGCTAT#((((((((.((((((.......#)))))).)))))))).	3071	3087	1.0	-18.4	1	0.03221836	0.647	0.0	0.0	-5.227013184751041	14	16	8	3UTR	MIRT001227	1	1
hsa-miR-15a-5p	NM_001238	CCNE1	TAGCAGCACATAATGGTTTGTG#TACAATGCCTTTGATGAACTGTTTTGTAAGTGCTGCTAT#(((((((((..((((((((((.#.))))))))))......))))))))).	1873	1912	1.0	-20.2	1	0.1044167	0.721	1.6542052999999999	1.5382392000000003	-8.004855389940193	19	27	10	3UTR	MIRT001228	1	1
hsa-miR-27b-3p	NM_001277842	CCNT1	TTCACAGTGGCTAAGTTCTGC#TAGAACTTTGCCAGGAGTGAAC#(((((..((((.((((((((.#)))))))).))))...))))).	4358	4380	1.0	-20.1	0	0.0006336471	0.603	0.0	0.0	-10.729023051862386	17	22	8	3UTR	MIRT006547	1	1
hsa-let-7a-5p	NM_001241	CCNT2	TGAGGTAGTAGGTTGTATAGTT#GCTGTTGCTGCCACTGCTTCAA#(((((((((.(((.(((((((.#))))).)).)))))))))))).	2216	2238	1.0	-20.5	1	0.0001293507	0.574	1.4579474444444445	3.46143022375	-6.03692083205025	19	22	12	3UTR	MIRT548977	1	1
hsa-let-7i-5p	NM_058241	CCNT2	TGAGGTAGTAGTTTGTGCTGTT#CAGTATTTCTAACCTGATTACTGCCTCAG#(((((((((((((.((((((..#)))))).........))))))))))))).	5917	5946	1.0	-21.3	1	0.002372277	0.574	0.0	0.0	-4.794414363722071	19	29	13	3UTR	MIRT548975	1	1
hsa-miR-15a-5p	NM_058241	CCNT2	TAGCAGCACATAATGGTTTGTG#GCACTGAAATTTTGCCTTCAGAGGTTCTGACCAGATTGGCTGCTGA#(((((((.((...(((((....#.)))))...))))))))).	2942	2988	0.9807692307692307	-19.0	1	0.0004694533	0.559	3.749405571428572	4.37081897375	-13.711917773055244	14	19	9	3UTR	MIRT085215	1	1
hsa-miR-15a-5p	NM_001241	CCNT2	TAGCAGCACATAATGGTTTGTG#GCACTGAAATTTTGCCTTCAGAGGTTCTGACCAGATTGGCTGCTGA#(((((((.((...(((((....#.)))))...))))))))).	2841	2887	1.0	-19.0	1	0.0004694533	0.559	1.5427414285714285	1.58944959625	-13.711917773055244	14	19	9	3UTR	MIRT085215	1	1
hsa-miR-15b-5p	NM_001241	CCNT2	TAGCAGCACATCATGGTTTACA#TGTGAGGCACTGAAATTTTGCCTTCAGAGGTTCTGACCAGATTGGCTGCTGA#(((((((..(((.(((((....#.))))))))..))))))).	2835	2887	1.0	-19.4	1	0.0004694533	0.559	0.5427725	1.246368115	-8.596729646294301	15	19	8	3UTR	MIRT085216	1	1
hsa-miR-15a-5p	NM_001142300	CCNYL1	TAGCAGCACATAATGGTTTGTG#GCAATGCTTCACATCATATTGTGCTGCA#..((((((((..((((..((((#.))))))))..)))))))).	3414	3442	1.0	-19.9	1	0.0116558	0.632	0.306228	0.4803730760000002	-11.128578504378995	16	20	8	3UTR	MIRT051321	1	1
hsa-miR-27b-3p	NM_152523	CCNYL1	TTCACAGTGGCTAAGTTCTGC#GCAGAGCTGTGCTCTATATGCTTTGAT#.(((.((((((..((((((((#))))))))..)))......))).))).	2915	2942	0.9615384615384616	-18.6	0	0.02717231	0.603	0.1271098125	0.13238803500000002	-12.548295934432188	17	27	8	3UTR	MIRT437705	1	1
hsa-let-7a-5p	NM_001301716	CCR7	TGAGGTAGTAGGTTGTATAGTT#CAATCCCAGCTACCTCAA#(((((((((.(((((.......#)))))...))))))))).	1624	1642	1.0	-17.7	1	0.05674288	0.529	0.0	0.0	-5.413129994833456	14	18	9	3UTR	MIRT006813	1	1
hsa-miR-424-5p	NM_201567	CDC25A	CAGCAGCAATTCATGTTTTGAA#GAGACGGAGGGGAGTAGAGAAGTTACACAGAAATGCTGCTGG#((((((((.(((.(((......#.)))))).)))))))).	2256	2298	1.0	-18.6	1	0.002074574	0.515	0.0	0.0	-6.283094717113671	14	17	8	3UTR	MIRT000655	1	1
hsa-miR-424-5p	NM_001789	CDC25A	CAGCAGCAATTCATGTTTTGAA#GAGACGGAGGGGAGTAGAGAAGTTACACAGAAATGCTGCTGG#((((((((.(((.(((......#.)))))).)))))))).	2376	2418	1.0	-18.6	1	0.002074574	0.515	0.2065599125	0.12052294125	-6.283094717113671	14	17	8	3UTR	MIRT000655	1	1
hsa-miR-15b-5p	NM_001293089	CDC27	TAGCAGCACATCATGGTTTACA#TGAACCATGCTGCTGTTGT#((((((((...(((((((((..#))))))))).)))))))).	5247	5266	1.0	-20.8	1	0.001471808	0.618	0.0	0.0	-9.06124504818596	17	19	9	3UTR	MIRT728018	1	1
hsa-miR-15b-5p	NM_001114091	CDC27	TAGCAGCACATCATGGTTTACA#TGAACCATGCTGCTGTTGT#((((((((...(((((((((..#))))))))).)))))))).	5268	5287	1.0	-20.8	1	0.001471808	0.618	5.8632042222222225	5.6194431625	-9.06124504818596	17	19	9	3UTR	MIRT728018	1	1
hsa-miR-15b-5p	NM_001256	CDC27	TAGCAGCACATCATGGTTTACA#TGAACCATGCTGCTGTTGT#((((((((...(((((((((..#))))))))).)))))))).	5250	5269	1.0	-20.8	1	0.001471808	0.618	5.8632042222222225	5.6194431625	-9.06124504818596	17	19	9	3UTR	MIRT728018	1	1
hsa-let-7a-5p	XM_006722952	CDC34	TGAGGTAGTAGGTTGTATAGTT#ACTAGGGCCGGACCCGTGGCTCCTTAGACGACAGACTACCTCAC#(((((((((..(((((......#.)))))..))))))))).	951	995	1.0	-21.2	1	0.02038459	0.368	0.0	0.0	-8.004855389940193	14	18	9	3UTR	MIRT006056	1	1
hsa-miR-15a-5p	NM_017913	CDC37L1	TAGCAGCACATAATGGTTTGTG#TAAATTTTTTTTAATGTGCTGCTAG#(((((((((((...........#.))))))))))).	1353	1378	1.0	-18.6	1	0.06180974	0.735	1.926020090909091	2.2684764950000003	-10.39884692653892	11	13	11	3UTR	MIRT502950	1	1
hsa-miR-15b-5p	NM_017913	CDC37L1	TAGCAGCACATCATGGTTTACA#ATGTGCTGCTAG#(((((((((((...........#))))))))))).	1366	1378	1.0	-17.7	1	0.06180974	0.735	3.8921314545454546	1.9121192324999998	-10.39884692653892	11	12	11	3UTR	MIRT502951	1	1
hsa-miR-185-5p	NM_001791	CDC42	TGGAGAGAAAGGCAGTTCCTGA#TGGGGCTCTGCCTTCATCTTCTCTGCAA#((.((((((((((((..(((.(#).)))..))))))).....))))).)).	9338	9366	1.0	-22.9	0	0.008382669	0.5	0.0	0.0	-5.728163000811725	18	28	7	3UTR	MIRT004037	1	1
hsa-miR-185-5p	NM_001791	CDC42	TGGAGAGAAAGGCAGTTCCTGA#TTGCCTTTTCTCTCCAC#(((((((((((((((.......#)))))))).))))))).	1298	1315	1.0	-22.3	1	0.04939151	0.632	1.3005121874999999	1.0966793433749997	-4.1706235265052785	15	17	8	3UTR	MIRT004037	1	1
hsa-miR-185-5p	NM_001039802	CDC42	TGGAGAGAAAGGCAGTTCCTGA#TTGCCTTTTCTCTCCAC#(((((((((((((((.......#)))))))).))))))).	1424	1441	1.0	-22.3	1	0.04939151	0.632	2.878607374999999	1.5342748102500001	-4.1706235265052785	15	17	8	3UTR	MIRT004037	1	1
hsa-miR-15b-5p	NM_020240	CDC42SE2	TAGCAGCACATCATGGTTTACA#TGGGATGCCAGAAATTAACATTTCTTTGCTGCCATGGGCTGATGATGCTGCTAT#(((((((((((((((((.....#.)))).....))))).)))))))).	1299	1353	1.0	-21.5	1	0.01031961	0.574	0.11827371304347832	0.9312084074999999	-3.937574446201665	17	25	8	3UTR	MIRT256309	1	1
hsa-miR-15b-5p	NM_001375635	CDC42SE2	TAGCAGCACATCATGGTTTACA#TGGGATGCCAGAAATTAACATTTCTTTGCTGCCATGGGCTGATGATGCTGCTAT#(((((((((((((((((.....#.)))).....))))).)))))))).	2108	2162	1.0	-21.5	1	0.01031961	0.574	0.0	0.0	-3.937574446201665	17	25	8	3UTR	MIRT256309	1	1
hsa-miR-15b-5p	NM_001038702	CDC42SE2	TAGCAGCACATCATGGTTTACA#TGGGATGCCAGAAATTAACATTTCTTTGCTGCCATGGGCTGATGATGCTGCTAT#(((((((((((((((((.....#.)))).....))))).)))))))).	1130	1184	1.0	-21.5	1	0.01031961	0.574	0.11827371304347832	0.9312084074999999	-3.937574446201665	17	25	8	3UTR	MIRT256309	1	1
hsa-miR-125b-5p	NM_001795	CDH5	TCCCTGAGACCCTAACTTGTGA#TCACATCTCAGGGAA#(((((((((........(((((#)))))))))))))).	3515	3530	1.0	-18.9	1	0.00320596	0.471	2.427456888888889	2.50035954375	-14.466127870277449	14	15	14	3UTR	MIRT052977	1	1
hsa-miR-92a-3p	NM_006201	CDK16	TATTGCACTTGTCCCGGCCTGT#CAGGCTGGGGATCTCGACTCAGACAAGATGGTGACAATGC#(((((((((..((((((((((.#))))))))))...................)))).))))).	2288	2328	1.0	-23.8	1	0.003877563	0.456	1.09535105	0.9642289925	-8.004855389940193	19	40	10	3UTR	MIRT109926	1	1
hsa-miR-107	NM_001259	CDK6	AGCAGCATTGTACAGGGCTATCA#GGTAAAAAGAGATGCGGTAGCAGCTGCCCTGTGTGAAGCTGTC#.(((((.(((((((((((.....#.))))))))))).))))).	7930	7973	0.9615384615384616	-23.3	0	9.82085e-05	0.441	0.0	0.0	-5.337011372228436	16	19	11	3UTR	MIRT001233	1	1
hsa-miR-107	NM_001145306	CDK6	AGCAGCATTGTACAGGGCTATCA#GGTAAAAAGAGATGCGGTAGCAGCTGCCCTGTGTGAAGCTGTC#.(((((.(((((((((((.....#.))))))))))).))))).	7939	7982	0.9615384615384616	-23.3	0	9.82085e-05	0.441	0.0	0.0	-5.337011372228436	16	19	11	3UTR	MIRT001233	1	1
hsa-miR-15a-5p	NM_001259	CDK6	TAGCAGCACATAATGGTTTGTG#GCTGACCAATTGTGCTGCC#..((((((((...(((((.((.#)).)))))..)))))))).	1703	1722	1.0	-21.1	1	0.01271433	0.574	0.0	0.0	-12.417709117045238	15	19	8	3UTR	MIRT479457	1	1
hsa-miR-15a-5p	NM_001145306	CDK6	TAGCAGCACATAATGGTTTGTG#GCTGACCAATTGTGCTGCC#..((((((((...(((((.((.#)).)))))..)))))))).	1712	1731	1.0	-21.1	1	0.01271433	0.574	0.0	0.0	-12.417709117045238	15	19	8	3UTR	MIRT479457	1	1
hsa-miR-107	NM_001260	CDK8	AGCAGCATTGTACAGGGCTATCA#TGTCCATGCACTGTTGCGAATGCTGCA#.((((((((((((((.((.....#.)).)))).)).)))))))).	1923	1950	1.0	-21.0	1	3.785877e-05	0.426	0.0	0.0	-4.026373917660731	16	21	8	3UTR	MIRT054138	1	1
hsa-miR-107	NM_001260	CDK8	AGCAGCATTGTACAGGGCTATCA#TCCTGTTGGTGTTGCTG#((((((((((.((((((......#)))))))))))))))).	2688	2705	1.0	-19.2	1	0.02663015	0.662	0.0	0.0	-6.7623489216120145	16	17	16	3UTR	MIRT054138	1	1
hsa-let-7e-5p	NM_078467	CDKN1A	TGAGGTAGGAGGTTGTATAGTT#GCTCTACATCTTCTGCCTTAG#((((((((((((.((((.(((.#))).)))))))))))))))).	645	666	1.0	-21.4	1	0.08594251	0.559	2.62663075	3.2349389437500005	-5.226705058867908	19	21	16	3UTR	MIRT218815	1	1
hsa-miR-15b-5p	NM_003818	CDS2	TAGCAGCACATCATGGTTTACA#TGCCATCCATGTTTGTGCTGTA#..((((((((.(((((......#.)))))..)))))))).	2214	2236	1.0	-20.0	1	0.003873252	0.515	-0.11461325	0.3824740725000001	-7.7817751947826395	13	17	8	3UTR	MIRT154401	1	1
hsa-let-7c-5p	NM_001134422	CDV3	TGAGGTAGTAGGTTGTATGGTT#ACCTCAGATTTGCTGCACTCAT#((((((((((((((....(((.#)))...)))))))))).)))).	2205	2227	1.0	-18.3	1	0.02550835	0.559	0.0	0.0	-4.906073086755913	17	22	10	3UTR	MIRT255312	1	1
hsa-miR-15a-5p	NM_001282763	CDV3	TAGCAGCACATAATGGTTTGTG#GTGCTGCTAT#(((((((((.............#))))))))).	1648	1658	1.0	-16.4	1	0.001741596	0.544	2.2145267777777775	0.7953071449999999	-14.466127870277449	9	10	9	3UTR	MIRT090446	1	1
hsa-miR-15a-5p	NM_001282764	CDV3	TAGCAGCACATAATGGTTTGTG#GTGCTGCTAT#(((((((((.............#))))))))).	1396	1406	1.0	-16.4	1	0.001741596	0.544	2.2145267777777775	0.7953071449999999	-14.466127870277449	9	10	9	3UTR	MIRT090446	1	1
hsa-miR-15a-5p	NM_001282765	CDV3	TAGCAGCACATAATGGTTTGTG#GTGCTGCTAT#(((((((((.............#))))))))).	2581	2591	1.0	-16.4	1	0.001741596	0.544	2.2145267777777775	0.7953071449999999	-14.466127870277449	9	10	9	3UTR	MIRT090446	1	1
hsa-miR-15a-5p	NM_017548	CDV3	TAGCAGCACATAATGGTTTGTG#GTGCTGCTAT#(((((((((.............#))))))))).	2129	2139	1.0	-16.4	1	0.001741596	0.544	2.2145267777777775	0.7953071449999999	-14.466127870277449	9	10	9	3UTR	MIRT090446	1	1
hsa-miR-15a-5p	NM_001134422	CDV3	TAGCAGCACATAATGGTTTGTG#GTGCTGCTAT#(((((((((.............#))))))))).	2866	2876	1.0	-16.4	1	0.001741596	0.544	0.0	0.0	-14.466127870277449	9	10	9	3UTR	MIRT090446	1	1
hsa-miR-15a-5p	NM_001134423	CDV3	TAGCAGCACATAATGGTTTGTG#GTGCTGCTAT#(((((((((.............#))))))))).	2423	2433	1.0	-16.4	1	0.001741596	0.544	2.2145267777777775	0.7953071449999999	-14.466127870277449	9	10	9	3UTR	MIRT090446	1	1
hsa-let-7i-5p	NM_025009	CEP135	TGAGGTAGTAGTTTGTGCTGTT#GCTGAAAATCATGAACATGGACACAAATTCTACCTCT#.(((((((.((((((((((((.#.)))).))))))))))))))).	3670	3707	0.9615384615384616	-22.2	1	0.06250693	0.691	3.149526230769231	1.71224918875	-4.849714495602881	19	22	15	3UTR	MIRT502788	1	1
hsa-miR-155-5p	NM_001308319	CHD9	TTAATGCTAATCGTGATAGGGGTT#CTTTGTCATGAGTTAGTC#.....((((((((((((((((...#))))))))))).))))).	10468	10486	1.0	-16.6	0	0.01596007	0.676	0.0	0.0	-13.6655996434504	16	18	11	3UTR	MIRT020560	1	1
hsa-miR-155-5p	NM_001352127	CHD9	TTAATGCTAATCGTGATAGGGGTT#CTTTGTCATGAGTTAGTC#.....((((((((((((((((...#))))))))))).))))).	10380	10398	1.0	-16.6	0	0.01596007	0.676	0.0	0.0	-13.6655996434504	16	18	11	3UTR	MIRT020560	1	1
hsa-miR-155-5p	NM_001352156	CHD9	TTAATGCTAATCGTGATAGGGGTT#CTTTGTCATGAGTTAGTC#.....((((((((((((((((...#))))))))))).))))).	9151	9169	1.0	-16.6	0	0.01596007	0.676	0.0	0.0	-13.6655996434504	16	18	11	3UTR	MIRT020560	1	1
hsa-miR-155-5p	NM_001352158	CHD9	TTAATGCTAATCGTGATAGGGGTT#CTTTGTCATGAGTTAGTC#.....((((((((((((((((...#))))))))))).))))).	8979	8997	1.0	-16.6	0	0.01596007	0.676	0.0	0.0	-13.6655996434504	16	18	11	3UTR	MIRT020560	1	1
hsa-miR-155-5p	NM_001382353	CHD9	TTAATGCTAATCGTGATAGGGGTT#CTTTGTCATGAGTTAGTC#.....((((((((((((((((...#))))))))))).))))).	10428	10446	1.0	-16.6	0	0.01596007	0.676	0.0	0.0	-13.6655996434504	16	18	11	3UTR	MIRT020560	1	1
hsa-miR-15b-5p	XM_024448337	CHEK1	TAGCAGCACATCATGGTTTACA#TGGGGAATCCTGGTGAATATAGTGCTGCTAT#(((((((((......((((((.#.))))))...))))))))).	1777	1808	1.0	-18.8	1	0.001560372	0.588	0.0	0.0	-14.233078789973835	15	20	9	3UTR	MIRT046455	1	1
hsa-miR-15b-5p	NM_001039840	CHIC1	TAGCAGCACATCATGGTTTACA#GAACCTGATGCTTGCTAG#((((((..(((((.(((((...#)))))))))).)))))).	4996	5014	0.9615384615384616	-16.6	0	0.02110492	0.588	0.5797715	0.78929751375	-8.651735827774022	16	18	10	3UTR	MIRT327965	1	1
hsa-miR-92a-3p	NM_003654	CHST1	TATTGCACTTGTCCCGGCCTGT#GCGGGTGGGGGCGGGAGGCGC#...(((.((((((((.((((((#)))))).))))))))..))).	1917	1938	1.0	-27.1	0	7.23501e-05	0.353	7.189985	0.7721295092500002	-8.29127580885367	17	21	8	3UTR	MIRT760617	1	1
hsa-miR-92a-3p	NM_003654	CHST1	TATTGCACTTGTCCCGGCCTGT#CAGGCTGGAGTGCAATGG#(((((((((....((((((((.#))))))))))))))))).	2928	2946	1.0	-25.3	1	2.475607e-05	0.382	3.8335501111111117	4.563721737499999	-12.640789312202793	17	18	17	3UTR	MIRT760617	1	1
hsa-miR-155-5p	NM_014756	CKAP5	TTAATGCTAATCGTGATAGGGGTT#GCTCCATATCATGGAGTGTTGGG#((((((((..(((((((((((((.#))))).)))))))))))))))).	6515	6538	1.0	-19.0	1	0.0002609639	0.559	0.0	0.0	-6.236470572775607	21	23	16	3UTR	MIRT006116	1	1
hsa-miR-155-5p	NM_001008938	CKAP5	TTAATGCTAATCGTGATAGGGGTT#GCTCCATATCATGGAGTGTTGGG#((((((((..(((((((((((((.#))))).)))))))))))))))).	6695	6718	1.0	-19.0	1	0.0002609639	0.559	0.0	0.0	-6.236470572775607	21	23	16	3UTR	MIRT006116	1	1
hsa-let-7e-5p	NM_012129	CLDN12	TGAGGTAGGAGGTTGTATAGTT#TTGTGACTTTCTTCTACCTCAT#((((((((((((...(((((..#)))))....)))))))))))).	1483	1505	1.0	-19.3	1	0.1177245	0.706	2.345390416666666	0.7715992012499999	-6.818994536638949	17	22	12	3UTR	MIRT260707	1	1
hsa-let-7e-5p	NM_001185073	CLDN12	TGAGGTAGGAGGTTGTATAGTT#TTGTGACTTTCTTCTACCTCAT#((((((((((((...(((((..#)))))....)))))))))))).	1487	1509	1.0	-19.3	1	0.1177245	0.706	2.345390416666666	0.7715992012499999	-6.818994536638949	17	22	12	3UTR	MIRT260707	1	1
hsa-miR-107	NM_001267843	CLOCK	AGCAGCATTGTACAGGGCTATCA#GGTAACTTGACAGTGCTGTG#.((((((((((.((((..((((.#)))).)))))))))))))).	6752	6772	0.9615384615384616	-21.8	1	0.01414719	0.529	0.0	0.0	-7.140128146953473	18	20	14	3UTR	MIRT732507	1	1
hsa-miR-107	NM_004898	CLOCK	AGCAGCATTGTACAGGGCTATCA#GGTAACTTGACAGTGCTGTG#.((((((((((.((((..((((.#)))).)))))))))))))).	6243	6263	0.9615384615384616	-21.8	1	0.01414719	0.529	2.5616364000000003	2.8024931175	-7.140128146953473	18	20	14	3UTR	MIRT732507	1	1
hsa-miR-19b-3p	NM_001267843	CLOCK	TGTGCAAATCCATGCAAAACTGA#TTATGTTTGAAAATAGGATTTGCACT#.((((((((((............#.)))))))))).	4359	4385	1.0	-17.0	1	0.0001063668	0.691	0.0	0.0	-10.254597317694373	10	12	10	3UTR	MIRT538503	1	1
hsa-miR-19b-3p	NM_004898	CLOCK	TGTGCAAATCCATGCAAAACTGA#TTATGTTTGAAAATAGGATTTGCACT#.((((((((((............#.)))))))))).	3850	3876	1.0	-17.0	1	0.0001063668	0.691	0.19312959999999998	0.5292295399999998	-10.254597317694373	10	12	10	3UTR	MIRT538503	1	1
hsa-miR-15b-5p	NM_022111	CLSPN	TAGCAGCACATCATGGTTTACA#GAACCAACAGATGGGCTGCTGT#(((((((.((((.((((((...#))))))...)))).))))))).	5229	5251	1.0	-22.2	1	0.0007701891	0.559	3.8783891	3.1710560645000005	-7.5403399880485384	17	22	7	3UTR	MIRT544915	1	1
hsa-miR-15b-5p	NM_022111	CLSPN	TAGCAGCACATCATGGTTTACA#TGGGTTACTTTTCCTTATGCCAGGATGGCTGCTAT#(((((((.((((.((((.....#.)))).))))))))))).	7729	7764	1.0	-22.2	1	4.470435e-05	0.574	2.8666364285714283	3.1400941737499988	-7.5403399880485384	15	18	11	3UTR	MIRT544915	1	1
hsa-miR-15b-5p	NM_001190481	CLSPN	TAGCAGCACATCATGGTTTACA#TGGGTTACTTTTCCTTATGCCAGGATGGCTGCTAT#(((((((.((((.((((.....#.)))).))))))))))).	7537	7572	1.0	-22.2	1	4.470435e-05	0.574	2.8666364285714283	3.1400941737499988	-7.5403399880485384	15	18	11	3UTR	MIRT544915	1	1
hsa-miR-32-5p	NM_001281789	CNEP1R1	TATTGCACATTACTAAGTTGCA#GCAACTGACAAGAAGTGTGCAATAT#(((((((((((.((.((((((.#))))))....)).))))))))))).	579	604	1.0	-21.3	1	0.02694594	0.618	0.0	0.0	-8.019827316048655	19	25	11	3UTR	MIRT028284	1	1
hsa-miR-32-5p	NM_153261	CNEP1R1	TATTGCACATTACTAAGTTGCA#GCAACTGACAAGAAGTGTGCAATAT#(((((((((((.((.((((((.#))))))....)).))))))))))).	630	655	1.0	-21.3	1	0.02694594	0.618	0.0	0.0	-8.019827316048655	19	25	11	3UTR	MIRT028284	1	1
hsa-miR-107	NM_017649	CNNM2	AGCAGCATTGTACAGGGCTATCA#TAGCCCAGTGAAATGCTGTC#.((((((((.(((.((((((...#)))))).))).)))))))).	10051	10071	0.9807692307692307	-24.2	1	0.004676746	0.559	-0.37780805	-0.3525681900000001	-5.892671223205703	17	20	8	3UTR	MIRT055242	1	1
hsa-miR-107	NM_199076	CNNM2	AGCAGCATTGTACAGGGCTATCA#TAGCCCAGTGAAATGCTGTC#.((((((((.(((.((((((...#)))))).))).)))))))).	9985	10005	1.0	-24.2	1	0.004676746	0.559	0.0	0.0	-5.892671223205703	17	20	8	3UTR	MIRT055242	1	1
hsa-let-7a-5p	NM_007018	CNTRL	TGAGGTAGTAGGTTGTATAGTT#ACACCTCCACTACCTCAC#((((((((((((.(((......#))))))..))))))))).	7329	7347	1.0	-18.1	1	0.1593731	0.632	1.6731739285714284	0.10552395	-5.226705058867908	15	18	9	3UTR	MIRT052504	1	1
hsa-miR-125a-5p	NM_001271734	COPZ1	TCCCTGAGACCCTTTAACCTGTGA#TCGATGCTCTCAGGGTCATCTCGGGGAT#(((((((((((((...........#.))))))...))))))).	575	603	1.0	-20.6	1	2.111589e-06	0.515	-0.3723757375	0.070790345	-5.762913004276319	13	18	7	3UTR	MIRT736638	1	1
hsa-miR-125a-5p	NM_001271735	COPZ1	TCCCTGAGACCCTTTAACCTGTGA#TCGATGCTCTCAGGGTCATCTCGGGGAT#(((((((((((((...........#.))))))...))))))).	593	621	1.0	-20.6	1	2.111589e-06	0.515	0.0	0.0	-5.762913004276319	13	18	7	3UTR	MIRT736638	1	1
hsa-miR-125a-5p	NM_001271736	COPZ1	TCCCTGAGACCCTTTAACCTGTGA#TCGATGCTCTCAGGGTCATCTCGGGGAT#(((((((((((((...........#.))))))...))))))).	728	756	1.0	-20.6	1	2.111589e-06	0.515	0.0	0.0	-5.762913004276319	13	18	7	3UTR	MIRT736638	1	1
hsa-miR-125b-5p	NM_001271735	COPZ1	TCCCTGAGACCCTAACTTGTGA#ACGAGTGGGGGCGGGGAT#((((((...((((.((((((..#)))))))))).)))))).	961	979	1.0	-21.5	0	0.005002033	0.544	0.0	0.0	-9.708125486019785	16	18	10	3UTR	MIRT736652	1	1
hsa-miR-125b-5p	NM_001271736	COPZ1	TCCCTGAGACCCTAACTTGTGA#ACGAGTGGGGGCGGGGAT#((((((...((((.((((((..#)))))))))).)))))).	1096	1114	1.0	-21.5	0	0.005002033	0.544	0.0	0.0	-9.708125486019785	16	18	10	3UTR	MIRT736652	1	1
hsa-let-7a-5p	NM_016352	CPA4	TGAGGTAGTAGGTTGTATAGTT#GGCTCACCACAACCTCTGCCTCC#.(((((((.(((((((......#.)))))))))))))).	1898	1921	1.0	-21.8	1	0.0491033	0.426	0.08022057142857142	-0.18861484249999996	-4.849714495602881	14	16	14	3UTR	MIRT682607	1	1
hsa-let-7a-5p	NM_001163446	CPA4	TGAGGTAGTAGGTTGTATAGTT#GGCTCACCACAACCTCTGCCTCC#.(((((((.(((((((......#.)))))))))))))).	1799	1822	1.0	-21.8	1	0.0491033	0.426	0.0	0.0	-4.849714495602881	14	16	14	3UTR	MIRT682607	1	1
hsa-let-7a-5p	NM_001163446	CPA4	TGAGGTAGTAGGTTGTATAGTT#AATTCATCAACCAGCTGCCTCT#.((((((((.(((((.......#.))))).)))))))).	2506	2528	1.0	-20.0	1	0.03763485	0.559	0.0	0.0	-5.2688803859889095	13	16	8	3UTR	MIRT682607	1	1
hsa-let-7c-5p	NM_016352	CPA4	TGAGGTAGTAGGTTGTATGGTT#GATCTTGGCTCACCACAACCTCTGCCTCC#.(((((((.(((((((..(((.#.))))))))))))))))).	1892	1921	1.0	-23.8	1	0.0491033	0.426	-0.212389	-0.138261575	-4.849714495602881	17	19	17	3UTR	MIRT682608	1	1
hsa-let-7c-5p	NM_016352	CPA4	TGAGGTAGTAGGTTGTATGGTT#GACCACAAGTTCCTAAGTAGAGCAAGAATTCATCAACCAGCTGCCTCT#.((((((((.(((((.((((..#.))))))))).)))))))).	2579	2627	1.0	-22.7	1	0.03763485	0.559	0.07412550000000001	0.0769441315	-5.2688803859889095	17	20	9	3UTR	MIRT682608	1	1
hsa-let-7c-5p	NM_001163446	CPA4	TGAGGTAGTAGGTTGTATGGTT#GATCTTGGCTCACCACAACCTCTGCCTCC#.(((((((.(((((((..(((.#.))))))))))))))))).	1793	1822	1.0	-23.8	1	0.0491033	0.426	0.0	0.0	-4.849714495602881	17	19	17	3UTR	MIRT682608	1	1
hsa-let-7c-5p	NM_001163446	CPA4	TGAGGTAGTAGGTTGTATGGTT#GACCACAAGTTCCTAAGTAGAGCAAGAATTCATCAACCAGCTGCCTCT#.((((((((.(((((.((((..#.))))))))).)))))))).	2480	2528	1.0	-22.7	1	0.03763485	0.559	0.0	0.0	-5.2688803859889095	17	20	9	3UTR	MIRT682608	1	1
hsa-let-7e-5p	NM_016352	CPA4	TGAGGTAGGAGGTTGTATAGTT#TAACCTCCTGCCTA#..(((((((((((((.......#))))))))))))).	2717	2731	1.0	-22.8	1	0.03328409	0.603	0.8870417523076922	0.872589748	-5.1900497996759025	13	14	13	3UTR	MIRT682604	1	1
hsa-let-7e-5p	NM_001163446	CPA4	TGAGGTAGGAGGTTGTATAGTT#GCAATTCTCCTGCCTCAG#((((((((((((((((......#))))).))))))))))).	1831	1849	1.0	-24.3	1	0.00235816	0.471	0.0	0.0	-3.937574446201665	16	18	11	3UTR	MIRT682604	1	1
hsa-let-7e-5p	NM_001163446	CPA4	TGAGGTAGGAGGTTGTATAGTT#TAACCTCCTGCCTA#..(((((((((((((.......#))))))))))))).	2618	2632	1.0	-22.8	1	0.03328409	0.603	0.0	0.0	-5.1900497996759025	13	14	13	3UTR	MIRT682604	1	1
hsa-miR-15a-5p	NM_182485	CPEB2	TAGCAGCACATAATGGTTTGTG#CACAAGCTGTATTAGCTTTGCTGCTAT#((((((((..((((((((((((#))))))))..))))....)))))))).	3852	3879	1.0	-20.9	1	0.0004625978	0.676	0.0	0.0	-6.236470572775607	20	27	8	3UTR	MIRT164260	1	1
hsa-miR-15a-5p	NM_182646	CPEB2	TAGCAGCACATAATGGTTTGTG#CACAAGCTGTATTAGCTTTGCTGCTAT#((((((((..((((((((((((#))))))))..))))....)))))))).	3762	3789	1.0	-20.9	1	0.0004625978	0.676	0.0	0.0	-6.236470572775607	20	27	8	3UTR	MIRT164260	1	1
hsa-miR-15a-5p	NM_001177382	CPEB2	TAGCAGCACATAATGGTTTGTG#CACAAGCTGTATTAGCTTTGCTGCTAT#((((((((..((((((((((((#))))))))..))))....)))))))).	3876	3903	1.0	-20.9	1	0.0004625978	0.676	0.0	0.0	-6.236470572775607	20	27	8	3UTR	MIRT164260	1	1
hsa-miR-15b-5p	NM_001177381	CPEB2	TAGCAGCACATCATGGTTTACA#GTTGTCTGTGGTGTGCTT#....((((((((((((...((.#))...)))))))))))).	5046	5064	1.0	-18.5	0	0.01495813	0.676	2.910243008333333	4.3523557125000005	-9.546562468637928	14	18	12	3UTR	MIRT164269	1	1
hsa-miR-15b-5p	NM_001177383	CPEB2	TAGCAGCACATCATGGTTTACA#GTTGTCTGTGGTGTGCTT#....((((((((((((...((.#))...)))))))))))).	5037	5055	1.0	-18.5	0	0.01495813	0.676	2.910243008333333	4.3523557125000005	-9.546562468637928	14	18	12	3UTR	MIRT164269	1	1
hsa-miR-15b-5p	NM_001177384	CPEB2	TAGCAGCACATCATGGTTTACA#GTTGTCTGTGGTGTGCTT#....((((((((((((...((.#))...)))))))))))).	5022	5040	1.0	-18.5	0	0.01495813	0.676	2.910243008333333	4.3523557125000005	-9.546562468637928	14	18	12	3UTR	MIRT164269	1	1
hsa-miR-32-5p	NM_182485	CPEB2	TATTGCACATTACTAAGTTGCA#TGCAATTTTGTGACGTGCGGTT#.(((((((.((((.((((((((#)))))))).)))).))))))).	4302	4324	1.0	-19.9	1	0.009571747	0.647	0.0	0.0	-5.706554413123287	19	22	8	3UTR	MIRT164327	1	1
hsa-miR-32-5p	NM_182485	CPEB2	TATTGCACATTACTAAGTTGCA#TGTGTTGTGATGTGCAATAC#(((((((((((((.........#.))))))))))))).	6199	6219	1.0	-17.9	1	0.0005009826	0.662	0.0	0.0	-5.762913004276319	13	15	13	3UTR	MIRT164327	1	1
hsa-miR-32-5p	NM_182646	CPEB2	TATTGCACATTACTAAGTTGCA#TGCAATTTTGTGACGTGCGGTT#.(((((((.((((.((((((((#)))))))).)))).))))))).	4212	4234	1.0	-19.9	1	0.009571747	0.647	0.0	0.0	-5.706554413123287	19	22	8	3UTR	MIRT164327	1	1
hsa-miR-32-5p	NM_182646	CPEB2	TATTGCACATTACTAAGTTGCA#TGTGTTGTGATGTGCAATAC#(((((((((((((.........#.))))))))))))).	6109	6129	1.0	-17.9	1	0.0005009826	0.662	0.0	0.0	-5.762913004276319	13	15	13	3UTR	MIRT164327	1	1
hsa-miR-32-5p	NM_001177381	CPEB2	TATTGCACATTACTAAGTTGCA#TGTGTTGTGATGTGCAATAC#(((((((((((((.........#.))))))))))))).	6142	6162	1.0	-17.9	1	0.0005009826	0.662	7.054330000000001	6.753409500000001	-5.762913004276319	13	15	13	3UTR	MIRT164327	1	1
hsa-miR-32-5p	NM_001177382	CPEB2	TATTGCACATTACTAAGTTGCA#TGCAATTTTGTGACGTGCGGTT#.(((((((.((((.((((((((#)))))))).)))).))))))).	4326	4348	1.0	-19.9	1	0.009571747	0.647	0.0	0.0	-5.706554413123287	19	22	8	3UTR	MIRT164327	1	1
hsa-miR-32-5p	NM_001177382	CPEB2	TATTGCACATTACTAAGTTGCA#TGTGTTGTGATGTGCAATAC#(((((((((((((.........#.))))))))))))).	6223	6243	1.0	-17.9	1	0.0005009826	0.662	0.0	0.0	-5.762913004276319	13	15	13	3UTR	MIRT164327	1	1
hsa-miR-32-5p	NM_001177383	CPEB2	TATTGCACATTACTAAGTTGCA#TGTGTTGTGATGTGCAATAC#(((((((((((((.........#.))))))))))))).	6133	6153	1.0	-17.9	1	0.0005009826	0.662	7.054330000000001	6.753409500000001	-5.762913004276319	13	15	13	3UTR	MIRT164327	1	1
hsa-miR-32-5p	NM_001177384	CPEB2	TATTGCACATTACTAAGTTGCA#TGTGTTGTGATGTGCAATAC#(((((((((((((.........#.))))))))))))).	6118	6138	1.0	-17.9	1	0.0005009826	0.662	7.054330000000001	6.753409500000001	-5.762913004276319	13	15	13	3UTR	MIRT164327	1	1
hsa-miR-107	NM_014912	CPEB3	AGCAGCATTGTACAGGGCTATCA#TGATGTCCTTGTACTGTCTTAAGTTAGTGTTGCTT#(((((((((((((((((.(((((#))))).))))))))...........))))))))).	4078	4113	1.0	-23.5	1	0.02641107	0.632	0.0	0.0	-3.937574446201665	22	35	9	3UTR	MIRT567974	1	1
hsa-miR-107	NM_014912	CPEB3	AGCAGCATTGTACAGGGCTATCA#GATGGCCTGGGCAGAGTTGG#..((((.((((...((((((((.#))))))))..)))).)))).	3764	3784	1.0	-21.8	0	9.652991e-05	0.618	0.0	0.0	-11.993461094026614	16	20	8	3UTR	MIRT567974	1	1
hsa-miR-107	NM_014912	CPEB3	AGCAGCATTGTACAGGGCTATCA#GTGGCCCTGAGAATGAAGTC#.((..((((.(.(((((((((..#)))))))))).))))..)).	5957	5977	1.0	-19.9	0	0.02849332	0.485	0.0	0.0	-15.533694065053316	16	20	10	3UTR	MIRT567974	1	1
hsa-miR-107	NM_001178137	CPEB3	AGCAGCATTGTACAGGGCTATCA#TGATGTCCTTGTACTGTCTTAAGTTAGTGTTGCTT#(((((((((((((((((.(((((#))))).))))))))...........))))))))).	3994	4029	1.0	-23.5	1	0.02641107	0.632	0.849008867857143	2.2391340875	-3.937574446201665	22	35	9	3UTR	MIRT567974	1	1
hsa-miR-107	NM_001178137	CPEB3	AGCAGCATTGTACAGGGCTATCA#GATGGCCTGGGCAGAGTTGG#..((((.((((...((((((((.#))))))))..)))).)))).	3680	3700	1.0	-21.8	0	9.652991e-05	0.618	2.312032875	1.8802866674999996	-11.993461094026614	16	20	8	3UTR	MIRT567974	1	1
hsa-miR-424-5p	NM_001178137	CPEB3	CAGCAGCAATTCATGTTTTGAA#ATGGATTGTTGCTT#.(((((((((((((........#))))))))))))).	7064	7078	1.0	-17.0	1	0.01580257	0.676	1.3291265923076925	3.589841043750001	-4.761823477911366	13	14	13	3UTR	MIRT512642	1	1
hsa-miR-25-3p	NM_001308189	CPEB4	CATTGCACTTGTCTCGGTCTGA#TCAGGCCTCAGAATAAGTGCAC#...(((((((((((.(((((((#)))))))..))).)))))))).	3546	3568	1.0	-22.4	0	8.096769e-05	0.544	0.0	0.0	-7.249989753929374	18	22	8	3UTR	MIRT507672	1	1
hsa-miR-25-3p	NM_001308192	CPEB4	CATTGCACTTGTCTCGGTCTGA#TCAGAATGTAAAAATTGGGTAAATTTACTACTGAGGGGAGTGCAC#...(((((((.(((((((....#.))))))).))))))).	1923	1968	1.0	-21.7	0	0.003781752	0.691	5.836488515714286	4.905750075	-9.33931466908909	14	17	7	3UTR	MIRT507672	1	1
hsa-miR-25-3p	NM_001308192	CPEB4	CATTGCACTTGTCTCGGTCTGA#GCCTTGGGACAGGTGTGTAATGT#((((((((((((((((((....#)))..)))))))))))..)))).	3934	3957	1.0	-19.2	1	0.002517138	0.618	1.9714865454545454	1.6191869187499999	-3.937574446201665	18	23	11	3UTR	MIRT507672	1	1
hsa-miR-25-3p	NM_001308193	CPEB4	CATTGCACTTGTCTCGGTCTGA#TCAGGCCTCAGAATAAGTGCAC#...(((((((((((.(((((((#)))))))..))).)))))))).	1145	1167	1.0	-22.4	0	8.096769e-05	0.544	-0.22439909749999998	-0.49280117349999997	-7.249989753929374	18	22	8	3UTR	MIRT507672	1	1
hsa-miR-32-5p	NM_001308191	CPEB4	TATTGCACATTACTAAGTTGCA#GTGGCTTGGGGTGTGCT#....(((((((.(((((((((.#)))))))))))))))).	5447	5464	1.0	-19.5	0	2.37473e-05	0.559	1.3725601111111112	2.795296478749999	-12.893365778234283	16	17	16	3UTR	MIRT028380	1	1
hsa-miR-32-5p	NM_001308191	CPEB4	TATTGCACATTACTAAGTTGCA#GCAAGTTAACTTCAAGTTATGTGCAATAC#((((((((((.(((((.((((.#)))).)).......))).)))))))))).	6874	6903	1.0	-18.9	1	0.009932222	0.706	6.071231	5.589721875	-6.7623489216120145	19	29	10	3UTR	MIRT028380	1	1
hsa-miR-32-5p	NM_001308193	CPEB4	TATTGCACATTACTAAGTTGCA#GTGGCTTGGGGTGTGCT#....(((((((.(((((((((.#)))))))))))))))).	3070	3087	1.0	-19.5	0	2.37473e-05	0.559	0.21282144444444442	0.4964153150000001	-12.893365778234283	16	17	16	3UTR	MIRT028380	1	1
hsa-miR-32-5p	NM_030627	CPEB4	TATTGCACATTACTAAGTTGCA#GCAAGTTAACTTCAAGTTATGTGCAATAC#((((((((((.(((((.((((.#)))).)).......))).)))))))))).	6949	6978	1.0	-18.9	1	0.009932222	0.706	7.475023	6.319818875000002	-6.7623489216120145	19	29	10	3UTR	MIRT028380	1	1
hsa-miR-92a-3p	NM_001308189	CPEB4	TATTGCACTTGTCCCGGCCTGT#CAGGCCTCAGAATAAGTGCAC#...(((((((((.(.((((((.#))))))...).))))))))).	3547	3568	1.0	-22.6	0	8.096769e-05	0.544	0.0	0.0	-8.539120366595618	16	21	9	3UTR	MIRT507675	1	1
hsa-miR-92a-3p	NM_001308191	CPEB4	TATTGCACTTGTCCCGGCCTGT#ATAGCCTGCCTTGGGACAGGTGTG#....((((((((((((((((((#))))...)))..))))))))))).	6253	6277	1.0	-23.7	0	0.0008613603	0.632	3.521941739130434	4.5646876912500005	-9.546562468637928	18	24	11	3UTR	MIRT507675	1	1
hsa-miR-92a-3p	NM_001308192	CPEB4	TATTGCACTTGTCCCGGCCTGT#AGGAAAAAAAATAGCCTGCCTTGGGACAGGTGTG#....((((((((((((((((((#.))))...)))..))))))))))).	3917	3951	1.0	-24.0	0	0.0008613603	0.632	2.1312673	1.81041912375	-9.546562468637928	18	25	11	3UTR	MIRT507675	1	1
hsa-miR-92a-3p	NM_001308192	CPEB4	TATTGCACTTGTCCCGGCCTGT#CAGGCCTCAGAATAAGTGCAC#...(((((((((.(.((((((.#))))))...).))))))))).	1197	1218	1.0	-22.6	0	8.096769e-05	0.544	2.146591111111111	1.33942510275	-8.539120366595618	16	21	9	3UTR	MIRT507675	1	1
hsa-miR-92a-3p	NM_001308193	CPEB4	TATTGCACTTGTCCCGGCCTGT#CAGGCCTCAGAATAAGTGCAC#...(((((((((.(.((((((.#))))))...).))))))))).	1146	1167	1.0	-22.6	0	8.096769e-05	0.544	-0.28673768555555557	-0.5208535235	-8.539120366595618	16	21	9	3UTR	MIRT507675	1	1
hsa-miR-92a-3p	NM_030627	CPEB4	TATTGCACTTGTCCCGGCCTGT#ATAGCCTGCCTTGGGACAGGTGTG#....((((((((((((((((((#))))...)))..))))))))))).	6328	6352	1.0	-23.7	0	0.0008613603	0.632	2.7811658826086956	4.588912250000002	-9.546562468637928	18	24	11	3UTR	MIRT507675	1	1
hsa-miR-10b-5p	NM_134442	CREB1	TACCCTGTAGAACCGAATTTGTG#TTTGGTTTTTGAGGGTT#.(((((..(((((((((......#)))))))))..))))).	7137	7154	1.0	-17.1	0	0.005042156	0.559	0.0	0.0	-7.650646301409068	14	17	9	3UTR	MIRT735229	1	1
hsa-miR-10b-5p	NM_001371427	CREB1	TACCCTGTAGAACCGAATTTGTG#TTTGGTTTTTGAGGGTT#.(((((..(((((((((......#)))))))))..))))).	6979	6996	1.0	-17.1	0	0.005042156	0.559	0.0	0.0	-7.650646301409068	14	17	9	3UTR	MIRT735229	1	1
hsa-miR-10b-5p	NM_001371428	CREB1	TACCCTGTAGAACCGAATTTGTG#TTTGGTTTTTGAGGGTT#.(((((..(((((((((......#)))))))))..))))).	6934	6951	1.0	-17.1	0	0.005042156	0.559	0.0	0.0	-7.650646301409068	14	17	9	3UTR	MIRT735229	1	1
hsa-miR-92a-3p	NM_194071	CREB3L2	TATTGCACTTGTCCCGGCCTGT#GCAGGGTGGGGTAGGTGACAT#...(((((((((((((.(((((#))))).))))))))))).)).	3120	3141	1.0	-25.0	0	1.512147e-07	0.515	0.0	0.0	-6.514540193678739	18	21	11	3UTR	MIRT049799	1	1
hsa-miR-15b-5p	NM_153607	CREBRF	TAGCAGCACATCATGGTTTACA#TGCATTTTCAGAGCATAAACCATGATTAAAACTGCTAC#((((((...(((((((((((..#.))))))))))).....)))))).	2411	2449	1.0	-20.2	0	0.007529869	0.691	0.0	0.0	-8.851285568499378	17	24	11	3UTR	MIRT165893	1	1
hsa-miR-10b-5p	NM_015986	CRLF3	TACCCTGTAGAACCGAATTTGTG#GCTTGGCTTTGGTTTTCAGGGTC#.((((((.(((((((((......#.))))))))))))))).	1380	1403	1.0	-19.7	1	0.004323784	0.515	1.2851831111111112	0.6321606074999999	-6.106959766537749	15	17	15	3UTR	MIRT558567	1	1
hsa-let-7e-5p	NM_001127457	CRY2	TGAGGTAGGAGGTTGTATAGTT#GCCTCCCACCTCT#.(((((.((((((.........#)))))).))))).	2959	2972	1.0	-19.1	0	0.03253345	0.426	0.359029	0.40194441125000013	-7.16234993030309	11	13	6	3UTR	MIRT180603	1	1
hsa-let-7i-5p	NM_021117	CRY2	TGAGGTAGTAGTTTGTGCTGTT#CAGCCAGAGAGCTGCCTTT#.((((((((..((((.((((..#))))))))..)))))))).	3435	3454	1.0	-21.7	1	0.0007937065	0.529	1.81643475	0.43650752875	-8.09365486139926	16	19	8	3UTR	MIRT180607	1	1
hsa-let-7i-5p	NM_001127457	CRY2	TGAGGTAGTAGTTTGTGCTGTT#CAGCCAGAGAGCTGCCTTT#.((((((((..((((.((((..#))))))))..)))))))).	3368	3387	1.0	-21.7	1	0.0007937065	0.529	1.81643475	0.43650752875	-8.09365486139926	16	19	8	3UTR	MIRT180607	1	1
hsa-miR-22-3p	NM_001288705	CSF1R	AAGCTGCCAGTTGAAGAACTGT#CAAGTGGCAGCTA#.((((((((.(((.........#))).)))))))).	3634	3647	1.0	-19.7	1	0.0001949427	0.456	0.0	0.0	-6.861169863759951	11	13	8	3UTR	MIRT438232	1	1
hsa-miR-107	NM_001270573	CSNK1G3	AGCAGCATTGTACAGGGCTATCA#GATGTGCCATGCAATGGTGTC#.(((.(((((((...(((((((.#)))).))).))))))).))).	2449	2470	1.0	-20.0	0	9.785455e-05	0.662	0.0	0.0	-10.793782102606874	17	21	7	3UTR	MIRT502685	1	1
hsa-miR-107	NM_001270574	CSNK1G3	AGCAGCATTGTACAGGGCTATCA#GATGTGCCATGCAATGGTGTC#.(((.(((((((...(((((((.#)))).))).))))))).))).	2341	2362	1.0	-20.0	0	9.785455e-05	0.662	0.0	0.0	-10.793782102606874	17	21	7	3UTR	MIRT502685	1	1
hsa-miR-107	NM_001031812	CSNK1G3	AGCAGCATTGTACAGGGCTATCA#GATGTGCCATGCAATGGTGTC#.(((.(((((((...(((((((.#)))).))).))))))).))).	2874	2895	1.0	-20.0	0	9.785455e-05	0.662	0.0	0.0	-10.793782102606874	17	21	7	3UTR	MIRT502685	1	1
hsa-miR-424-5p	XM_011519747	CUL2	CAGCAGCAATTCATGTTTTGAA#TTAAAATGACAAACATGATACTGCTGCTT#.(((((((..((((((((....#.))))))))...))))))).	2941	2970	1.0	-19.3	1	0.006122393	0.765	0.0	0.0	-6.09222096393106	15	20	8	3UTR	MIRT005927	1	1
hsa-miR-424-5p	NM_001198777	CUL2	CAGCAGCAATTCATGTTTTGAA#TTAAAATGACAAACATGATACTGCTGCTT#.(((((((..((((((((....#.))))))))...))))))).	2840	2869	1.0	-19.3	1	0.006122393	0.765	0.0	0.0	-6.09222096393106	15	20	8	3UTR	MIRT005927	1	1
hsa-miR-27b-3p	NM_000104	CYP1B1	TTCACAGTGGCTAAGTTCTGC#GCTTTCATGTCCCAGAACTTAGCCTTTACCTGTGAAG#(((((((.((((((((((((.#.)))))))))))).....))))))).	4719	4756	1.0	-27.1	1	0.002234568	0.618	0.58734877	1.0475964150000001	-6.251209375382295	19	26	12	3UTR	MIRT004826	1	1
hsa-miR-92a-3p	NM_032552	DAB2IP	TATTGCACTTGTCCCGGCCTGT#GCTGGCCGGGACTGCTGCT#....(((...(((((((((.((#)).)))))))))...))).	4652	4671	1.0	-25.7	0	7.540107e-06	0.456	0.0	0.0	-14.159093524392503	14	19	9	3UTR	MIRT173869	1	1
hsa-miR-92a-3p	XM_005251719	DAB2IP	TATTGCACTTGTCCCGGCCTGT#GCTGGCCGGGACTGCTGCT#....(((...(((((((((.((#)).)))))))))...))).	5850	5869	1.0	-25.7	0	7.540107e-06	0.456	0.0	0.0	-14.159093524392503	14	19	9	3UTR	MIRT173869	1	1
hsa-miR-92a-3p	XM_024447417	DAB2IP	TATTGCACTTGTCCCGGCCTGT#GCTGGCCGGGACTGCTGCT#....(((...(((((((((.((#)).)))))))))...))).	5859	5878	1.0	-25.7	0	7.540107e-06	0.456	0.0	0.0	-14.159093524392503	14	19	9	3UTR	MIRT173869	1	1
hsa-miR-222-3p	NM_005828	DCAF7	AGCTACATCTGGCTACTGGGT#TCCAGTGGCCAGTATGTC#....((((((((((((((((.#)))))))))))).)))).	1312	1330	1.0	-25.2	0	0.001416798	0.574	3.4122564705882357	2.046478065	-9.546562468637928	16	18	12	3UTR	MIRT046679	1	1
hsa-miR-222-3p	NM_005828	DCAF7	AGCTACATCTGGCTACTGGGT#ATCCACGGTCAGGTGTAGA#..((((((((((((..(((((#))))).)))))))))))).	6002	6021	1.0	-22.2	1	3.051522e-05	0.529	1.20285075	1.0889084875	-5.925499359926538	17	19	12	3UTR	MIRT046679	1	1
hsa-miR-25-3p	NM_001193416	DDX3X	CATTGCACTTGTCTCGGTCTGA#TCAAGACTATTTGGGCCAGGTGTGATGA#(((((((((((.((((((((((#))).))))....))).))))))))))).	4984	5012	1.0	-20.8	1	0.0001754876	0.603	-0.45938041818181824	-0.150351065	-7.284377755798021	21	28	11	3UTR	MIRT507587	1	1
hsa-miR-25-3p	NM_001193417	DDX3X	CATTGCACTTGTCTCGGTCTGA#TCAAGACTATTTGGGCCAGGTGTGATGA#(((((((((((.((((((((((#))).))))....))).))))))))))).	4939	4967	1.0	-20.8	1	0.0001754876	0.603	-0.45938041818181824	-0.150351065	-7.284377755798021	21	28	11	3UTR	MIRT507587	1	1
hsa-miR-19a-3p	NM_001257191	DDX6	TGTGCAAATCTATGCAAAACTGA#CAGTGTCATTGAGCAGTATATATATAAAGCACAGATTTGCATT#.((((((((((.(((........#.))).)))))))))).	3250	3293	1.0	-17.4	1	0.01903158	0.647	-0.22746909999999998	0.33192905625	-7.373177227257086	13	16	10	3UTR	MIRT478218	1	1
hsa-miR-19a-3p	XM_005271417	DDX6	TGTGCAAATCTATGCAAAACTGA#CAGTGTCATTGAGCAGTATATATATAAAGCACAGATTTGCATT#.((((((((((.(((........#.))).)))))))))).	3265	3308	1.0	-17.4	1	0.01903158	0.647	0.0	0.0	-7.373177227257086	13	16	10	3UTR	MIRT478218	1	1
hsa-miR-19a-3p	NM_004397	DDX6	TGTGCAAATCTATGCAAAACTGA#CAGTGTCATTGAGCAGTATATATATAAAGCACAGATTTGCATT#.((((((((((.(((........#.))).)))))))))).	3229	3272	1.0	-17.4	1	0.01903158	0.647	4.155626	3.7226962862499997	-7.373177227257086	13	16	10	3UTR	MIRT478218	1	1
hsa-miR-92a-3p	NM_014856	DENND4B	TATTGCACTTGTCCCGGCCTGT#ACAGGCTGGGAAGGATGCC#....((((((.(((((((((((#)))))))))))))).))).	5028	5047	1.0	-25.5	0	7.471527e-06	0.441	0.0	0.0	-12.371336944048279	17	19	14	3UTR	MIRT049787	1	1
hsa-miR-92a-3p	NM_001367466	DENND4B	TATTGCACTTGTCCCGGCCTGT#ACAGGCTGGGAAGGATGCC#....((((((.(((((((((((#)))))))))))))).))).	4732	4751	1.0	-25.5	0	7.471527e-06	0.441	0.0	0.0	-12.371336944048279	17	19	14	3UTR	MIRT049787	1	1
hsa-miR-125a-5p	NM_020162	DHX33	TCCCTGAGACCCTTTAACCTGTGA#ACAGTGTGAGACGGTCTCAGA#...((((((((.(((.((((((..#)))).)).))).)))))))).	4519	4540	0.9807692307692307	-21.1	0	0.0003464736	0.588	0.0	0.0	-10.094392583578708	17	21	8	3UTR	MIRT558390	1	1
hsa-miR-125a-5p	NM_020162	DHX33	TCCCTGAGACCCTTTAACCTGTGA#GGGCGGGGGGGGTGGGGGGC#(((((.(..((((((..((.....#))..))))))..).))))).	3319	3339	1.0	-21.2	0	0.03639583	0.426	0.0	0.0	-9.441606875124721	14	20	6	3UTR	MIRT558390	1	1
hsa-miR-125a-5p	NM_001199699	DHX33	TCCCTGAGACCCTTTAACCTGTGA#ACAGTGTGAGACGGTCTCAGA#...((((((((.(((.((((((..#)))).)).))).)))))))).	4358	4379	1.0	-21.1	0	0.0003464736	0.588	4.06548775	4.37283597375	-10.094392583578708	17	21	8	3UTR	MIRT558390	1	1
hsa-let-7a-5p	NM_198963	DHX57	TGAGGTAGTAGGTTGTATAGTT#AACAGCAGAACCTCTACCTCGA#((((((((.(((((.(......#.).))))))))))))).	4370	4392	1.0	-19.1	1	0.02787065	0.485	0.0	0.0	-5.729413664698063	14	17	13	3UTR	MIRT052544	1	1
hsa-miR-107	NM_030621	DICER1	AGCAGCATTGTACAGGGCTATCA#TGATGCTTCGTGGAATGCTGCA#.((((((((.(((.((((.((((#)))))))).))).)))))))).	7681	7703	0.9615384615384616	-24.5	1	0.0003095125	0.632	4.52114175	5.060227359999999	-5.892671223205703	19	22	8	3UTR	MIRT005348	1	1
hsa-miR-107	NM_001195573	DICER1	AGCAGCATTGTACAGGGCTATCA#TGATGCTTCGTGGAATGCTGCA#.((((((((.(((.((((.((((#)))))))).))).)))))))).	7271	7293	0.9615384615384616	-24.5	1	0.0003095125	0.632	5.660535375	5.757467605	-5.892671223205703	19	22	8	3UTR	MIRT005348	1	1
hsa-miR-107	NM_001271282	DICER1	AGCAGCATTGTACAGGGCTATCA#TGATGCTTCGTGGAATGCTGCA#.((((((((.(((.((((.((((#)))))))).))).)))))))).	7613	7635	1.0	-24.5	1	0.0003095125	0.632	0.0	0.0	-5.892671223205703	19	22	8	3UTR	MIRT005348	1	1
hsa-miR-107	NM_177438	DICER1	AGCAGCATTGTACAGGGCTATCA#TGATGCTTCGTGGAATGCTGCA#.((((((((.(((.((((.((((#)))))))).))).)))))))).	7734	7756	1.0	-24.5	1	0.0003095125	0.632	0.0	0.0	-5.892671223205703	19	22	8	3UTR	MIRT005348	1	1
hsa-miR-107	XM_011536599	DICER1	AGCAGCATTGTACAGGGCTATCA#TGATGCTTCGTGGAATGCTGCA#.((((((((.(((.((((.((((#)))))))).))).)))))))).	8635	8657	1.0	-24.5	1	0.0003095125	0.632	0.0	0.0	-5.892671223205703	19	22	8	3UTR	MIRT005348	1	1
hsa-miR-15a-5p	NM_001271282	DICER1	TAGCAGCACATAATGGTTTGTG#AAATGGTTATGAACGCTTTTGTGCTGCTGA#((((((((((.((..(((((((#.)))))))..)).)))))))))).	8463	8493	1.0	-22.0	1	0.0009725479	0.662	0.0	0.0	-8.354638399383056	19	24	10	3UTR	MIRT727876	1	1
hsa-miR-15a-5p	NM_177438	DICER1	TAGCAGCACATAATGGTTTGTG#AAATGGTTATGAACGCTTTTGTGCTGCTGA#((((((((((.((..(((((((#.)))))))..)).)))))))))).	8584	8614	1.0	-22.0	1	0.0009725479	0.662	0.0	0.0	-8.354638399383056	19	24	10	3UTR	MIRT727876	1	1
hsa-miR-15a-5p	XM_011536599	DICER1	TAGCAGCACATAATGGTTTGTG#AAATGGTTATGAACGCTTTTGTGCTGCTGA#((((((((((.((..(((((((#.)))))))..)).)))))))))).	9485	9515	1.0	-22.0	1	0.0009725479	0.662	0.0	0.0	-8.354638399383056	19	24	10	3UTR	MIRT727876	1	1
hsa-miR-15a-5p	NM_021145	DMTF1	TAGCAGCACATAATGGTTTGTG#CACAGTCCTTAAGCCACACACATTGTTGCTGCTAT#((((((((.((((((...((((#.))))..)))))))))))))).	3058	3093	1.0	-20.7	1	0.01339955	0.588	0.175702625	0.607945415	-5.227013184751041	18	22	14	3UTR	MIRT002946	1	1
hsa-miR-92a-3p	NM_001290321	DMXL1	TATTGCACTTGTCCCGGCCTGT#ACAGGCAGATGGGACTAAGTGTT#....((((((((((((((((((#))))))...)))))).)))))).	10900	10923	1.0	-25.5	0	0.005817147	0.662	0.0	0.0	-9.546562468637928	18	23	6	3UTR	MIRT049790	1	1
hsa-miR-92a-3p	NM_005509	DMXL1	TATTGCACTTGTCCCGGCCTGT#ACAGGCAGATGGGACTAAGTGTT#....((((((((((((((((((#))))))...)))))).)))))).	10837	10860	1.0	-25.5	0	0.005817147	0.662	0.0	0.0	-9.546562468637928	18	23	6	3UTR	MIRT049790	1	1
hsa-miR-92a-3p	NM_017626	DNAJB12	TATTGCACTTGTCCCGGCCTGT#ACGGGCTGAGCCATGTGCAATAA#((((((((.((.(.((((((((#)))))))).).)).)))))))).	2849	2872	1.0	-25.2	1	0.01449114	0.529	4.43346925	2.6402085345	-9.19760733156419	19	23	8	3UTR	MIRT049647	1	1
hsa-miR-92a-3p	NM_001002762	DNAJB12	TATTGCACTTGTCCCGGCCTGT#ACGGGCTGAGCCATGTGCAATAA#((((((((.((.(.((((((((#)))))))).).)).)))))))).	4011	4034	1.0	-25.2	1	0.01449114	0.529	4.43346925	2.6402085345	-9.19760733156419	19	23	8	3UTR	MIRT049647	1	1
hsa-miR-125a-5p	NM_004947	DOCK3	TCCCTGAGACCCTTTAACCTGTGA#TCATAGGTAGGAGGGCTTAGA#...(((((.((((((.((((((((#)))))))).))))))))))).	8342	8363	1.0	-26.1	0	0.002378565	0.603	0.0	0.0	-7.803978932228115	19	21	11	3UTR	MIRT437588	1	1
hsa-miR-125b-5p	NM_178454	DRAM2	TCCCTGAGACCCTAACTTGTGA#TTATGATTCTCAGGGAT#(((((((((.............#.))))))))).	962	979	1.0	-16.3	1	0.00648433	0.662	0.0	0.0	-14.466127870277449	9	11	9	3UTR	MIRT735480	1	1
hsa-miR-125b-5p	NM_001349881	DRAM2	TCCCTGAGACCCTAACTTGTGA#TTATGATTCTCAGGGAT#(((((((((.............#.))))))))).	1173	1190	1.0	-16.3	1	0.00648433	0.662	0.0	0.0	-14.466127870277449	9	11	9	3UTR	MIRT735480	1	1
hsa-miR-125b-5p	NM_001349884	DRAM2	TCCCTGAGACCCTAACTTGTGA#TTATGATTCTCAGGGAT#(((((((((.............#.))))))))).	1128	1145	1.0	-16.3	1	0.00648433	0.662	0.0	0.0	-14.466127870277449	9	11	9	3UTR	MIRT735480	1	1
hsa-miR-25-3p	NM_024422	DSC2	CATTGCACTTGTCTCGGTCTGA#TCTGGCCATTAATTTTTTTTTTTTTTTTTTTGAGACGGAATCTCACTCTGTCACCTAGGCTGGAGTGCAGTGG#((((((((((((((.(((....#.))).))))..)))))))))).	7809	7882	1.0	-21.7	1	6.082701e-06	0.441	0.0	0.0	-4.6730240064523	17	22	10	3UTR	MIRT053236	1	1
hsa-miR-25-3p	NM_004949	DSC2	CATTGCACTTGTCTCGGTCTGA#TCTGGCCATTAATTTTTTTTTTTTTTTTTTTGAGACGGAATCTCACTCTGTCACCTAGGCTGGAGTGCAGTGG#((((((((((((((.(((....#.))).))))..)))))))))).	7855	7928	1.0	-21.7	1	6.082701e-06	0.441	0.0	0.0	-4.6730240064523	17	22	10	3UTR	MIRT053236	1	1
hsa-miR-32-5p	NM_001271762	DUS2	TATTGCACATTACTAAGTTGCA#GACATTGGTACTGTGCAATAA#(((((((((.(((((((((...#))).)))))).))))))))).	1824	1845	1.0	-19.0	1	0.0169874	0.441	0.0	0.0	-5.180080914529843	18	21	9	3UTR	MIRT727845	1	1
hsa-miR-32-5p	NM_001271763	DUS2	TATTGCACATTACTAAGTTGCA#GACATTGGTACTGTGCAATAA#(((((((((.(((((((((...#))).)))))).))))))))).	1799	1820	1.0	-19.0	1	0.0169874	0.441	0.8068297000000001	0.7381176500000001	-5.180080914529843	18	21	9	3UTR	MIRT727845	1	1
hsa-miR-32-5p	NM_017803	DUS2	TATTGCACATTACTAAGTTGCA#GACATTGGTACTGTGCAATAA#(((((((((.(((((((((...#))).)))))).))))))))).	1904	1925	1.0	-19.0	1	0.0169874	0.441	1.3119573999999996	0.5199098225000002	-5.180080914529843	18	21	9	3UTR	MIRT727845	1	1
hsa-miR-363-3p	NM_001271762	DUS2	AATTGCACGGTATCCATCTGTA#ACATTGGTACTGTGCAATA#.(((((((((((.(((..(((.#))).)))))))))))))).	1825	1844	1.0	-20.5	1	0.01916063	0.441	0.0	0.0	-5.08245545002336	17	19	14	3UTR	MIRT741800	1	1
hsa-miR-363-3p	NM_001271763	DUS2	AATTGCACGGTATCCATCTGTA#ACATTGGTACTGTGCAATA#.(((((((((((.(((..(((.#))).)))))))))))))).	1800	1819	1.0	-20.5	1	0.01916063	0.441	-0.14940084545454546	0.7371889837499999	-5.08245545002336	17	19	14	3UTR	MIRT741800	1	1
hsa-miR-363-3p	NM_017803	DUS2	AATTGCACGGTATCCATCTGTA#ACATTGGTACTGTGCAATA#.(((((((((((.(((..(((.#))).)))))))))))))).	1905	1924	1.0	-20.5	1	0.01916063	0.441	1.6739205181818184	0.4094132212500001	-5.08245545002336	17	19	14	3UTR	MIRT741800	1	1
hsa-let-7a-5p	NM_004423	DVL3	TGAGGTAGTAGGTTGTATAGTT#ACTAACCATCCCCCTGCCTGCTGCCTCAG#(((((((((((((.........#.))))))))))))).	2920	2949	1.0	-23.1	1	0.011586	0.412	-0.3991970153846154	0.06458930499999999	-5.762913004276319	13	15	13	3UTR	MIRT523984	1	1
hsa-let-7c-5p	NM_004423	DVL3	TGAGGTAGTAGGTTGTATGGTT#GCCTGCTGCCTCAG#(((((((((((((.........#))))))))))))).	2935	2949	1.0	-22.7	1	0.011586	0.412	0.2994322923076923	0.09067015375	-5.762913004276319	13	14	13	3UTR	MIRT523987	1	1
hsa-let-7e-5p	NM_004423	DVL3	TGAGGTAGGAGGTTGTATAGTT#ACTAACCATCCCCCTGCCTGCTGCCTCAG#((((((((.((((.........#.)))).)))))))).	2920	2949	1.0	-21.0	1	0.011586	0.412	-0.8098782625000001	0.08453328124999998	-6.819302662522082	12	15	8	3UTR	MIRT523990	1	1
hsa-let-7f-5p	NM_004423	DVL3	TGAGGTAGTAGATTGTATAGTT#ACTAACCATCCCCCTGCCTGCTGCCTCAG#(((((((((((...........#.))))))))))).	2920	2949	1.0	-18.8	1	0.011586	0.412	-0.4584175545454545	0.049247778749999964	-10.39884692653892	11	13	11	3UTR	MIRT523980	1	1
hsa-miR-27a-3p	NM_080677	DYNLL2	TTCACAGTGGCTAAGTTCCGC#GTGGCATTACTAGAACTTAGCACTGTGAT#.(((((((.(((((((((...#.)))))))))))))))).	4771	4800	1.0	-23.9	1	0.004916803	0.529	0.0	0.0	-4.849714495602881	16	18	16	3UTR	MIRT078212	1	1
hsa-miR-27b-3p	NM_080677	DYNLL2	TTCACAGTGGCTAAGTTCTGC#GCTGGTGGCATTACTAGAACTTAGCACTGTGAT#.(((((((.(((((((((((.#.)))))))))))))))))).	4767	4800	1.0	-26.2	1	0.004916803	0.529	0.0	0.0	-4.849714495602881	18	20	18	3UTR	MIRT078214	1	1
hsa-let-7e-5p	NM_003583	DYRK2	TGAGGTAGGAGGTTGTATAGTT#TCTCCTGCCTCGG#((((((((((((..........#)))))))))))).	6539	6552	1.0	-20.4	1	0.001867711	0.544	0.2552957039166667	0.3561836641875001	-7.052043616942562	12	13	12	3UTR	MIRT051470	1	1
hsa-let-7e-5p	NM_006482	DYRK2	TGAGGTAGGAGGTTGTATAGTT#TCTCCTGCCTCGG#((((((((((((..........#)))))))))))).	6688	6701	1.0	-20.4	1	0.001867711	0.544	0.2552957039166667	0.3561836641875001	-7.052043616942562	12	13	12	3UTR	MIRT051470	1	1
hsa-miR-107	NM_003583	DYRK2	AGCAGCATTGTACAGGGCTATCA#TTCTGTGAGATGCTGCTG#(((((((((.(((((((......#))))))).))))))))).	5805	5823	0.9615384615384616	-21.2	1	0.02650639	0.691	5.750873333333334	4.2062490425	-5.180080914529843	16	18	9	3UTR	MIRT066664	1	1
hsa-miR-107	NM_006482	DYRK2	AGCAGCATTGTACAGGGCTATCA#TTCTGTGAGATGCTGCTG#(((((((((.(((((((......#))))))).))))))))).	5954	5972	0.9615384615384616	-21.2	1	0.02650639	0.691	5.750873333333334	4.2062490425	-5.180080914529843	16	18	9	3UTR	MIRT066664	1	1
hsa-miR-107	NM_003583	DYRK2	AGCAGCATTGTACAGGGCTATCA#GCCCAACATAATGCTGTA#.((((((((((...((((.....#))))...)))))))))).	5544	5562	1.0	-21.5	1	0.007746506	0.691	1.72728592	2.1328661175000003	-9.286098677140124	14	18	10	3UTR	MIRT066664	1	1
hsa-miR-107	NM_006482	DYRK2	AGCAGCATTGTACAGGGCTATCA#GCCCAACATAATGCTGTA#.((((((((((...((((.....#))))...)))))))))).	5693	5711	1.0	-21.5	1	0.007746506	0.691	1.72728592	2.1328661175000003	-9.286098677140124	14	18	10	3UTR	MIRT066664	1	1
hsa-let-7a-5p	NM_004091	E2F2	TGAGGTAGTAGGTTGTATAGTT#TGCAACCTCTGCCTCC#.(((((((.((((((((.....#))))))))))))))).	4176	4192	1.0	-22.9	1	0.0008698785	0.397	6.269225	3.4623794924999998	-4.849714495602881	15	16	15	3UTR	MIRT005477	1	1
hsa-miR-15a-5p	NM_001949	E2F3	TAGCAGCACATAATGGTTTGTG#TACTAAGTATGCAGGTTTCCTGGTACCATTGAGTTGCTGCTAT#(((((((((.(((((((.....#.))))))).)).))))))).	4208	4251	1.0	-20.9	1	0.006456692	0.588	2.9212352999999998	2.8360070750000013	-5.180080914529843	16	20	7	3UTR	MIRT099631	1	1
hsa-miR-27a-3p	NM_203394	E2F7	TTCACAGTGGCTAAGTTCCGC#GTGGAATTGAAGCTGCTGC#....((((((((.((((((((#))))))))..)))))))).	5167	5186	1.0	-20.9	0	0.001707652	0.588	0.0	0.0	-10.835693081304171	16	19	8	3UTR	MIRT727818	1	1
hsa-miR-22-3p	NM_001351378	EDC3	AAGCTGCCAGTTGAAGAACTGT#TCTTCAGCACAGGTAGTA#..((((((.((((((((.....#))))))))...)))))).	2564	2582	1.0	-18.8	1	0.0009759951	0.618	0.0	0.0	-6.013390377618052	14	18	8	3UTR	MIRT030653	1	1
hsa-let-7c-5p	NM_025191	EDEM3	TGAGGTAGTAGGTTGTATGGTT#AGCCATCAGCCTTACTCCATCC#.((((.(((((((((.((((((#)))))))))))).))))).)).	3913	3935	1.0	-19.4	0	0.1254123	0.544	1.14550618	3.17802202	-5.927332678853777	19	22	12	3UTR	MIRT704029	1	1
hsa-let-7c-5p	NM_001955	EDN1	TGAGGTAGTAGGTTGTATGGTT#TCATGGTAATCTACTAGCTCT#.(((.(((((((((.(((((..#)))))..))))))))).))).	1638	1659	1.0	-19.0	0	0.002853696	0.735	0.5527792655555556	0.367853669875	-8.647811572420224	17	21	9	3UTR	MIRT244067	1	1
hsa-miR-25-3p	NM_001418	EIF4G2	CATTGCACTTGTCTCGGTCTGA#TAGATTTTAATATCCTTGAGCCTGGGCAAGTGCAC#...(((((((((((.(((....#.))).))))))))))).	3537	3572	1.0	-21.9	0	9.883429e-05	0.632	0.0	0.0	-7.249989753929374	14	17	11	3UTR	MIRT050322	1	1
hsa-miR-25-3p	NM_001042559	EIF4G2	CATTGCACTTGTCTCGGTCTGA#TAGATTTTAATATCCTTGAGCCTGGGCAAGTGCAC#...(((((((((((.(((....#.))).))))))))))).	3423	3458	1.0	-21.9	0	9.883429e-05	0.632	4.192889999999999	4.406467275	-7.249989753929374	14	17	11	3UTR	MIRT050322	1	1
hsa-miR-92a-3p	NM_001418	EIF4G2	TATTGCACTTGTCCCGGCCTGT#ATGGGCTTTATGTGCTAGATTTTAATATCCTTGAGCCTGGGCAAGTGCAC#...(((((((((((.(((....#.))).))))))))))).	3522	3572	1.0	-25.5	0	9.883429e-05	0.632	0.0	0.0	-7.249989753929374	14	17	11	3UTR	MIRT049744	1	1
hsa-miR-92a-3p	NM_001042559	EIF4G2	TATTGCACTTGTCCCGGCCTGT#ATGGGCTTTATGTGCTAGATTTTAATATCCTTGAGCCTGGGCAAGTGCAC#...(((((((((((.(((....#.))).))))))))))).	3408	3458	1.0	-25.5	0	9.883429e-05	0.632	4.852354545454545	4.8267352125	-7.249989753929374	14	17	11	3UTR	MIRT049744	1	1
hsa-miR-92a-3p	NM_001172705	EIF4G2	TATTGCACTTGTCCCGGCCTGT#ATGGGCTTTATGTGCTAGATTTTAATATCCTTGAGCCTGGGCAAGTGCAC#...(((((((((((.(((....#.))).))))))))))).	3748	3798	1.0	-25.5	0	9.883429e-05	0.632	-0.9693126818181818	-0.631939765	-7.249989753929374	14	17	11	3UTR	MIRT049744	1	1
hsa-miR-125b-5p	NM_020390	EIF5A2	TCCCTGAGACCCTAACTTGTGA#CACGCCCAGCTACTTTTTTGTGTATTTTAGTAGAGATGGGGTTTCAC#....((((((((((.(((....#.))).)))))))))).	1659	1706	1.0	-16.6	0	0.0003512204	0.588	3.109248	1.69773135	-10.282012028888563	13	16	10	3UTR	MIRT053126	1	1
hsa-miR-27b-3p	NM_020390	EIF5A2	TTCACAGTGGCTAAGTTCTGC#GGGGCTCAGTCACTTGAAG#((((.(((((((.((((((..#)))))).))))))))))).	3462	3481	1.0	-18.2	0	0.0005189606	0.544	0.6256243899999999	0.43865947475	-9.34574223368038	17	19	11	3UTR	MIRT558180	1	1
hsa-miR-107	NM_001973	ELK4	AGCAGCATTGTACAGGGCTATCA#TGATAGTTCTACAATGCTGA#..(((((((((..((((((((((#))))))))))))))))))).	1762	1782	1.0	-24.5	1	0.0004868608	0.662	0.5986415999999999	0.7751983474999999	-9.592934641634889	19	20	19	3UTR	MIRT507434	1	1
hsa-miR-107	NM_001973	ELK4	AGCAGCATTGTACAGGGCTATCA#TGATAGCCTGCCAGAAAATAGCAATTTCTAAGGTGCTGCC#.((((((((.....(((((((((#)))))))))......................)))))))).	7051	7091	1.0	-23.2	1	0.001330022	0.618	0.1423960666666667	0.12905795124999997	-13.353379620878652	17	40	9	3UTR	MIRT507434	1	1
hsa-miR-27a-3p	NM_012081	ELL2	TTCACAGTGGCTAAGTTCCGC#GGAATAGTGGCCACTTAATGTCAGTTACTCCGGTGGAA#(((((((((((((.(((((..#)))))..)))))))).................))))).	4739	4777	1.0	-19.5	1	0.0003850105	0.662	1.9927023333333336	2.6113447350000003	-4.794414363722071	18	38	8	3UTR	MIRT477515	1	1
hsa-miR-92a-3p	NM_024090	ELOVL6	TATTGCACTTGTCCCGGCCTGT#CAGGCTGGAGTGCAGTGG#(((((((((....((((((((.#))))))))))))))))).	4550	4568	1.0	-25.3	1	2.926937e-07	0.412	-0.6652101333333333	-0.20923411624999988	-12.640789312202793	17	18	17	3UTR	MIRT049041	1	1
hsa-miR-92a-3p	NM_001130721	ELOVL6	TATTGCACTTGTCCCGGCCTGT#CAGGCTGGAGTGCAGTGG#(((((((((....((((((((.#))))))))))))))))).	4396	4414	1.0	-25.3	1	2.926937e-07	0.412	1.3480885555555555	0.7256026374999999	-12.640789312202793	17	18	17	3UTR	MIRT049041	1	1
hsa-miR-92a-3p	NM_001130721	ELOVL6	TATTGCACTTGTCCCGGCCTGT#ATGGGGAGTGGGGGACAGTGCAGG#..((((((.((((((..(((((#)))))......)))))))))))).	2934	2958	1.0	-21.3	1	0.00711438	0.529	0.24860101666666667	0.5192833637500001	-6.246439457921665	17	24	12	3UTR	MIRT049041	1	1
hsa-miR-185-5p	NM_175063	EMC10	TGGAGAGAAAGGCAGTTCCTGA#TCCCCCTACCCCGAGCCCATGCAGTCTGGGAACATGCCGCCTTCTCTCCAG#(((((((((.((((((((((..#.)))))).))))...))))))))).	1227	1278	1.0	-29.2	1	0.0127179	0.412	0.0	0.0	-5.180080914529843	19	25	9	3UTR	MIRT045385	1	1
hsa-miR-185-5p	NM_206538	EMC10	TGGAGAGAAAGGCAGTTCCTGA#TCCCCCTACCCCGAGCCCATGCAGTCTGGGAACATGCCGCCTTCTCTCCAG#(((((((((.((((((((((..#.)))))).))))...))))))))).	1140	1191	1.0	-29.2	1	0.0127179	0.412	0.0	0.0	-5.180080914529843	19	25	9	3UTR	MIRT045385	1	1
hsa-miR-27b-3p	XM_011536540	EML1	TTCACAGTGGCTAAGTTCTGC#CTTGGTCACTGTGAT#.((((((((((((((......#)))))))))))))).	2648	2663	1.0	-22.1	1	0.008769917	0.647	0.0	0.0	-4.026373917660731	14	15	14	3UTR	MIRT046216	1	1
hsa-miR-27b-3p	NM_004434	EML1	TTCACAGTGGCTAAGTTCTGC#CTTGGTCACTGTGAT#.((((((((((((((......#)))))))))))))).	2570	2585	1.0	-22.1	1	0.008769917	0.647	2.5715345714285713	1.2225478537499999	-4.026373917660731	14	15	14	3UTR	MIRT046216	1	1
hsa-miR-27b-3p	NM_001008707	EML1	TTCACAGTGGCTAAGTTCTGC#CTTGGTCACTGTGAT#.((((((((((((((......#)))))))))))))).	2627	2642	1.0	-22.1	1	0.008769917	0.647	2.5715345714285713	1.2225478537499999	-4.026373917660731	14	15	14	3UTR	MIRT046216	1	1
hsa-miR-15b-5p	NM_020354	ENTPD7	TAGCAGCACATCATGGTTTACA#TGTGCTCCGTGAACCTTATGAATGCTGCTT#.(((((((..(((((((((((.#.)))))))..)))).))))))).	4040	4070	1.0	-22.1	1	0.02803703	0.691	-0.02266499999999999	0.32967649725000003	-6.09222096393106	18	23	7	3UTR	MIRT245005	1	1
hsa-let-7c-5p	NM_001304536	EPHA4	TGAGGTAGTAGGTTGTATGGTT#CCAGCCAACTTACTGCCA#...((((((((((((..(((..#)))..)))))))))))).	5431	5449	1.0	-22.5	0	0.06620635	0.603	0.0	0.0	-6.747589273982352	15	18	12	3UTR	MIRT548344	1	1
hsa-let-7c-5p	NM_001363748	EPHA4	TGAGGTAGTAGGTTGTATGGTT#CCAGCCAACTTACTGCCA#...((((((((((((..(((..#)))..)))))))))))).	5241	5259	1.0	-22.5	0	0.06620635	0.603	0.0	0.0	-6.747589273982352	15	18	12	3UTR	MIRT548344	1	1
hsa-miR-221-3p	NM_005235	ERBB4	AGCTACATTGTCTGCTGGGTTTC#ACCTGGCAGATACTCAGAAATGTAGTTT#((((((((((((((((((((...#)))))))))))).......)))))))).	5252	5280	1.0	-23.2	1	0.0002558671	0.647	0.0	0.0	-3.937574446201665	20	28	12	3UTR	MIRT053704	1	1
hsa-let-7a-5p	NM_014584	ERO1A	TGAGGTAGTAGGTTGTATAGTT#ACTGTAATTACAACCTACCTCT#.(((((...((((((((((((.#)))))....)))))))))))).	4813	4835	1.0	-17.4	0	0.1896531	0.632	0.0	0.0	-8.707035959654831	17	22	12	3UTR	MIRT735567	1	1
hsa-let-7a-5p	NM_014584	ERO1A	TGAGGTAGTAGGTTGTATAGTT#GTACTAACCTGCCTCCTA#..(((..(((((((((((....#)))).)))))))..))).	4410	4428	1.0	-17.5	0	0.08794462	0.603	0.0	0.0	-8.401646015436656	14	18	7	3UTR	MIRT735567	1	1
hsa-let-7e-5p	NM_014584	ERO1A	TGAGGTAGGAGGTTGTATAGTT#ACAACCCCTACTTTAA#(((((((((.((((((......#))))))))))))))).	3935	3951	1.0	-20.5	1	0.1254453	0.721	0.0	0.0	-5.180080914529843	15	16	15	3UTR	MIRT735674	1	1
hsa-miR-22-3p	NM_001328100	ESR1	AAGCTGCCAGTTGAAGAACTGT#TTTTCGGCTAACACTGGCAGTA#..(((((((((((((((.....#))))))......))))))))).	2750	2772	1.0	-17.7	1	0.001329779	0.691	0.0	0.0	-4.95700071937229	15	22	9	3UTR	MIRT002474	1	1
hsa-miR-22-3p	NM_000125	ESR1	AAGCTGCCAGTTGAAGAACTGT#ACAGCCATTTCTAAAATGGCAGCTTC#(((((((((...((((..((((#))))...)))).....))))))))).	4940	4966	1.0	-18.8	1	0.006162476	0.603	0.446763	0.12460416249999999	-11.35165869953655	17	26	9	3UTR	MIRT002474	1	1
hsa-miR-22-3p	NM_001122740	ESR1	AAGCTGCCAGTTGAAGAACTGT#ACAGCCATTTCTAAAATGGCAGCTTC#(((((((((...((((..((((#))))...)))).....))))))))).	5093	5119	1.0	-18.8	1	0.006162476	0.603	0.446763	0.12460416249999999	-11.35165869953655	17	26	9	3UTR	MIRT002474	1	1
hsa-miR-22-3p	NM_001122741	ESR1	AAGCTGCCAGTTGAAGAACTGT#ACAGCCATTTCTAAAATGGCAGCTTC#(((((((((...((((..((((#))))...)))).....))))))))).	4895	4921	1.0	-18.8	1	0.006162476	0.603	0.0	0.0	-11.35165869953655	17	26	9	3UTR	MIRT002474	1	1
hsa-miR-22-3p	NM_001122742	ESR1	AAGCTGCCAGTTGAAGAACTGT#ACAGCCATTTCTAAAATGGCAGCTTC#(((((((((...((((..((((#))))...)))).....))))))))).	5048	5074	1.0	-18.8	1	0.006162476	0.603	0.0	0.0	-11.35165869953655	17	26	9	3UTR	MIRT002474	1	1
hsa-miR-221-3p	NM_000125	ESR1	AGCTACATTGTCTGCTGGGTTTC#CCACAGTAGACAAAATAGCA#.((((..((((((((((((....#)).))))))))))..)))).	4206	4226	1.0	-22.5	0	0.02369215	0.647	3.013683076923077	2.3774960999999997	-7.2379701334214825	16	20	10	3UTR	MIRT005320	1	1
hsa-miR-221-3p	NM_001122740	ESR1	AGCTACATTGTCTGCTGGGTTTC#CCACAGTAGACAAAATAGCA#.((((..((((((((((((....#)).))))))))))..)))).	4359	4379	1.0	-22.5	0	0.02369215	0.647	3.013683076923077	2.3774960999999997	-7.2379701334214825	16	20	10	3UTR	MIRT005320	1	1
hsa-miR-222-3p	NM_001328100	ESR1	AGCTACATCTGGCTACTGGGT#GCCCTGGCAACCAACACTCAACACCTGTAGCTAGATGAGTTA#((((.(((((((((((.((((#.))))))))))))))))))).	1410	1452	1.0	-24.7	0	0.000365677	0.529	0.0	0.0	-8.056611621014136	19	21	19	3UTR	MIRT005321	1	1
hsa-miR-363-3p	NM_017697	ESRP1	AATTGCACGGTATCCATCTGTA#TGCAATGCCGTGCAG#...((((((((((.........#.)))))))))).	3438	3453	1.0	-16.7	0	9.098523e-05	0.632	0.9300501999999999	1.0333153125	-8.339878751753394	10	12	10	3UTR	MIRT636554	1	1
hsa-miR-363-3p	NM_001034915	ESRP1	AATTGCACGGTATCCATCTGTA#TGCAATGCCGTGCAG#...((((((((((.........#.)))))))))).	3426	3441	1.0	-16.7	0	9.098523e-05	0.632	0.9300501999999999	1.0333153125	-8.339878751753394	10	12	10	3UTR	MIRT636554	1	1
hsa-miR-363-3p	NM_001122825	ESRP1	AATTGCACGGTATCCATCTGTA#TGCAATGCCGTGCAG#...((((((((((.........#.)))))))))).	3177	3192	1.0	-16.7	0	9.098523e-05	0.632	0.9300501999999999	1.0333153125	-8.339878751753394	10	12	10	3UTR	MIRT636554	1	1
hsa-miR-363-3p	NM_001122826	ESRP1	AATTGCACGGTATCCATCTGTA#TGCAATGCCGTGCAG#...((((((((((.........#.)))))))))).	3316	3331	1.0	-16.7	0	9.098523e-05	0.632	0.9300501999999999	1.0333153125	-8.339878751753394	10	12	10	3UTR	MIRT636554	1	1
hsa-miR-363-3p	NM_001122827	ESRP1	AATTGCACGGTATCCATCTGTA#TGCAATGCCGTGCAG#...((((((((((.........#.)))))))))).	3165	3180	1.0	-16.7	0	9.098523e-05	0.632	0.9300501999999999	1.0333153125	-8.339878751753394	10	12	10	3UTR	MIRT636554	1	1
hsa-miR-15a-5p	NM_018638	ETNK1	TAGCAGCACATAATGGTTTGTG#TACTTGCTGTGGTTGTGGTGTGCTGCTAC#(((((((((((...........#.))))))))))).	6151	6180	1.0	-18.7	1	0.0001146159	0.618	-0.003677118181818186	0.299853243125	-10.39884692653892	11	13	11	3UTR	MIRT063394	1	1
hsa-miR-125b-5p	NM_001162422	ETS1	TCCCTGAGACCCTAACTTGTGA#TTTCAGGTAAGCTTCTCAGGGC#.((((((((..((.(((((.((#)).))))).))..)))))))).	2837	2859	1.0	-19.7	1	0.0004295325	0.588	1.1494775000000002	1.732885753	-8.717445698616054	17	22	8	3UTR	MIRT006387	1	1
hsa-miR-92a-3p	NM_001308248	EVI5	TATTGCACTTGTCCCGGCCTGT#AGTGCTGGGATTACAGGTGTGAG#..((((((((((((((((((..#)).)))))))...))))))))).	3235	3258	1.0	-22.8	1	4.958781e-06	0.426	0.0	0.0	-4.95700071937229	18	23	9	3UTR	MIRT727740	1	1
hsa-miR-92a-3p	NM_005665	EVI5	TATTGCACTTGTCCCGGCCTGT#CAGCTCCCAAGTAGCTGGGACTACAGGTGCAC#...(((((((((((((((....#.))))))))...))))))).	4755	4787	1.0	-24.0	0	0.0004936827	0.485	2.2113855555555557	2.1342395312499995	-6.514540193678739	15	20	8	3UTR	MIRT727740	1	1
hsa-miR-92a-3p	NM_005665	EVI5	TATTGCACTTGTCCCGGCCTGT#AGTGCTGGGATTACAGGTGTGAG#..((((((((((((((((((..#)).)))))))...))))))))).	3202	3225	1.0	-22.8	1	4.958781e-06	0.426	0.07766859090909091	0.2622934562500001	-4.95700071937229	18	23	9	3UTR	MIRT727740	1	1
hsa-let-7a-5p	NM_032837	FAM104A	TGAGGTAGTAGGTTGTATAGTT#ACAGCCTGCTAACCTA#..((((((((((((((......#))))))))))).))).	2118	2134	1.0	-20.2	1	0.001357397	0.485	-0.0275801466666666	0.06967224749999996	-4.95700071937229	14	16	11	3UTR	MIRT574790	1	1
hsa-let-7c-5p	NM_001289410	FAM104A	TGAGGTAGTAGGTTGTATGGTT#AATTAACTGCCATACTACCTCT#.((((((((((((.((......#.)).))).))))))))).	1026	1048	1.0	-19.7	1	0.007343894	0.647	3.561530769230769	2.96138951	-4.650164754877524	14	18	9	3UTR	MIRT574789	1	1
hsa-let-7c-5p	NM_001289412	FAM104A	TGAGGTAGTAGGTTGTATGGTT#AATTAACTGCCATACTACCTCT#.((((((((((((.((......#.)).))).))))))))).	958	980	1.0	-19.7	1	0.007343894	0.647	3.1487696923076927	2.3351603804999996	-4.650164754877524	14	18	9	3UTR	MIRT574789	1	1
hsa-let-7c-5p	NM_032837	FAM104A	TGAGGTAGTAGGTTGTATGGTT#ACAGCCTGCTAACCTA#..((((((((((((((......#))))))))))).))).	2118	2134	1.0	-20.2	1	0.001357397	0.485	-0.0275801466666666	0.06967224749999996	-4.95700071937229	14	16	11	3UTR	MIRT574789	1	1
hsa-let-7c-5p	NM_032837	FAM104A	TGAGGTAGTAGGTTGTATGGTT#AATTAACTGCCATACTACCTCT#.((((((((((((.((......#.)).))).))))))))).	1126	1148	1.0	-19.7	1	0.007343894	0.647	2.6192592153846155	1.6301932200000002	-4.650164754877524	14	18	9	3UTR	MIRT574789	1	1
hsa-let-7e-5p	NM_001289410	FAM104A	TGAGGTAGGAGGTTGTATAGTT#AGCTAGTAAAACCTTGTACTTCT#.((((((.((((((...(((((#)))))....)))))).)))))).	2656	2679	1.0	-20.1	1	0.1029207	0.588	0.7965568333333333	1.0919247817500002	-7.075458407091997	17	23	6	3UTR	MIRT574788	1	1
hsa-let-7e-5p	NM_001289411	FAM104A	TGAGGTAGGAGGTTGTATAGTT#AGCTAGTAAAACCTTGTACTTCT#.((((((.((((((...(((((#)))))....)))))).)))))).	2674	2697	1.0	-20.1	1	0.1029207	0.588	0.7965568333333333	1.0919247817500002	-7.075458407091997	17	23	6	3UTR	MIRT574788	1	1
hsa-let-7e-5p	NM_001289412	FAM104A	TGAGGTAGGAGGTTGTATAGTT#AGCTAGTAAAACCTTGTACTTCT#.((((((.((((((...(((((#)))))....)))))).)))))).	2588	2611	1.0	-20.1	1	0.0812066	0.588	2.3698638333333335	2.7578904825	-7.075458407091997	17	23	6	3UTR	MIRT574788	1	1
hsa-let-7e-5p	NM_001098832	FAM104A	TGAGGTAGGAGGTTGTATAGTT#AGCTAGTAAAACCTTGTACTTCT#.((((((.((((((...(((((#)))))....)))))).)))))).	2819	2842	1.0	-20.1	1	0.0812066	0.588	0.7965568333333333	1.0919247817500002	-7.075458407091997	17	23	6	3UTR	MIRT574788	1	1
hsa-let-7f-5p	NM_001289410	FAM104A	TGAGGTAGTAGATTGTATAGTT#AGAGTCTGCACCTCAG#((((((.(((((((.(......#).))))))))))))).	1237	1253	1.0	-17.5	0	0.000374198	0.544	-0.3112496428571428	-0.14487161875000004	-6.216710541323619	14	16	13	3UTR	MIRT574785	1	1
hsa-let-7f-5p	NM_001289411	FAM104A	TGAGGTAGTAGATTGTATAGTT#AGAGTCTGCACCTCAG#((((((.(((((((.(......#).))))))))))))).	1255	1271	1.0	-17.5	0	0.000374198	0.544	0.17869842857142856	-0.05436697625000002	-6.216710541323619	14	16	13	3UTR	MIRT574785	1	1
hsa-let-7f-5p	NM_032837	FAM104A	TGAGGTAGTAGATTGTATAGTT#AGAGTCTGCACCTCAG#((((((.(((((((.(......#).))))))))))))).	1337	1353	1.0	-17.5	0	0.000374198	0.544	0.6114109999999998	0.20853191499999998	-6.216710541323619	14	16	13	3UTR	MIRT574785	1	1
hsa-let-7i-5p	NM_001289410	FAM104A	TGAGGTAGTAGTTTGTGCTGTT#TAGCTCAAGCTAGTAAAACCTTG#.((((((.(((((((.((((..#)))).))))))).)...))))).	2649	2672	1.0	-17.8	1	0.01385426	0.588	1.5678260000000002	1.3588783784999998	-6.340008846841362	17	23	7	3UTR	MIRT574786	1	1
hsa-let-7i-5p	NM_001289411	FAM104A	TGAGGTAGTAGTTTGTGCTGTT#TAGCTCAAGCTAGTAAAACCTTG#.((((((.(((((((.((((..#)))).))))))).)...))))).	2667	2690	1.0	-17.8	1	0.01385426	0.588	1.5678260000000002	1.3588783784999998	-6.340008846841362	17	23	7	3UTR	MIRT574786	1	1
hsa-miR-32-5p	NM_001321623	FAM126B	TATTGCACATTACTAAGTTGCA#GCAGTATAAAATGGTTGCCTTTTCCATGCCTTCCTTTCTCCTTGGGTGATGTGCAATC#.((((((((((((((((.....#.))))).))))))))))).	2175	2233	1.0	-18.7	1	0.0001118415	0.515	0.0	0.0	-3.793324837357118	16	19	11	3UTR	MIRT028346	1	1
hsa-miR-92a-3p	NM_020223	FAM20C	TATTGCACTTGTCCCGGCCTGT#ACGGTTGGTGCAAGTGCAT#...(((((((((.((((((.((#)))))))).))))))))).	3030	3049	1.0	-23.7	0	2.533683e-05	0.353	0.5750605555555556	0.02702302375000004	-7.803670806344982	17	19	9	3UTR	MIRT049711	1	1
hsa-miR-19b-3p	NM_001367949	FAT3	TGTGCAAATCCATGCAAAACTGA#CAGTCTTGTATGGCTTTGTGCAG#((((((((.((((((((.((((.#)))).)))))))).)))))))).	14441	14464	1.0	-24.3	1	6.37769e-05	0.559	0.0	0.0	-4.993964104447428	20	23	8	3UTR	MIRT031285	1	1
hsa-miR-19b-3p	NM_001008781	FAT3	TGTGCAAATCCATGCAAAACTGA#CAGTCTTGTATGGCTTTGTGCAG#((((((((.((((((((.((((.#)))).)))))))).)))))))).	14345	14368	1.0	-24.3	1	6.37769e-05	0.559	0.0	0.0	-4.993964104447428	20	23	8	3UTR	MIRT031285	1	1
hsa-miR-424-5p	NM_001184906	FBXL20	CAGCAGCAATTCATGTTTTGAA#GTGAAACCTTTGCTGCTGC#((((((((((((((........#)))))....))))))))).	9109	9128	1.0	-16.9	1	0.001341185	0.676	5.397633144444445	5.151086985000001	-4.906073086755913	14	19	9	3UTR	MIRT548273	1	1
hsa-miR-19a-3p	NM_015176	FBXO28	TGTGCAAATCTATGCAAAACTGA#CAGAATCTTTTTACTTTGCAATAGATTTGTACT#.(((((((((((((((((.....#.)))))).))))))))))).	1307	1340	1.0	-20.8	1	0.001340858	0.647	0.0	0.0	-3.793324837357118	17	20	11	3UTR	MIRT063592	1	1
hsa-miR-19a-3p	NM_001136115	FBXO28	TGTGCAAATCTATGCAAAACTGA#CAGAATCTTTTTACTTTGCAATAGATTTGTACT#.(((((((((((((((((.....#.)))))).))))))))))).	1111	1144	1.0	-20.8	1	0.001340858	0.647	2.712703888888889	2.1632485587500003	-3.793324837357118	17	20	11	3UTR	MIRT063592	1	1
hsa-miR-221-3p	NM_015176	FBXO28	AGCTACATTGTCTGCTGGGTTTC#AAACCCAGTCTTGACAGACTAGA#..(((..(((((.(((((((((.#)))))))))...)))))..))).	1451	1474	1.0	-18.6	0	0.0005717277	0.647	0.0	0.0	-9.690776628102899	17	23	9	3UTR	MIRT024194	1	1
hsa-miR-107	NM_002006	FGF2	AGCAGCATTGTACAGGGCTATCA#AGTCCTGTGTAAACTGCTGG#..(((((((((((((((((....#))))))))))))..))))).	1430	1450	1.0	-20.8	1	0.0002690638	0.632	0.0	0.0	-4.95700071937229	17	20	12	3UTR	MIRT211265	1	1
hsa-miR-107	NM_001361665	FGF2	AGCAGCATTGTACAGGGCTATCA#AGTCCTGTGTAAACTGCTGG#..(((((((((((((((((....#))))))))))))..))))).	1307	1327	1.0	-20.8	1	0.0002690638	0.632	0.0	0.0	-4.95700071937229	17	20	12	3UTR	MIRT211265	1	1
hsa-let-7e-5p	NM_018086	FIGN	TGAGGTAGGAGGTTGTATAGTT#GGCTGTAGTGCTCCTGCTTTAT#(((((((((((....(((((((#)))))))...))))))))))).	3973	3995	1.0	-21.3	1	0.004992674	0.632	0.0	0.0	-10.165797846235305	18	22	11	3UTR	MIRT507252	1	1
hsa-let-7e-5p	NM_018086	FIGN	TGAGGTAGGAGGTTGTATAGTT#TTGTGCTTACTTCCACCTCAG#((((((.((((((.((((((..#))))))..)))))))))))).	4141	4162	1.0	-21.6	0	0.07451688	0.485	0.0	0.0	-6.33810089859339	18	21	12	3UTR	MIRT507252	1	1
hsa-miR-19b-3p	NM_015258	FKBP15	TGTGCAAATCCATGCAAAACTGA#GGTTTCTCTGCAACCCTTCCCTAAGCATGATTTTGCACAG#((((((((..(((((........#.)))))..)))))))).	3716	3756	1.0	-19.4	1	0.003094941	0.456	0.08074076250000001	0.09892994625000001	-6.46951965307922	13	17	8	3UTR	MIRT703536	1	1
hsa-miR-221-3p	NM_001185075	FMR1	AGCTACATTGTCTGCTGGGTTTC#AGGCCAAAGACAAATAGTAGGCAAGATGGCA#.((((..((((((((((.((((.#.))))...))))))))))..)))).	1960	1991	1.0	-19.6	0	0.02098635	0.603	4.587014	3.3443432807500004	-7.2379701334214825	18	25	10	3UTR	MIRT007377	1	1
hsa-miR-221-3p	NM_001185076	FMR1	AGCTACATTGTCTGCTGGGTTTC#AGGCCAAAGACAAATAGTAGGCAAGATGGCA#.((((..((((((((((.((((.#.))))...))))))))))..)))).	2168	2199	1.0	-19.6	0	0.02098635	0.603	4.587014	3.3443432807500004	-7.2379701334214825	18	25	10	3UTR	MIRT007377	1	1
hsa-miR-221-3p	NM_001185082	FMR1	AGCTACATTGTCTGCTGGGTTTC#AGGCCAAAGACAAATAGTAGGCAAGATGGCA#.((((..((((((((((.((((.#.))))...))))))))))..)))).	2093	2124	1.0	-19.6	0	0.02098635	0.603	5.068866000000001	3.5060173037500006	-7.2379701334214825	18	25	10	3UTR	MIRT007377	1	1
hsa-let-7c-5p	NM_001278438	FNDC3A	TGAGGTAGTAGGTTGTATGGTT#CCATAAGTTTCTGCTGCTTCT#.(((((((((((...(((((..#)))))....))))))))))).	4837	4858	1.0	-20.6	1	0.007471091	0.559	0.0	0.0	-6.674744927794402	16	21	11	3UTR	MIRT068787	1	1
hsa-let-7c-5p	NM_014923	FNDC3A	TGAGGTAGTAGGTTGTATGGTT#CCATAAGTTTCTGCTGCTTCT#.(((((((((((...(((((..#)))))....))))))))))).	4457	4478	1.0	-20.6	1	0.007471091	0.559	0.0	0.0	-6.674744927794402	16	21	11	3UTR	MIRT068787	1	1
hsa-let-7c-5p	NM_001079673	FNDC3A	TGAGGTAGTAGGTTGTATGGTT#CCATAAGTTTCTGCTGCTTCT#.(((((((((((...(((((..#)))))....))))))))))).	4847	4868	1.0	-20.6	1	0.007471091	0.559	1.720968181818182	1.0489709275	-6.674744927794402	16	21	11	3UTR	MIRT068787	1	1
hsa-let-7f-5p	NM_001079673	FNDC3A	TGAGGTAGTAGATTGTATAGTT#GCTATATTTCTACCTCCTCAT#(((((..(((((..(((((((.#))))))).)))))..))))).	4357	4378	1.0	-20.4	0	0.2253434	0.662	3.5102517142857144	3.417739101250001	-9.528190272452681	17	21	7	3UTR	MIRT068790	1	1
hsa-let-7a-5p	NM_133372	FNIP1	TGAGGTAGTAGGTTGTATAGTT#ATACTTTCTACTACCTCAG#((((((((((((..((((....#))))..)))))))))))).	4796	4815	1.0	-22.1	1	0.01253962	0.691	0.0	0.0	-6.083544976388314	16	19	12	3UTR	MIRT052578	1	1
hsa-let-7a-5p	NM_001346114	FNIP1	TGAGGTAGTAGGTTGTATAGTT#ATACTTTCTACTACCTCAG#((((((((((((..((((....#))))..)))))))))))).	4661	4680	1.0	-22.1	1	0.01253962	0.691	0.0	0.0	-6.083544976388314	16	19	12	3UTR	MIRT052578	1	1
hsa-let-7a-5p	NM_001008738	FNIP1	TGAGGTAGTAGGTTGTATAGTT#ATACTTTCTACTACCTCAG#((((((((((((..((((....#))))..)))))))))))).	4712	4731	1.0	-22.1	1	0.01253962	0.691	0.0	0.0	-6.083544976388314	16	19	12	3UTR	MIRT052578	1	1
hsa-miR-25-3p	NM_133372	FNIP1	CATTGCACTTGTCTCGGTCTGA#TCTTGTTACCCAGGCTGGAGTGCAATGG#((((((((((....(((((((.#.))))))))))))))))).	5427	5455	1.0	-23.6	1	2.907276e-05	0.426	0.0	0.0	-12.25512276139502	17	19	17	3UTR	MIRT548205	1	1
hsa-miR-25-3p	NM_001346114	FNIP1	CATTGCACTTGTCTCGGTCTGA#TCTTGTTACCCAGGCTGGAGTGCAATGG#((((((((((....(((((((.#.))))))))))))))))).	5292	5320	1.0	-23.6	1	2.907276e-05	0.426	0.0	0.0	-12.25512276139502	17	19	17	3UTR	MIRT548205	1	1
hsa-miR-25-3p	NM_001008738	FNIP1	CATTGCACTTGTCTCGGTCTGA#TCTTGTTACCCAGGCTGGAGTGCAATGG#((((((((((....(((((((.#.))))))))))))))))).	5343	5371	1.0	-23.6	1	2.907276e-05	0.426	0.0	0.0	-12.25512276139502	17	19	17	3UTR	MIRT548205	1	1
hsa-miR-92a-3p	NM_133372	FNIP1	TATTGCACTTGTCCCGGCCTGT#CAGGCTGGAGTGCAATGGTGCGATC#.((((((((((((((((((((.#)))))))).).)))..)))))))).	5437	5462	1.0	-25.8	1	8.618922e-05	0.426	0.0	0.0	-3.793324837357118	20	25	8	3UTR	MIRT049426	1	1
hsa-miR-92a-3p	NM_001346114	FNIP1	TATTGCACTTGTCCCGGCCTGT#CAGGCTGGAGTGCAATGGTGCGATC#.((((((((((((((((((((.#)))))))).).)))..)))))))).	5302	5327	1.0	-25.8	1	8.618922e-05	0.426	0.0	0.0	-3.793324837357118	20	25	8	3UTR	MIRT049426	1	1
hsa-miR-92a-3p	NM_001008738	FNIP1	TATTGCACTTGTCCCGGCCTGT#CAGGCTGGAGTGCAATGGTGCGATC#.((((((((((((((((((((.#)))))))).).)))..)))))))).	5353	5378	1.0	-25.8	1	8.618922e-05	0.426	0.0	0.0	-3.793324837357118	20	25	8	3UTR	MIRT049426	1	1
hsa-miR-15a-5p	NM_001037165	FOXK1	TAGCAGCACATAATGGTTTGTG#TACATTGCTCACATGTGCTGCTAT#(((((((((((...(((.((((#))))..)))...))))))))))).	7261	7285	1.0	-20.9	1	0.00402133	0.603	0.7657668727272727	-0.1265158755	-9.430348285984671	18	24	11	3UTR	MIRT103856	1	1
hsa-miR-15b-5p	NM_001037165	FOXK1	TAGCAGCACATCATGGTTTACA#GCTCACATGTGCTGCTAT#(((((((((((...(((.....#)))...))))))))))).	7267	7285	1.0	-18.7	1	0.00402133	0.603	0.7657668727272727	-0.1265158755	-9.430348285984671	14	18	11	3UTR	MIRT046442	1	1
hsa-miR-27a-3p	NM_002015	FOXO1	TTCACAGTGGCTAAGTTCCGC#GCAGATTAGATTACTTAGCACACTGTGGAA#((((((((((((((((.....#.))))))).))))))))).	3826	3856	1.0	-23.3	1	0.00575131	0.618	0.0	0.0	-3.937574446201665	16	19	9	3UTR	MIRT001088	1	1
hsa-miR-27b-3p	NM_002015	FOXO1	TTCACAGTGGCTAAGTTCTGC#TAGATTACTTAGCACACTGTGGAA#((((((((((((((((((((.#))))..))))))).))))))))).	3832	3856	1.0	-25.0	1	0.00575131	0.618	0.0	0.0	-3.937574446201665	20	24	9	3UTR	MIRT438508	1	1
hsa-miR-27a-3p	NM_001012427	FOXP4	TTCACAGTGGCTAAGTTCCGC#GCGGGGCTTAGCCACC#......(((((((((((((((#))))))))))))))).	2898	2914	1.0	-27.9	0	5.267438e-07	0.309	1.4076348666666667	0.004659091250000042	-15.566558404643448	15	16	15	3UTR	MIRT028722	1	1
hsa-miR-23a-3p	NM_002033	FUT4	ATCACATTGCCAGGGATTTCC#GGAGAATTTATCCCTTTACAATGTGAA#.((((((((..((((((((((#))))).....)))))...)))))))).	2567	2594	1.0	-19.5	1	0.02263795	0.662	0.0	0.0	-7.8606057810956464	18	27	8	3UTR	MIRT269203	1	1
hsa-miR-107	NM_203504	G3BP2	AGCAGCATTGTACAGGGCTATCA#TGGTAATTTTGTACAGTATAGTGTATGAATTGCTGTGCTGCA#.((((((((((((((((.(((((#))))).)))))))))...................))))))).	2503	2545	1.0	-20.7	1	1.878987e-06	0.662	0.0	0.0	-3.793324837357118	21	42	9	3UTR	MIRT507187	1	1
hsa-miR-107	NM_203505	G3BP2	AGCAGCATTGTACAGGGCTATCA#TGGTAATTTTGTACAGTATAGTGTATGAATTGCTGTGCTGCA#.((((((((((((((((.(((((#))))).)))))))))...................))))))).	2602	2644	1.0	-20.7	1	1.878987e-06	0.662	0.0	0.0	-3.793324837357118	21	42	9	3UTR	MIRT507187	1	1
hsa-miR-107	XM_005263382	G3BP2	AGCAGCATTGTACAGGGCTATCA#TGGTAATTTTGTACAGTATAGTGTATGAATTGCTGTGCTGCA#.((((((((((((((((.(((((#))))).)))))))))...................))))))).	2593	2635	1.0	-20.7	1	1.878987e-06	0.662	0.0	0.0	-3.793324837357118	21	42	9	3UTR	MIRT507187	1	1
hsa-miR-107	XM_005263383	G3BP2	AGCAGCATTGTACAGGGCTATCA#TGGTAATTTTGTACAGTATAGTGTATGAATTGCTGTGCTGCA#.((((((((((((((((.(((((#))))).)))))))))...................))))))).	2613	2655	1.0	-20.7	1	1.878987e-06	0.662	0.0	0.0	-3.793324837357118	21	42	9	3UTR	MIRT507187	1	1
hsa-miR-107	XM_011532441	G3BP2	AGCAGCATTGTACAGGGCTATCA#TGGTAATTTTGTACAGTATAGTGTATGAATTGCTGTGCTGCA#.((((((((((((((((.(((((#))))).)))))))))...................))))))).	2534	2576	1.0	-20.7	1	1.878987e-06	0.662	0.0	0.0	-3.793324837357118	21	42	9	3UTR	MIRT507187	1	1
hsa-miR-107	XM_017008876	G3BP2	AGCAGCATTGTACAGGGCTATCA#TGGTAATTTTGTACAGTATAGTGTATGAATTGCTGTGCTGCA#.((((((((((((((((.(((((#))))).)))))))))...................))))))).	2522	2564	1.0	-20.7	1	1.878987e-06	0.662	0.0	0.0	-3.793324837357118	21	42	9	3UTR	MIRT507187	1	1
hsa-miR-107	XM_017008878	G3BP2	AGCAGCATTGTACAGGGCTATCA#TGGTAATTTTGTACAGTATAGTGTATGAATTGCTGTGCTGCA#.((((((((((((((((.(((((#))))).)))))))))...................))))))).	2423	2465	1.0	-20.7	1	1.878987e-06	0.662	0.0	0.0	-3.793324837357118	21	42	9	3UTR	MIRT507187	1	1
hsa-miR-107	XM_017008879	G3BP2	AGCAGCATTGTACAGGGCTATCA#TGGTAATTTTGTACAGTATAGTGTATGAATTGCTGTGCTGCA#.((((((((((((((((.(((((#))))).)))))))))...................))))))).	2449	2491	1.0	-20.7	1	1.878987e-06	0.662	0.0	0.0	-3.793324837357118	21	42	9	3UTR	MIRT507187	1	1
hsa-miR-107	XM_024454294	G3BP2	AGCAGCATTGTACAGGGCTATCA#TGGTAATTTTGTACAGTATAGTGTATGAATTGCTGTGCTGCA#.((((((((((((((((.(((((#))))).)))))))))...................))))))).	2573	2615	1.0	-20.7	1	1.878987e-06	0.662	0.0	0.0	-3.793324837357118	21	42	9	3UTR	MIRT507187	1	1
hsa-miR-107	NM_012297	G3BP2	AGCAGCATTGTACAGGGCTATCA#CCTGTTAATGCTGG#..((((((((.(((((.......#))))))))))))).	1966	1980	1.0	-18.5	1	0.001081253	0.647	1.2656827499999999	2.4699618124999994	-7.7817751947826395	13	14	13	3UTR	MIRT507187	1	1
hsa-miR-92a-3p	NM_203504	G3BP2	TATTGCACTTGTCCCGGCCTGT#GCTGGGAACACAAATAGTGCAATT#.(((((((((((((((((....#))))))).)).....)))))))).	1941	1965	1.0	-22.0	1	0.0001077245	0.618	0.0	0.0	-3.793324837357118	17	24	8	3UTR	MIRT049526	1	1
hsa-miR-92a-3p	NM_203505	G3BP2	TATTGCACTTGTCCCGGCCTGT#GCTGGGAACACAAATAGTGCAATT#.(((((((((((((((((....#))))))).)).....)))))))).	2040	2064	1.0	-22.0	1	0.0001077245	0.618	0.0	0.0	-3.793324837357118	17	24	8	3UTR	MIRT049526	1	1
hsa-miR-92a-3p	XM_005263382	G3BP2	TATTGCACTTGTCCCGGCCTGT#GCTGGGAACACAAATAGTGCAATT#.(((((((((((((((((....#))))))).)).....)))))))).	2031	2055	1.0	-22.0	1	0.0001077245	0.618	0.0	0.0	-3.793324837357118	17	24	8	3UTR	MIRT049526	1	1
hsa-miR-92a-3p	XM_005263383	G3BP2	TATTGCACTTGTCCCGGCCTGT#GCTGGGAACACAAATAGTGCAATT#.(((((((((((((((((....#))))))).)).....)))))))).	2051	2075	1.0	-22.0	1	0.0001077245	0.618	0.0	0.0	-3.793324837357118	17	24	8	3UTR	MIRT049526	1	1
hsa-miR-92a-3p	XM_011532441	G3BP2	TATTGCACTTGTCCCGGCCTGT#GCTGGGAACACAAATAGTGCAATT#.(((((((((((((((((....#))))))).)).....)))))))).	1972	1996	1.0	-22.0	1	0.0001077245	0.618	0.0	0.0	-3.793324837357118	17	24	8	3UTR	MIRT049526	1	1
hsa-miR-92a-3p	XM_017008876	G3BP2	TATTGCACTTGTCCCGGCCTGT#GCTGGGAACACAAATAGTGCAATT#.(((((((((((((((((....#))))))).)).....)))))))).	1960	1984	1.0	-22.0	1	0.0001077245	0.618	0.0	0.0	-3.793324837357118	17	24	8	3UTR	MIRT049526	1	1
hsa-miR-92a-3p	XM_017008878	G3BP2	TATTGCACTTGTCCCGGCCTGT#GCTGGGAACACAAATAGTGCAATT#.(((((((((((((((((....#))))))).)).....)))))))).	1861	1885	1.0	-22.0	1	0.0001077245	0.618	0.0	0.0	-3.793324837357118	17	24	8	3UTR	MIRT049526	1	1
hsa-miR-92a-3p	XM_017008879	G3BP2	TATTGCACTTGTCCCGGCCTGT#GCTGGGAACACAAATAGTGCAATT#.(((((((((((((((((....#))))))).)).....)))))))).	1887	1911	1.0	-22.0	1	0.0001077245	0.618	0.0	0.0	-3.793324837357118	17	24	8	3UTR	MIRT049526	1	1
hsa-miR-92a-3p	XM_024454294	G3BP2	TATTGCACTTGTCCCGGCCTGT#GCTGGGAACACAAATAGTGCAATT#.(((((((((((((((((....#))))))).)).....)))))))).	2011	2035	1.0	-22.0	1	0.0001077245	0.618	0.0	0.0	-3.793324837357118	17	24	8	3UTR	MIRT049526	1	1
hsa-miR-15b-5p	NM_031412	GABARAPL1	TAGCAGCACATCATGGTTTACA#CATGATGGCCAGCTGCTT#.((((((.(((((((.......#)))))))....)))))).	1576	1594	1.0	-17.4	1	0.0004686132	0.471	0.0	0.0	-6.340008846841362	13	18	7	3UTR	MIRT247369	1	1
hsa-miR-141-3p	NM_005257	GATA6	TAACACTGTCTGGTAAAGATGG#CCAGACAGTGG#...((((((((((.........#)))))))))).	1993	2004	1.0	-18.7	0	1.101066e-06	0.426	0.39006772000000006	0.9992883162499997	-8.339878751753394	10	11	10	3UTR	MIRT548122	1	1
hsa-miR-200a-3p	NM_005257	GATA6	TAACACTGTCTGGTAACGATGT#ACTCGTGTCTGCTTTTGTGCAGCGGTCCAGACAGTGG#...((((((((((...((.(((#.))).))..)))))))))).	1967	2004	1.0	-22.5	0	1.101066e-06	0.426	0.40001432000000003	0.7506271575000001	-8.339878751753394	15	20	10	3UTR	MIRT004006	1	1
hsa-miR-15a-5p	NM_001494	GDI2	TAGCAGCACATAATGGTTTGTG#CACAGACAACTTGAGACAGTTTTTTTAATCTTTTAATCAGTGTAGCTATGTGCTGCTGC#((((((((((((..........#.)))))))))))).	1783	1842	1.0	-19.3	1	4.4222e-06	0.603	0.0	0.0	-7.052043616942562	12	14	12	3UTR	MIRT051332	1	1
hsa-miR-15a-5p	NM_001115156	GDI2	TAGCAGCACATAATGGTTTGTG#CACAGACAACTTGAGACAGTTTTTTTAATCTTTTAATCAGTGTAGCTATGTGCTGCTGC#((((((((((((..........#.)))))))))))).	1648	1707	1.0	-19.3	1	4.4222e-06	0.603	0.0	0.0	-7.052043616942562	12	14	12	3UTR	MIRT051332	1	1
hsa-miR-206	NM_000165	GJA1	TGGAATGTAAGGAAGTGTGTGG#GCACACTTTTTTTTTCTCCT#.(((....((((((((((((..#))))))))))))....))).	2358	2378	1.0	-17.3	0	0.1661923	0.647	2.0867315000000004	1.8732011024999995	-13.670642237414587	15	20	12	3UTR	MIRT021080	1	1
hsa-miR-92a-3p	NM_001308096	GLYR1	TATTGCACTTGTCCCGGCCTGT#GGGGGTGGGGGCGGGGGAAGATGCGGTAA#((((((((((.(((((.(((..#.))).))))).))).))))))).	3317	3346	1.0	-26.9	1	0.02667272	0.485	0.0	0.0	-6.7623489216120145	18	23	7	3UTR	MIRT727074	1	1
hsa-miR-92a-3p	NM_032569	GLYR1	TATTGCACTTGTCCCGGCCTGT#GGGGGTGGGGGCGGGGGAAGATGCGGTAA#((((((((((.(((((.(((..#.))).))))).))).))))))).	3335	3364	1.0	-26.9	1	0.02667272	0.485	0.0	0.0	-6.7623489216120145	18	23	7	3UTR	MIRT727074	1	1
hsa-miR-92a-3p	NM_001324097	GLYR1	TATTGCACTTGTCCCGGCCTGT#GGGGGTGGGGGCGGGGGAAGATGCGGTAA#((((((((((.(((((.(((..#.))).))))).))).))))))).	3092	3121	1.0	-26.9	1	0.02667272	0.485	0.0	0.0	-6.7623489216120145	18	23	7	3UTR	MIRT727074	1	1
hsa-miR-92a-3p	NM_001324098	GLYR1	TATTGCACTTGTCCCGGCCTGT#GGGGGTGGGGGCGGGGGAAGATGCGGTAA#((((((((((.(((((.(((..#.))).))))).))).))))))).	3284	3313	1.0	-26.9	1	0.02667272	0.485	0.0	0.0	-6.7623489216120145	18	23	7	3UTR	MIRT727074	1	1
hsa-miR-222-3p	NM_006496	GNAI3	AGCTACATCTGGCTACTGGGT#CCAGTGCCAGGTAATTATTGTGTTCTACTTTAGGCTTCGTAGTG#.((((((((((((.(((((..#))))))))))))..........................))))).	4814	4858	1.0	-20.7	1	0.004931019	0.544	0.0	0.0	-4.650164754877524	17	44	12	3UTR	MIRT731118	1	1
hsa-miR-27b-3p	XM_006713721	GNB4	TTCACAGTGGCTAAGTTCTGC#GCAGTTCTTGGCCAGGCATGGTGGC#.((((..((((((((..((((#))))..))))))))......)))).	4409	4434	1.0	-21.3	0	1.006176e-05	0.441	0.0	0.0	-7.4710192137250955	16	25	8	3UTR	MIRT046179	1	1
hsa-miR-27b-3p	NM_021629	GNB4	TTCACAGTGGCTAAGTTCTGC#GCAGTTCTTGGCCAGGCATGGTGGC#.((((..((((((((..((((#))))..))))))))......)))).	4365	4390	1.0	-21.3	0	1.006176e-05	0.441	0.40989799999999993	0.09650495249999999	-7.4710192137250955	16	25	8	3UTR	MIRT046179	1	1
hsa-miR-25-3p	NM_005895	GOLGA3	CATTGCACTTGTCTCGGTCTGA#CAGGCTGGAGTGCAGTGG#((((((((((....(((((((.#))))))))))))))))).	7639	7657	1.0	-23.2	1	5.726697e-06	0.368	3.09719558	1.6484068537499996	-12.25512276139502	17	18	17	3UTR	MIRT537127	1	1
hsa-miR-25-3p	NM_001389683	GOLGA3	CATTGCACTTGTCTCGGTCTGA#CAGGCTGGAGTGCAGTGG#((((((((((....(((((((.#))))))))))))))))).	5332	5350	1.0	-23.2	1	2.042563e-06	0.382	0.0	0.0	-12.25512276139502	17	18	17	3UTR	MIRT537127	1	1
hsa-miR-25-3p	NM_001389683	GOLGA3	CATTGCACTTGTCTCGGTCTGA#CAGGCTGGAGTGCAGTGG#((((((((((....(((((((.#))))))))))))))))).	7643	7661	1.0	-23.2	1	5.726697e-06	0.368	0.0	0.0	-12.25512276139502	17	18	17	3UTR	MIRT537127	1	1
hsa-miR-92a-3p	NM_005895	GOLGA3	TATTGCACTTGTCCCGGCCTGT#CAGGCTGGAGTGCAGTGG#(((((((((....((((((((.#))))))))))))))))).	7639	7657	1.0	-25.3	1	5.726697e-06	0.368	2.958737311111111	1.5847605537499998	-12.640789312202793	17	18	17	3UTR	MIRT049310	1	1
hsa-miR-92a-3p	NM_001389683	GOLGA3	TATTGCACTTGTCCCGGCCTGT#CAGGCTGGAGTGCAGTGG#(((((((((....((((((((.#))))))))))))))))).	5332	5350	1.0	-25.3	1	2.042563e-06	0.382	0.0	0.0	-12.640789312202793	17	18	17	3UTR	MIRT049310	1	1
hsa-miR-92a-3p	NM_001282472	GOLGA8J	TATTGCACTTGTCCCGGCCTGT#TCGGGACATATTTTGTGCAATAT#((((((((.((((((((.....#))))))))......)))))))).	3513	3536	1.0	-20.5	1	0.003648807	0.618	0.0	0.0	-4.993964104447428	16	23	8	3UTR	MIRT511856	1	1
hsa-let-7a-5p	NM_178819	GPAT4	TGAGGTAGTAGGTTGTATAGTT#GCTGGAGTGCAATGGCACAATCTCAGCTCCACTGCAACCTCTACCTCC#.(((((((.((((((((.....#.))))))))))))))).	5179	5227	1.0	-23.1	1	0.02850893	0.456	0.0	0.0	-4.849714495602881	15	17	15	3UTR	MIRT735570	1	1
hsa-let-7c-5p	NM_178819	GPAT4	TGAGGTAGTAGGTTGTATGGTT#AATCTCAGCTCCACTGCAACCTCTACCTCC#.(((((((.(((((((((((..#.))).))))))))))))))).	5197	5227	1.0	-26.2	1	0.02850893	0.456	0.0	0.0	-4.849714495602881	18	21	15	3UTR	MIRT735623	1	1
hsa-let-7e-5p	NM_178819	GPAT4	TGAGGTAGGAGGTTGTATAGTT#AGCTCCACTGCAACCTCTACCTCC#.((((((.(((((((((.....#.))))))))))))))).	5203	5227	1.0	-23.1	1	0.02850893	0.456	0.0	0.0	-6.106959766537749	15	17	15	3UTR	MIRT735677	1	1
hsa-miR-92a-3p	NM_001286563	GRAMD1B	TATTGCACTTGTCCCGGCCTGT#CGGGTCGAGTGCAGTC#.((((((((((.((((......#)))).)))))))))).	7734	7750	1.0	-23.4	1	8.300277e-05	0.485	0.0	0.0	-7.140128146953473	14	16	10	3UTR	MIRT727528	1	1
hsa-miR-92a-3p	NM_001286563	GRAMD1B	TATTGCACTTGTCCCGGCCTGT#ACAGGGTGGCTGCAAGAGGCCTGTGCAATAC#((((((((..((((((.(((((#))))).)))........)))..)))))))).	2771	2802	1.0	-23.1	1	0.0002656791	0.588	0.0	0.0	-6.236470572775607	19	31	8	3UTR	MIRT727528	1	1
hsa-miR-92a-3p	NM_001286564	GRAMD1B	TATTGCACTTGTCCCGGCCTGT#CGGGTCGAGTGCAGTC#.((((((((((.((((......#)))).)))))))))).	7433	7449	1.0	-23.4	1	8.300277e-05	0.485	0.24133034000000003	0.5654736999999999	-7.140128146953473	14	16	10	3UTR	MIRT727528	1	1
hsa-miR-92a-3p	NM_001286564	GRAMD1B	TATTGCACTTGTCCCGGCCTGT#ACAGGGTGGCTGCAAGAGGCCTGTGCAATAC#((((((((..((((((.(((((#))))).)))........)))..)))))))).	2470	2501	1.0	-23.1	1	0.0002656791	0.588	6.6218164999999996	4.913455334999999	-6.236470572775607	19	31	8	3UTR	MIRT727528	1	1
hsa-miR-92a-3p	XM_011542933	GRAMD1B	TATTGCACTTGTCCCGGCCTGT#CGGGTCGAGTGCAGTC#.((((((((((.((((......#)))).)))))))))).	7845	7861	1.0	-23.4	1	8.300277e-05	0.485	0.0	0.0	-7.140128146953473	14	16	10	3UTR	MIRT727528	1	1
hsa-miR-92a-3p	XM_011542933	GRAMD1B	TATTGCACTTGTCCCGGCCTGT#ACAGGGTGGCTGCAAGAGGCCTGTGCAATAC#((((((((..((((((.(((((#))))).)))........)))..)))))))).	2882	2913	1.0	-23.1	1	0.0002656791	0.588	0.0	0.0	-6.236470572775607	19	31	8	3UTR	MIRT727528	1	1
hsa-miR-92a-3p	NM_020716	GRAMD1B	TATTGCACTTGTCCCGGCCTGT#CGGGTCGAGTGCAGTC#.((((((((((.((((......#)))).)))))))))).	7713	7729	1.0	-23.4	1	8.300277e-05	0.485	0.26497718000000003	1.02459358125	-7.140128146953473	14	16	10	3UTR	MIRT727528	1	1
hsa-miR-92a-3p	NM_020716	GRAMD1B	TATTGCACTTGTCCCGGCCTGT#ACAGGGTGGCTGCAAGAGGCCTGTGCAATAC#((((((((..((((((.(((((#))))).)))........)))..)))))))).	2750	2781	1.0	-23.1	1	0.0002656791	0.588	6.22803375	2.8682128125000004	-6.236470572775607	19	31	8	3UTR	MIRT727528	1	1
hsa-miR-92a-3p	NM_001387025	GRAMD1B	TATTGCACTTGTCCCGGCCTGT#CGGGTCGAGTGCAGTC#.((((((((((.((((......#)))).)))))))))).	8131	8147	1.0	-23.4	1	8.300277e-05	0.485	0.0	0.0	-7.140128146953473	14	16	10	3UTR	MIRT727528	1	1
hsa-miR-92a-3p	NM_001387033	GRAMD1B	TATTGCACTTGTCCCGGCCTGT#CGGGTCGAGTGCAGTC#.((((((((((.((((......#)))).)))))))))).	7289	7305	1.0	-23.4	1	8.300277e-05	0.485	0.0	0.0	-7.140128146953473	14	16	10	3UTR	MIRT727528	1	1
hsa-miR-92a-3p	NM_001387033	GRAMD1B	TATTGCACTTGTCCCGGCCTGT#ACAGGGTGGCTGCAAGAGGCCTGTGCAATAC#((((((((..((((((.(((((#))))).)))........)))..)))))))).	2326	2357	1.0	-23.1	1	0.0002656791	0.588	0.0	0.0	-6.236470572775607	19	31	8	3UTR	MIRT727528	1	1
hsa-miR-92a-3p	NM_001387034	GRAMD1B	TATTGCACTTGTCCCGGCCTGT#CGGGTCGAGTGCAGTC#.((((((((((.((((......#)))).)))))))))).	7420	7436	1.0	-23.4	1	8.300277e-05	0.485	0.0	0.0	-7.140128146953473	14	16	10	3UTR	MIRT727528	1	1
hsa-miR-92a-3p	NM_001387034	GRAMD1B	TATTGCACTTGTCCCGGCCTGT#ACAGGGTGGCTGCAAGAGGCCTGTGCAATAC#((((((((..((((((.(((((#))))).)))........)))..)))))))).	2457	2488	1.0	-23.1	1	0.0002656791	0.588	0.0	0.0	-6.236470572775607	19	31	8	3UTR	MIRT727528	1	1
hsa-let-7i-5p	NM_152407	GRPEL2	TGAGGTAGTAGTTTGTGCTGTT#ACTCACAAATCACTACCTCT#.((((((((.(((((((..((.#)).))))))).)))))))).	1900	1920	1.0	-20.7	1	0.05175013	0.706	0.0	0.0	-5.035831305685297	17	20	8	3UTR	MIRT095771	1	1
hsa-miR-27b-3p	NM_001278184	GSE1	TTCACAGTGGCTAAGTTCTGC#AGAGCTTACCACTGG#....((((((.((((((((..#)))))))))))))).	4545	4560	1.0	-19.8	0	0.01275601	0.662	0.0	0.0	-12.371336944048279	14	15	14	3UTR	MIRT476036	1	1
hsa-miR-27b-3p	NM_001278184	GSE1	TTCACAGTGGCTAAGTTCTGC#GGAGCAGTGTCACTGTGC#..(((((((((...(((((..#)))))...))))))))).	5743	5761	1.0	-19.6	1	5.630471e-06	0.441	0.0	0.0	-10.449774559155296	14	18	9	3UTR	MIRT476036	1	1
hsa-miR-27b-3p	NM_014615	GSE1	TTCACAGTGGCTAAGTTCTGC#AGAGCTTACCACTGG#....((((((.((((((((..#)))))))))))))).	4764	4779	1.0	-19.8	0	0.01275601	0.662	0.0	0.0	-12.371336944048279	14	15	14	3UTR	MIRT476036	1	1
hsa-miR-27b-3p	NM_014615	GSE1	TTCACAGTGGCTAAGTTCTGC#GGAGCAGTGTCACTGTGC#..(((((((((...(((((..#)))))...))))))))).	5962	5980	1.0	-19.6	1	5.630471e-06	0.441	0.0	0.0	-10.449774559155296	14	18	9	3UTR	MIRT476036	1	1
hsa-miR-27b-3p	NM_001134473	GSE1	TTCACAGTGGCTAAGTTCTGC#AGAGCTTACCACTGG#....((((((.((((((((..#)))))))))))))).	4591	4606	1.0	-19.8	0	0.01275601	0.662	0.0	0.0	-12.371336944048279	14	15	14	3UTR	MIRT476036	1	1
hsa-miR-27b-3p	NM_001134473	GSE1	TTCACAGTGGCTAAGTTCTGC#GGAGCAGTGTCACTGTGC#..(((((((((...(((((..#)))))...))))))))).	5789	5807	1.0	-19.6	1	5.630471e-06	0.441	0.0	0.0	-10.449774559155296	14	18	9	3UTR	MIRT476036	1	1
hsa-miR-19a-3p	NM_001271904	GSKIP	TGTGCAAATCTATGCAAAACTGA#CAGCACTGTCTTTTACATAGGAAATTCTAGATTTGCACAG#((((((((((((...........#.)))))))))))).	1355	1395	1.0	-17.1	1	0.006830448	0.676	0.47922585333333334	0.63263360075	-7.052043616942562	12	14	12	3UTR	MIRT728155	1	1
hsa-miR-19a-3p	NM_001271905	GSKIP	TGTGCAAATCTATGCAAAACTGA#CAGCACTGTCTTTTACATAGGAAATTCTAGATTTGCACAG#((((((((((((...........#.)))))))))))).	834	874	1.0	-17.1	1	0.006830448	0.676	0.0	0.0	-7.052043616942562	12	14	12	3UTR	MIRT728155	1	1
hsa-miR-19a-3p	NM_001271906	GSKIP	TGTGCAAATCTATGCAAAACTGA#CAGCACTGTCTTTTACATAGGAAATTCTAGATTTGCACAG#((((((((((((...........#.)))))))))))).	766	806	1.0	-17.1	1	0.006830448	0.676	0.0	0.0	-7.052043616942562	12	14	12	3UTR	MIRT728155	1	1
hsa-miR-19a-3p	NM_016472	GSKIP	TGTGCAAATCTATGCAAAACTGA#CAGCACTGTCTTTTACATAGGAAATTCTAGATTTGCACAG#((((((((((((...........#.)))))))))))).	867	907	1.0	-17.1	1	0.006830448	0.676	0.0	0.0	-7.052043616942562	12	14	12	3UTR	MIRT728155	1	1
hsa-miR-206	NM_005324	H3-3B	TGGAATGTAAGGAAGTGTGTGG#GCGCATTTATACCTTGCATAAGTCCT#.(((((((((((((((((((..#))))))))...))))))))...))).	1212	1238	1.0	-19.5	1	0.1936926	0.603	0.4824643159999999	0.29609083874999986	-3.793324837357118	19	26	8	3UTR	MIRT493702	1	1
hsa-miR-486-5p	NM_003642	HAT1	TCCTGTACTGAGCTGCCCCGAG#GCTCTGTACAGGAA#((((((((.((((.........#)))).)))))))).	1310	1324	1.0	-20.5	1	7.347429e-06	0.618	2.30772525	2.7257035425000007	-6.819302662522082	12	14	8	3UTR	MIRT735253	1	1
hsa-miR-19b-3p	XM_024453020	HECW2	TGTGCAAATCCATGCAAAACTGA#TGCATGGTGTGCACC#.(((((...(((((((.......#)))))))..))))).	5330	5345	1.0	-17.9	0	6.153015e-05	0.544	0.0	0.0	-8.707035959654831	12	15	7	3UTR	MIRT727503	1	1
hsa-miR-19b-3p	NM_020760	HECW2	TGTGCAAATCCATGCAAAACTGA#TGCATGGTGTGCACC#.(((((...(((((((.......#)))))))..))))).	5772	5787	1.0	-17.9	0	6.153015e-05	0.544	1.3623637142857146	1.9176056187500001	-8.707035959654831	12	15	7	3UTR	MIRT727503	1	1
hsa-miR-19b-3p	NM_001348768	HECW2	TGTGCAAATCCATGCAAAACTGA#TGCATGGTGTGCACC#.(((((...(((((((.......#)))))))..))))).	5299	5314	1.0	-17.9	0	6.153015e-05	0.544	0.0	0.0	-8.707035959654831	12	15	7	3UTR	MIRT727503	1	1
hsa-let-7e-5p	NM_017902	HIF1AN	TGAGGTAGGAGGTTGTATAGTT#TGCAACCTCCACCTCC#.(((((.((((((((((.....#))))))))))))))).	10451	10467	1.0	-24.9	0	0.01159081	0.426	0.0	0.0	-5.337011372228436	15	16	15	3UTR	MIRT051688	1	1
hsa-let-7e-5p	NM_017902	HIF1AN	TGAGGTAGGAGGTTGTATAGTT#GGCTCACTGCAGCCTCAACCTCCTGGACTCAAGTGATCCTCCTGCCTCAG#((((((((((((......((((#.))))........)))))))))))).	12416	12466	1.0	-24.1	1	0.00476655	0.412	0.0	0.0	-7.052043616942562	16	26	12	3UTR	MIRT051688	1	1
hsa-miR-15b-5p	NM_001099668	HIGD1A	TAGCAGCACATCATGGTTTACA#TAAATGTGTGTGTTGCTAA#((((((((((((((........#.))).))))))))))).	1353	1372	1.0	-17.5	1	3.67751e-06	0.735	-1.1457043333333334	0.3657247900000001	-4.906073086755913	14	17	11	3UTR	MIRT547972	1	1
hsa-miR-222-3p	NM_022740	HIPK2	AGCTACATCTGGCTACTGGGT#GCCCGGGCCAGATGC#.....((((((((..((((((#)))))))))))))).	12365	12380	1.0	-22.8	0	0.0003097586	0.412	2.197371125	3.5650474374999996	-15.257889121221442	14	15	14	3UTR	MIRT046799	1	1
hsa-miR-15a-5p	NM_024567	HMBOX1	TAGCAGCACATAATGGTTTGTG#TACTCACATTGTGGCTGTA#..(((((.(((((((.......#.)))))))))))).	2791	2810	1.0	-16.2	0	0.009076108	0.515	-0.09560500000000004	1.3659154375	-7.503684728856533	12	14	12	3UTR	MIRT172813	1	1
hsa-miR-15a-5p	NM_001324382	HMBOX1	TAGCAGCACATAATGGTTTGTG#TACTCACATTGTGGCTGTA#..(((((.(((((((.......#.)))))))))))).	2619	2638	1.0	-16.2	0	0.009076108	0.515	0.0	0.0	-7.503684728856533	12	14	12	3UTR	MIRT172813	1	1
hsa-miR-15a-5p	NM_001324386	HMBOX1	TAGCAGCACATAATGGTTTGTG#TACTCACATTGTGGCTGTA#..(((((.(((((((.......#.)))))))))))).	2729	2748	1.0	-16.2	0	0.009076108	0.515	0.0	0.0	-7.503684728856533	12	14	12	3UTR	MIRT172813	1	1
hsa-miR-15a-5p	NM_001324389	HMBOX1	TAGCAGCACATAATGGTTTGTG#TACTCACATTGTGGCTGTA#..(((((.(((((((.......#.)))))))))))).	2837	2856	1.0	-16.2	0	0.009076108	0.515	0.0	0.0	-7.503684728856533	12	14	12	3UTR	MIRT172813	1	1
hsa-miR-15a-5p	NM_001324391	HMBOX1	TAGCAGCACATAATGGTTTGTG#TACTCACATTGTGGCTGTA#..(((((.(((((((.......#.)))))))))))).	2834	2853	1.0	-16.2	0	0.009076108	0.515	0.0	0.0	-7.503684728856533	12	14	12	3UTR	MIRT172813	1	1
hsa-miR-15a-5p	NM_001330498	HMBOX1	TAGCAGCACATAATGGTTTGTG#TACTCACATTGTGGCTGTA#..(((((.(((((((.......#.)))))))))))).	2801	2820	1.0	-16.2	0	0.009076108	0.515	0.0	0.0	-7.503684728856533	12	14	12	3UTR	MIRT172813	1	1
hsa-miR-15a-5p	NM_001135726	HMBOX1	TAGCAGCACATAATGGTTTGTG#TACTCACATTGTGGCTGTA#..(((((.(((((((.......#.)))))))))))).	2732	2751	1.0	-16.2	0	0.009076108	0.515	0.0	0.0	-7.503684728856533	12	14	12	3UTR	MIRT172813	1	1
hsa-miR-15b-5p	NM_001324386	HMBOX1	TAGCAGCACATCATGGTTTACA#TGTGCTGCTT#.(((((((((............#))))))))).	2663	2673	1.0	-15.5	1	5.043055e-06	0.5	0.0	0.0	-13.079371793104722	9	10	9	3UTR	MIRT172817	1	1
hsa-miR-15b-5p	NM_001324389	HMBOX1	TAGCAGCACATCATGGTTTACA#TGTGCTGCTT#.(((((((((............#))))))))).	2771	2781	1.0	-15.5	1	5.043055e-06	0.5	0.0	0.0	-13.079371793104722	9	10	9	3UTR	MIRT172817	1	1
hsa-miR-15b-5p	NM_001324391	HMBOX1	TAGCAGCACATCATGGTTTACA#TGTGCTGCTT#.(((((((((............#))))))))).	2768	2778	1.0	-15.5	1	5.043055e-06	0.5	0.0	0.0	-13.079371793104722	9	10	9	3UTR	MIRT172817	1	1
hsa-miR-15b-5p	NM_001330498	HMBOX1	TAGCAGCACATCATGGTTTACA#TGTGCTGCTT#.(((((((((............#))))))))).	2735	2745	1.0	-15.5	1	5.043055e-06	0.5	0.0	0.0	-13.079371793104722	9	10	9	3UTR	MIRT172817	1	1
hsa-miR-15b-5p	NM_001135726	HMBOX1	TAGCAGCACATCATGGTTTACA#TGTGCTGCTT#.(((((((((............#))))))))).	2666	2676	1.0	-15.5	1	5.043055e-06	0.5	0.0	0.0	-13.079371793104722	9	10	9	3UTR	MIRT172817	1	1
hsa-let-7a-5p	NM_001300919	HMGA2	TGAGGTAGTAGGTTGTATAGTT#ACAGGACAATCTACTACCA#...(((((((((((((...((.#))...))))))))))))).	1395	1414	1.0	-19.9	0	0.04435688	0.559	-0.19819027692307692	-0.10221476750000001	-6.514540193678739	15	19	13	3UTR	MIRT002323	1	1
hsa-let-7f-5p	NM_003483	HMGA2	TGAGGTAGTAGATTGTATAGTT#ACACACTACTACCTCT#.((((((((((..(((......#)))..)))))))))).	3630	3646	1.0	-18.7	1	0.2271053	0.647	4.953376	3.7536136874999997	-8.429258759619717	13	16	10	3UTR	MIRT051403	1	1
hsa-let-7i-5p	NM_003483	HMGA2	TGAGGTAGTAGTTTGTGCTGTT#ACACTTTTATTTCCTGTATGTTGTACAATCAAAACACACTACTACCTCT#.(((((((((((((((((....#.)))))).........))))))))))).	3597	3646	1.0	-22.4	1	0.2271053	0.647	3.1276505384615385	3.2562595287500002	-3.793324837357118	17	28	11	3UTR	MIRT066476	1	1
hsa-miR-19b-3p	NM_031157	HNRNPA1	TGTGCAAATCCATGCAAAACTGA#CAACTGTATGGATTTGGGA#..(.((((((((((((.......#.)))))))))))).).	1911	1930	1.0	-17.6	0	0.01253415	0.588	0.0	0.0	-7.98902299433148	13	16	12	3UTR	MIRT031226	1	1
hsa-miR-19b-3p	NM_002136	HNRNPA1	TGTGCAAATCCATGCAAAACTGA#CAACTGTATGGATTTGGGA#..(.((((((((((((.......#.)))))))))))).).	1755	1774	1.0	-17.6	0	0.01253415	0.588	0.0	0.0	-7.98902299433148	13	16	12	3UTR	MIRT031226	1	1
hsa-miR-155-5p	NM_194247	HNRNPA3	TTAATGCTAATCGTGATAGGGGTT#AACCCCTAACTGGCTGGCATG#...((((((.(((.(.((((((((#)))))))).)))).)))))).	2376	2397	1.0	-20.2	0	0.00284772	0.647	1.6808026249999999	1.7010368337500001	-8.846935659830939	18	21	8	3UTR	MIRT020978	1	1
hsa-miR-155-5p	NM_001330247	HNRNPA3	TTAATGCTAATCGTGATAGGGGTT#AACCCCTAACTGGCTGGCATG#...((((((.(((.(.((((((((#)))))))).)))).)))))).	2310	2331	1.0	-20.2	0	0.00284772	0.647	1.6808026249999999	1.7010368337500001	-8.846935659830939	18	21	8	3UTR	MIRT020978	1	1
hsa-miR-424-5p	NM_018951	HOXA10	CAGCAGCAATTCATGTTTTGAA#AATATTGTATTGCTGCTGT#((((((((((.((((((.....#))))).).)))))))))).	2469	2488	1.0	-16.9	1	0.01158855	0.706	5.588536	6.04563074	-6.7623489216120145	16	19	10	3UTR	MIRT541216	1	1
hsa-let-7i-5p	NM_020962	IGDCC4	TGAGGTAGTAGTTTGTGCTGTT#CAGCACAGTTGCGGCTTCCTCAA#(((((.(((.((((((((((..#))))))))..)).))).))))).	5458	5481	1.0	-22.2	0	0.0003327359	0.559	4.158275616666666	3.8812563950000003	-7.08103967572289	18	23	8	3UTR	MIRT506938	1	1
hsa-let-7e-5p	NM_000618	IGF1	TGAGGTAGGAGGTTGTATAGTT#TGCAACCTCCACCTCC#.(((((.((((((((((.....#))))))))))))))).	6007	6023	1.0	-24.9	0	0.0009010556	0.412	0.0	0.0	-5.337011372228436	15	16	15	3UTR	MIRT054579	1	1
hsa-let-7e-5p	NM_000618	IGF1	TGAGGTAGGAGGTTGTATAGTT#TTAAGCGATTCTCCTGCCTCAG#((((((((((((((((......#.))))).))))))))))).	6028	6050	1.0	-24.3	1	0.0003024028	0.426	0.0	0.0	-3.937574446201665	16	19	11	3UTR	MIRT054579	1	1
hsa-let-7e-5p	NM_001111283	IGF1	TGAGGTAGGAGGTTGTATAGTT#TGCAACCTCCACCTCC#.(((((.((((((((((.....#))))))))))))))).	6056	6072	1.0	-24.9	0	0.0009010556	0.412	1.2149813900000002	1.75624318375	-5.337011372228436	15	16	15	3UTR	MIRT054579	1	1
hsa-let-7e-5p	NM_001111284	IGF1	TGAGGTAGGAGGTTGTATAGTT#TGCAACCTCCACCTCC#.(((((.((((((((((.....#))))))))))))))).	5826	5842	1.0	-24.9	0	0.0009010556	0.412	1.50264619	2.28331058625	-5.337011372228436	15	16	15	3UTR	MIRT054579	1	1
hsa-let-7e-5p	NM_001291858	IGF1R	TGAGGTAGGAGGTTGTATAGTT#ATGCAACCTCCTTCTGCCA#...(((((((((((((((....#))))))))))))...))).	9286	9305	1.0	-22.2	0	0.001788303	0.515	0.0	0.0	-6.514540193678739	15	19	12	3UTR	MIRT051489	1	1
hsa-let-7e-5p	NM_001291858	IGF1R	TGAGGTAGGAGGTTGTATAGTT#ACAAGCCTCCTGTACCTCAG#((((((((((((((((......#)))).))))))..)))))).	5230	5250	1.0	-21.5	1	0.006911354	0.5	0.0	0.0	-3.937574446201665	16	20	6	3UTR	MIRT051489	1	1
hsa-let-7e-5p	NM_000875	IGF1R	TGAGGTAGGAGGTTGTATAGTT#ATGCAACCTCCTTCTGCCA#...(((((((((((((((....#))))))))))))...))).	9289	9308	1.0	-22.2	0	0.001788303	0.515	0.0	0.0	-6.514540193678739	15	19	12	3UTR	MIRT051489	1	1
hsa-let-7e-5p	NM_000875	IGF1R	TGAGGTAGGAGGTTGTATAGTT#ACAAGCCTCCTGTACCTCAG#((((((((((((((((......#)))).))))))..)))))).	5233	5253	1.0	-21.5	1	0.006911354	0.5	0.0	0.0	-3.937574446201665	16	20	6	3UTR	MIRT051489	1	1
hsa-let-7i-5p	NM_001291858	IGF1R	TGAGGTAGTAGTTTGTGCTGTT#GACAGCACAAGAGTTGCTTCT#.((((((((..(((((((((((#))))))))))).)))))))).	7375	7396	0.9615384615384616	-21.4	1	0.0002173357	0.588	0.0	0.0	-7.8606057810956464	19	21	11	3UTR	MIRT073673	1	1
hsa-let-7i-5p	NM_000875	IGF1R	TGAGGTAGTAGTTTGTGCTGTT#GACAGCACAAGAGTTGCTTCT#.((((((((..(((((((((((#))))))))))).)))))))).	7378	7399	0.9615384615384616	-21.4	1	0.0002173357	0.588	0.0	0.0	-7.8606057810956464	19	21	11	3UTR	MIRT073673	1	1
hsa-miR-141-3p	NM_001291858	IGF1R	TAACACTGTCTGGTAAAGATGG#GCCAGACGGTGTTGG#((((((((((((((........#)))))))))))))).	9898	9913	1.0	-22.9	1	3.100714e-08	0.382	0.0	0.0	-4.906073086755913	14	15	14	3UTR	MIRT733327	1	1
hsa-miR-141-3p	NM_000875	IGF1R	TAACACTGTCTGGTAAAGATGG#GCCAGACGGTGTTGG#((((((((((((((........#)))))))))))))).	9901	9916	1.0	-22.9	1	3.100714e-08	0.382	0.0	0.0	-4.906073086755913	14	15	14	3UTR	MIRT733327	1	1
hsa-let-7e-5p	NM_006546	IGF2BP1	TGAGGTAGGAGGTTGTATAGTT#GACTGGGACAGGTTCCTGCCTTAT#(((((((((((.((((.(((((#)))))..)))).))))))))))).	4705	4729	1.0	-24.7	1	0.0004027215	0.485	-0.007841836363636364	-0.12603736625	-7.284377755798021	20	24	11	3UTR	MIRT077616	1	1
hsa-let-7e-5p	NM_001160423	IGF2BP1	TGAGGTAGGAGGTTGTATAGTT#GACTGGGACAGGTTCCTGCCTTAT#(((((((((((.((((.(((((#)))))..)))).))))))))))).	4288	4312	1.0	-24.7	1	0.0004027215	0.485	-0.007841836363636364	-0.12603736625	-7.284377755798021	20	24	11	3UTR	MIRT077616	1	1
hsa-let-7f-5p	NM_006546	IGF2BP1	TGAGGTAGTAGATTGTATAGTT#TGTGCGAAGTAAACTACCTCAA#((((((((((..(((((((...#)))))))..)..))))))))).	3713	3735	1.0	-18.0	1	0.04190603	0.588	6468-04-01	1.9398136562500004	-10.10915223120837	17	22	9	3UTR	MIRT051402	1	1
hsa-let-7f-5p	NM_001160423	IGF2BP1	TGAGGTAGTAGATTGTATAGTT#TGTGCGAAGTAAACTACCTCAA#((((((((((..(((((((...#)))))))..)..))))))))).	3296	3318	1.0	-18.0	1	0.04190603	0.588	6468-04-01	1.9398136562500004	-10.10915223120837	17	22	9	3UTR	MIRT051402	1	1
hsa-let-7i-5p	NM_006547	IGF2BP3	TGAGGTAGTAGTTTGTGCTGTT#AACGTGCATTTTTACTCAACTACCTCAG#((((((((((((..((((((((#)))).))))....)))..))))))))).	2661	2689	1.0	-20.2	1	0.001405855	0.662	5.054133142857144	4.02843966625	-6.083544976388314	20	28	9	3UTR	MIRT547837	1	1
hsa-miR-92a-3p	NM_001387220	IKZF2	TATTGCACTTGTCCCGGCCTGT#CAGGGTGTGGCAGGGACAATT#.((((..((((((.((.((((.#)))).)).))))))..)))).	4488	4509	1.0	-19.9	0	0.001181078	0.544	0.0	0.0	-8.094810050941888	16	21	6	3UTR	MIRT727461	1	1
hsa-let-7f-5p	NM_002188	IL13	TGAGGTAGTAGATTGTATAGTT#TCTGCTACCTCAC#((((((((((((..........#)))))))))))).	1017	1030	1.0	-19.5	1	0.003703759	0.456	0.0	0.0	-7.052043616942562	12	13	12	3UTR	MIRT006400	1	1
hsa-miR-19a-3p	NM_183243	IMPDH1	TGTGCAAATCTATGCAAAACTGA#CACAGATTTGCACT#.((((((((((.((.........#)).)))))))))).	1858	1872	1.0	-14.9	1	0.02767335	0.456	0.0	0.0	-8.108626787507722	12	14	10	3UTR	MIRT053789	1	1
hsa-miR-19a-3p	XM_017012172	IMPDH1	TGTGCAAATCTATGCAAAACTGA#CACAGATTTGCACT#.((((((((((.((.........#)).)))))))))).	2054	2068	1.0	-14.9	1	0.02767335	0.456	0.0	0.0	-8.108626787507722	12	14	10	3UTR	MIRT053789	1	1
hsa-miR-19a-3p	XM_024446757	IMPDH1	TGTGCAAATCTATGCAAAACTGA#CACAGATTTGCACT#.((((((((((.((.........#)).)))))))))).	1783	1797	1.0	-14.9	1	0.02767335	0.456	0.0	0.0	-8.108626787507722	12	14	10	3UTR	MIRT053789	1	1
hsa-miR-27a-3p	NM_017759	INO80D	TTCACAGTGGCTAAGTTCCGC#GGAACTTTTTATCCCTCCTCACTAAGGAATTCCCACTGTGAC#.(((((((((...((((((..#.)))))).))))))))).	9806	9848	1.0	-21.6	1	0.002571571	0.647	0.07700621111111113	0.17472426875000002	-11.254033235030066	15	18	9	3UTR	MIRT028742	1	1
hsa-miR-92a-3p	NM_198336	INSIG1	TATTGCACTTGTCCCGGCCTGT#GGGTCTTAAACTTCAAGTGCAATGT#(((((((((((....(((((..#)))))........))))))))))).	1567	1592	1.0	-19.0	1	0.0432805	0.662	0.5551871272727272	2.564809854999999	-10.165797846235305	16	25	11	3UTR	MIRT048978	1	1
hsa-let-7a-5p	NM_000212	ITGB3	TGAGGTAGTAGGTTGTATAGTT#AGCTGGAATGCAATGGCAAGATCTCAGTTCACTGCAATCTCTGCCTCT#.(((((((.((((((((.....#.))))))))))))))).	5215	5263	1.0	-20.9	1	0.01419097	0.471	0.0	0.0	-4.849714495602881	15	17	15	3UTR	MIRT000708	1	1
hsa-let-7c-5p	NM_000212	ITGB3	TGAGGTAGTAGGTTGTATGGTT#TCACTGCAATCTCTGCCTCT#.(((((((.(((((((((((..#))).))))))))))))))).	5243	5263	1.0	-21.6	1	0.01419097	0.471	0.0	0.0	-4.849714495602881	18	20	15	3UTR	MIRT054066	1	1
hsa-miR-363-3p	NM_006751	ITPRID2	AATTGCACGGTATCCATCTGTA#AGGTATTTACTGTGCAATA#.(((((((((((...((((...#))))...))))))))))).	4376	4395	1.0	-17.6	1	0.03665177	0.662	4.636085454545455	2.8852152675000005	-6.674744927794402	15	19	11	3UTR	MIRT086364	1	1
hsa-miR-155-5p	XM_017024488	KANSL1	TTAATGCTAATCGTGATAGGGGTT#ATCCCTATCTTGGTTTAGCAG#....(((((((((.(((((((((.#))))))))).))))).)))).	6012	6033	1.0	-21.4	0	0.009481679	0.632	0.0	0.0	-10.403402386158335	18	21	9	3UTR	MIRT493447	1	1
hsa-miR-155-5p	XM_017024488	KANSL1	TTAATGCTAATCGTGATAGGGGTT#GATCCCTGTCGGTGTTAGTT#.....((((((..(((((((((((#)))))))))))..)))))).	4301	4321	1.0	-20.9	0	0.000335331	0.485	0.0	0.0	-18.301533565712997	17	20	11	3UTR	MIRT493447	1	1
hsa-miR-155-5p	NM_015443	KANSL1	TTAATGCTAATCGTGATAGGGGTT#GATCCCTGTCGGTGTTAGTT#.....((((((..(((((((((((#)))))))))))..)))))).	4936	4956	1.0	-20.9	0	0.000335331	0.485	0.0	0.0	-18.301533565712997	17	20	11	3UTR	MIRT493447	1	1
hsa-miR-155-5p	NM_001379198	KANSL1	TTAATGCTAATCGTGATAGGGGTT#GATCCCTGTCGGTGTTAGTT#.....((((((..(((((((((((#)))))))))))..)))))).	4490	4510	1.0	-20.9	0	0.000335331	0.485	0.0	0.0	-18.301533565712997	17	20	11	3UTR	MIRT493447	1	1
hsa-miR-155-5p	NM_001193465	KANSL1	TTAATGCTAATCGTGATAGGGGTT#GATCCCTGTCGGTGTTAGTT#.....((((((..(((((((((((#)))))))))))..)))))).	4487	4507	1.0	-20.9	0	0.000335331	0.485	0.0	0.0	-18.301533565712997	17	20	11	3UTR	MIRT493447	1	1
hsa-miR-155-5p	NM_001193466	KANSL1	TTAATGCTAATCGTGATAGGGGTT#GATCCCTGTCGGTGTTAGTT#.....((((((..(((((((((((#)))))))))))..)))))).	4693	4713	1.0	-20.9	0	0.000335331	0.485	0.0	0.0	-18.301533565712997	17	20	11	3UTR	MIRT493447	1	1
hsa-let-7e-5p	NM_032116	KATNAL1	TGAGGTAGGAGGTTGTATAGTT#TGCAACCTCTGCCTCC#.((((((.(((((((((.....#))))))))))))))).	2539	2555	1.0	-22.9	1	0.003242585	0.485	0.0	0.0	-6.106959766537749	15	16	15	3UTR	MIRT051628	1	1
hsa-let-7e-5p	NM_032116	KATNAL1	TGAGGTAGGAGGTTGTATAGTT#CATTCTCCTGCCTCGG#((((((((((((.((.......#)).)))))))))))).	4052	4068	1.0	-21.8	1	0.001373048	0.426	0.0	0.0	-5.459754139171521	14	16	12	3UTR	MIRT051628	1	1
hsa-let-7e-5p	NM_001014380	KATNAL1	TGAGGTAGGAGGTTGTATAGTT#TGCAACCTCTGCCTCC#.((((((.(((((((((.....#))))))))))))))).	2390	2406	1.0	-22.9	1	0.003242585	0.485	-0.06253656666666668	0.15172240625	-6.106959766537749	15	16	15	3UTR	MIRT051628	1	1
hsa-let-7e-5p	NM_001014380	KATNAL1	TGAGGTAGGAGGTTGTATAGTT#CATTCTCCTGCCTCGG#((((((((((((.((.......#)).)))))))))))).	3903	3919	1.0	-21.8	1	0.001373048	0.426	0.6661169083333333	0.18621231749999995	-5.459754139171521	14	16	12	3UTR	MIRT051628	1	1
hsa-miR-363-3p	NM_004978	KCNC4	AATTGCACGGTATCCATCTGTA#CAGAGGATGCGTGCAATA#.(((((((.((((((.((((..#))))))))))))))))).	4586	4604	1.0	-22.6	1	0.07598305	0.412	0.0	0.0	-5.082763575906494	17	18	17	3UTR	MIRT741805	1	1
hsa-miR-363-3p	NM_001377330	KCNC4	AATTGCACGGTATCCATCTGTA#CAGAGGATGCGTGCAATA#.(((((((.((((((.((((..#))))))))))))))))).	3958	3976	1.0	-22.6	1	0.07598305	0.412	0.0	0.0	-5.082763575906494	17	18	17	3UTR	MIRT741805	1	1
hsa-miR-363-3p	NM_001039574	KCNC4	AATTGCACGGTATCCATCTGTA#CAGAGGATGCGTGCAATA#.(((((((.((((((.((((..#))))))))))))))))).	3896	3914	1.0	-22.6	1	0.07598305	0.412	2.456347142857143	1.9575120283749996	-5.082763575906494	17	18	17	3UTR	MIRT741805	1	1
hsa-miR-92a-3p	NM_004978	KCNC4	TATTGCACTTGTCCCGGCCTGT#GGCCAGAGGATGCGTGCAATAG#((((((((.((((((((((...#)))).).))))).)))))))).	4583	4605	1.0	-24.4	1	0.001444391	0.412	0.0	0.0	-4.993964104447428	18	22	8	3UTR	MIRT760623	1	1
hsa-miR-92a-3p	NM_001377330	KCNC4	TATTGCACTTGTCCCGGCCTGT#GGCCAGAGGATGCGTGCAATAG#((((((((.((((((((((...#)))).).))))).)))))))).	3955	3977	1.0	-24.4	1	0.001444391	0.412	0.0	0.0	-4.993964104447428	18	22	8	3UTR	MIRT760623	1	1
hsa-miR-92a-3p	NM_001039574	KCNC4	TATTGCACTTGTCCCGGCCTGT#GGCCAGAGGATGCGTGCAATAG#((((((((.((((((((((...#)))).).))))).)))))))).	3893	3915	1.0	-24.4	1	0.001444391	0.412	1.99170075	2.0471414408750004	-4.993964104447428	18	22	8	3UTR	MIRT760623	1	1
hsa-miR-19a-3p	NM_000891	KCNJ2	TGTGCAAATCTATGCAAAACTGA#AGTTAAACTACCTAAAATAAATACCAAAGATAATGCATATTTTTGCACAG#((((((((..((((((.......#.))))))..)))))))).	2362	2412	1.0	-18.7	1	0.0001691106	0.706	0.0	0.0	-6.236470572775607	14	18	8	3UTR	MIRT260199	1	1
hsa-let-7e-5p	XM_011530017	KIAA0930	TGAGGTAGGAGGTTGTATAGTT#CCCGCCAGAACGGCCTTTTGCTTCC#.(((((((((((((((......#.))))))))))))))).	1945	1970	1.0	-20.2	1	1.144092e-05	0.368	0.0	0.0	-3.793324837357118	15	17	15	3UTR	MIRT474766	1	1
hsa-let-7e-5p	NM_015264	KIAA0930	TGAGGTAGGAGGTTGTATAGTT#CCCGCCAGAACGGCCTTTTGCTTCC#.(((((((((((((((......#.))))))))))))))).	1900	1925	1.0	-20.2	1	1.144092e-05	0.368	0.0	0.0	-3.793324837357118	15	17	15	3UTR	MIRT474766	1	1
[truncated: 994 more rows]

## Sheet: Table S4
DE c-miRs with predicted target genes	Genes targeted by 32 DE c-miRs
hsa-let-7a-5p	ABL2
hsa-let-7c-5p	ACER2
[truncated: 506 more rows]

## Sheet: Table S5
Name	Hits	Pop Hits	List Total	Pop Total	Pvalue	FDR (BH)	Genes
[truncated: 291 more rows]

[truncated: 7 more sheets: Table S6, Table S7, Table S8, Table S9, Table S10, Table S11, Table S12]
